# Supplementary material for: Crystal structure of (3-carb­oxy­prop­yl)tri­phenyl­phospho­nium hexa­fluorido­phosphate
Source: Acta Crystallogr Sect E Struct Rep Online. 2014 Oct 24;70(Pt 11):o1197–8. doi: 10.1107/S160053681402323X (PMC4257321; doi:10.1107/S160053681402323X)
Supplement: Supplementary file 1 [file e-70-o1197-sup1.cif]

##############################################################################
#                                                                            #
# This CIF contains the data in a paper accepted for publication in          #
# Acta Crystallographica Section E. It conforms to the requirements of       #
# Notes for Authors for Acta Crystallographica Section E, and has been       #
# peer reviewed under the auspices of the IUCr Commission on Journals.       #
#                                                                            #
# Full details of the Crystallographic Information File format               #
# are given in the paper "The Crystallographic Information File (CIF):       #
# a New Standard Archive File for Crystallography" by S. R. Hall, F. H.      #
# Allen and I. D. Brown [Acta Cryst. (1991), A47, 655-685].                  #
#                                                                            #
# The current version of the core CIF dictionary is obtainable from          #
# ftp://ftp.iucr.org/pub/cif_core.dic.                                       #
#                                                                            #
# Software is freely available for graphical display of the structure(s)     #
# in this CIF. For information consult the CIF software page                 #
# http://www.iucr.org/resources/cif/software.                                #
#                                                                            #
# This file may be used for bona fide research purposes within the           #
# scientific community so long as proper attribution is given to the journal # 
# article from which it was obtained.                                        #
#                                                                            #
##############################################################################
data_I
_audit_creation_method
;
Olex2 1.2
(compiled 2014.09.19 svn.r3010 for OlexSys, GUI svn.r4874)
;
_journal_date_recd_electronic     2014-10-17
_journal_date_accepted     2014-10-21
_journal_name_full     'Acta Crystallographica, Section E'
_journal_year     2014
_journal_volume     70
_journal_issue     11
_journal_page_first     o1197
_journal_page_last     o1198
_journal_paper_category     HO
_journal_paper_doi     10.1107/S160053681402323X
_journal_coeditor_code     HB7304
_publ_contact_author_name     'Hillesheim, Patrick C.'
_publ_contact_author_address
;
Mississippi State University
Department of Chemistry
1115 Hand Lab
Box 9573
Mississippi State, MS 39762
USA
;
_publ_contact_author_email     'pch110@msstate.edu'
_publ_contact_author_fax     '662-325-1618'
_publ_contact_author_phone     '662-325-4568'
_publ_section_title
;
Crystal structure of (3-carboxypropyl)triphenylphosphonium
hexafluoridophosphate
;
loop_
    _publ_author_name
    _publ_author_footnote
    _publ_author_address
    'Hillesheim, Patrick C.' .
;
Mississippi State University
Department of Chemistry
1115 Hand Lab
Box 9573
Mississippi State, MS 39762
USA
;
    'Scipione, Kent A.' .
;
Mississippi State University
Department of Chemistry
1115 Hand Lab
Box 9573
Mississippi State, MS 39762
USA
;
    'Stokes, Sean L.' .
;
Mississippi State University
Department of Chemistry
1115 Hand Lab
Box 9573
Mississippi State, MS 39762
USA
;
_publ_section_synopsis
;
The cationic component of the title structure,
3-carboxypropyltriphenylphoshphonium hexafluorophosphate, shows unique torsion
angles of the three phenyl rings due to steric hindrance with the
carboxypropyl chain.
;
_chemical_name_systematic
;
(3-Carboxypropyl)triphenylphosphonium hexafluoridophosphate
;
_chemical_name_common     ?
_chemical_formula_moiety     'C22 H22 O2 P +, F6 P -'
_chemical_formula_sum     'C22 H22 F6 O2 P2'
_chemical_formula_iupac     'C22 H22 O2 P +, P F6 -'
_chemical_formula_weight     494.33
_chemical_melting_point     ?
_shelx_space_group_comment
;
The symmetry employed for this shelxl refinement is uniquely defined
by the following loop, which should always be used as a source of
symmetry information in preference to the above space-group names.
They are only intended as comments.
;
_space_group_crystal_system     triclinic
_space_group_name_H-M_alt     'P -1'
_space_group_name_Hall     '-P 1'
loop_
    _space_group_symop_operation_xyz
    'x, y, z'
    '-x, -y, -z'
_cell_length_a     9.33070(10)
_cell_length_b     10.6773(2)
_cell_length_c     12.8129(2)
_cell_angle_alpha     72.4600(10)
_cell_angle_beta     82.3070(10)
_cell_angle_gamma     65.4950(10)
_cell_volume     1107.46(3)
_cell_formula_units_Z     2
_cell_measurement_reflns_used     9960
_cell_measurement_theta_min     2.355
_cell_measurement_theta_max     27.805
_cell_measurement_temperature     100(2)
_exptl_crystal_description     block
_exptl_crystal_colour     colourless
_exptl_crystal_size_max     0.288
_exptl_crystal_size_mid     0.157
_exptl_crystal_size_min     0.072
_exptl_crystal_density_diffrn     1.482
_exptl_crystal_density_meas     ?
_exptl_crystal_density_method     ?
_exptl_crystal_F_000     508
_exptl_absorpt_coefficient_mu     0.264
_exptl_absorpt_correction_type     multi-scan
_exptl_absorpt_process_details
;
(SADABS; Bruker, 2014)
;
_shelx_estimated_absorpt_T_min     0.928
_shelx_estimated_absorpt_T_max     0.981
_exptl_absorpt_correction_T_min     0.8653
_exptl_absorpt_correction_T_max     0.9474
_exptl_special_details
;
Absorption correction:
SADABS-2014/2 (Bruker, 2014) was used for absorption correction.
wR2(int) was 0.0583 before and 0.0488 after correction.
The Ratio of minimum to maximum transmission is 0.9133.
The \l/2 correction factor is 0.00150.
;
_diffrn_ambient_temperature     100.03
_diffrn_radiation_type     MoK\a
_diffrn_radiation_wavelength     0.71073
_diffrn_radiation_monochromator     'graphite'
_diffrn_measurement_device_type     'Bruker APEXII CCD'
_diffrn_measurement_device     'three-circle diffractometer'
_diffrn_measurement_method     '\w and \f scans'
_diffrn_detector_area_resol_mean     7.9
_diffrn_reflns_number     37843
_diffrn_reflns_av_R_equivalents     0.0352
_diffrn_reflns_theta_min     1.667
_diffrn_reflns_theta_max     27.890
_diffrn_reflns_theta_full     27.500
_diffrn_measured_fraction_theta_max     0.996
_diffrn_measured_fraction_theta_full     0.997
_diffrn_reflns_limit_h_min     -12
_diffrn_reflns_limit_h_max     11
_diffrn_reflns_limit_k_min     -14
_diffrn_reflns_limit_k_max     14
_diffrn_reflns_limit_l_min     -16
_diffrn_reflns_limit_l_max     16
loop_
    _refln_index_h
    _refln_index_k
    _refln_index_l
    _refln_F_squared_meas
    -1 0 0 180.858
    -1 0 0 192.504
    -1 0 0 181.047
    -1 0 0 183.902
    -1 0 0 187.908
    -1 0 0 173.436
    -1 0 0 181.303
    -1 0 0 179.756
    1 0 0 185.71
    1 0 0 193.333
    1 0 0 182.582
    1 0 0 190.274
    1 0 0 187.067
    1 0 0 189.555
    1 0 0 194.234
    -2 0 0 3544.1
    -2 0 0 3328.54
    -2 0 0 3374.29
    -2 0 0 3165.04
    -2 0 0 3535.67
    -2 0 0 3561.28
    -2 0 0 3507.38
    -2 0 0 3463.62
    -2 0 0 3405.59
    -2 0 0 3323.92
    -2 0 0 3342.89
    2 0 0 3675.7
    2 0 0 3611.34
    2 0 0 3392.36
    2 0 0 3542.55
    2 0 0 3333.78
    2 0 0 3353.51
    -3 0 0 143.157
    -3 0 0 154.474
    -3 0 0 129.777
    -3 0 0 150.945
    -3 0 0 138.833
    -3 0 0 145.328
    -3 0 0 150.998
    -3 0 0 139.364
    -3 0 0 152.343
    -3 0 0 139.858
    -3 0 0 156.54
    3 0 0 149.511
    3 0 0 152.664
    3 0 0 142.811
    3 0 0 140.785
    3 0 0 157.268
    3 0 0 150.781
    3 0 0 152.248
    3 0 0 152.322
    -4 0 0 0.99189
    -4 0 0 1.75526
    -4 0 0 3.04815
    -4 0 0 0.30158
    -4 0 0 1.18003
    -4 0 0 0.34888
    -4 0 0 1.16399
    -4 0 0 0.66667
    -4 0 0 0.37102
    -4 0 0 1.80867
    -4 0 0 0.93026
    4 0 0 1.12552
    4 0 0 0.21617
    4 0 0 1.14114
    4 0 0 1.93171
    4 0 0 -0.462
    4 0 0 0.52879
    4 0 0 2.51198
    -5 0 0 133.399
    -5 0 0 125.361
    -5 0 0 125.723
    -5 0 0 123.232
    -5 0 0 136.032
    -5 0 0 137.855
    -5 0 0 134.028
    -5 0 0 112.629
    -5 0 0 142.944
    -5 0 0 144.659
    5 0 0 127.875
    5 0 0 135.388
    5 0 0 122.833
    5 0 0 124.328
    5 0 0 130.547
    5 0 0 139.437
    5 0 0 126.346
    -6 0 0 24.3007
    -6 0 0 23.1888
    -6 0 0 24.7517
    -6 0 0 23.6599
    -6 0 0 20.1267
    -6 0 0 22.3046
    -6 0 0 16.8092
    -6 0 0 18.6412
    6 0 0 25.8342
    6 0 0 16.2075
    -7 0 0 -0.1099
    -7 0 0 -0.6969
    -7 0 0 0.42205
    -7 0 0 0.22556
    -7 0 0 -0.2189
    -7 0 0 -0.8661
    7 0 0 0.54636
    7 0 0 -0.514
    -8 0 0 0.61271
    -8 0 0 1.89938
    -8 0 0 2.41956
    -8 0 0 0.96614
    -8 0 0 -0.8808
    8 0 0 1.34266
    -9 0 0 -0.1889
    -9 0 0 -0.6345
    -9 0 0 0.18767
    -9 0 0 0.897
    -10 0 0 18.5801
    -10 0 0 31.6729
    -10 0 0 38.0671
    -10 0 0 21.8669
    -11 0 0 51.791
    -11 0 0 59.3327
    -11 0 0 55.3239
    -10 1 0 6.25782
    -10 1 0 2.91716
    -10 1 0 1.53277
    -10 1 0 2.19438
    9 -1 0 3.72394
    -9 1 0 7.10105
    -9 1 0 2.87976
    -9 1 0 3.45479
    -9 1 0 4.33565
    8 -1 0 18.2808
    -8 1 0 17.2454
    -8 1 0 11.5301
    -8 1 0 19.297
    -8 1 0 21.1278
    -8 1 0 24.1624
    7 -1 0 30.1636
    7 -1 0 24.4861
    -7 1 0 20.7142
    -7 1 0 32.64
    -7 1 0 25.6641
    -7 1 0 22.0394
    -7 1 0 29.2011
    6 -1 0 485.505
    6 -1 0 531.432
    6 -1 0 517.346
    -6 1 0 526.326
    -6 1 0 516.813
    -6 1 0 508.635
    -6 1 0 524.977
    -6 1 0 521.421
    -6 1 0 498.698
    5 -1 0 75.6546
    5 -1 0 71.2744
    5 -1 0 78.1227
    5 -1 0 76.0503
    5 -1 0 65.0547
    -5 1 0 76.6863
    -5 1 0 87.2738
    -5 1 0 78.7812
    -5 1 0 78.0431
    -5 1 0 80.1953
    -5 1 0 75.2578
    -5 1 0 73.4712
    -5 1 0 83.1227
    -5 1 0 76.6005
    4 -1 0 83.5397
    4 -1 0 91.5989
    4 -1 0 82.1874
    4 -1 0 92.0859
    4 -1 0 74.4295
    4 -1 0 94.5095
    4 -1 0 84.6488
    -4 1 0 86.4088
    -4 1 0 77.689
    -4 1 0 88.9489
    -4 1 0 83.886
    -4 1 0 87.0193
    -4 1 0 90.7414
    -4 1 0 87.038
    -4 1 0 88.3737
    -4 1 0 96.4667
    -4 1 0 90.4745
    3 -1 0 81.6929
    3 -1 0 90.9213
    3 -1 0 85.4177
    3 -1 0 86.4102
    3 -1 0 89.4769
    3 -1 0 84.3069
    3 -1 0 87.6348
    3 -1 0 79.0239
    -3 1 0 82.7563
    -3 1 0 82.2478
    -3 1 0 89.2151
    -3 1 0 82.7424
    -3 1 0 89.3323
    -3 1 0 82.4767
    -3 1 0 86.5338
    -3 1 0 86.2554
    -3 1 0 83.4125
    -3 1 0 81.6814
    -3 1 0 87.0873
    2 -1 0 4.09558
    2 -1 0 6.15535
    2 -1 0 4.63093
    2 -1 0 3.51627
    2 -1 0 4.60501
    2 -1 0 4.60878
    2 -1 0 4.43215
    2 -1 0 3.69131
    -2 1 0 3.49297
    -2 1 0 4.0608
    -2 1 0 4.43079
    -2 1 0 4.86392
    -2 1 0 3.75709
    -2 1 0 5.57846
    -2 1 0 2.04386
    -2 1 0 6.00784
    -2 1 0 5.41916
    1 -1 0 495.803
    1 -1 0 521.275
    1 -1 0 530.763
    1 -1 0 553.81
    1 -1 0 518.288
    1 -1 0 486.757
    1 -1 0 505.348
    1 -1 0 534.43
    1 -1 0 532.944
    -1 1 0 537.887
    -1 1 0 497.572
    -1 1 0 502.31
    -1 1 0 504.594
    -1 1 0 481.131
    -1 1 0 514.863
    -1 1 0 533.933
    -1 1 0 521.041
    -1 1 0 534.392
    0 -1 0 107.854
    0 -1 0 107.042
    0 -1 0 104.75
    0 -1 0 105.164
    0 -1 0 94.9169
    0 -1 0 96.1813
    0 -1 0 105.616
    0 -1 0 102.47
    0 1 0 104.842
    0 1 0 102.332
    0 1 0 104.228
    0 1 0 107.838
    0 1 0 103.987
    0 1 0 106.356
    0 1 0 101.538
    0 1 0 107.45
    0 1 0 100.874
    0 1 0 102.378
    -1 -1 0 7.95986
    -1 -1 0 7.76458
    -1 -1 0 7.59942
    -1 -1 0 8.46732
    -1 -1 0 10.158
    -1 -1 0 8.2348
    -1 -1 0 7.00357
    -1 -1 0 7.08511
    1 1 0 7.90625
    1 1 0 7.16235
    1 1 0 9.67877
    1 1 0 7.96127
    1 1 0 7.27462
    1 1 0 7.62104
    1 1 0 9.63949
    1 1 0 8.08341
    1 1 0 7.1852
    -2 -1 0 710.128
    -2 -1 0 701.508
    -2 -1 0 714.857
    -2 -1 0 679.158
    -2 -1 0 649.182
    -2 -1 0 674.577
    -2 -1 0 668.837
    -2 -1 0 714.835
    -2 -1 0 663.673
    2 1 0 713.05
    2 1 0 711.817
    2 1 0 699.122
    2 1 0 673.713
    2 1 0 693.121
    2 1 0 671.424
    2 1 0 687.16
    2 1 0 701.312
    -3 -1 0 502.205
    -3 -1 0 480.342
    -3 -1 0 472.803
    -3 -1 0 464.964
    -3 -1 0 485.566
    -3 -1 0 512.189
    -3 -1 0 503.791
    -3 -1 0 505.141
    -3 -1 0 527.523
    -3 -1 0 477.013
    -3 -1 0 480.857
    -3 -1 0 491.977
    3 1 0 490.653
    3 1 0 464.447
    3 1 0 487.478
    3 1 0 469.644
    3 1 0 478.705
    3 1 0 501.728
    3 1 0 484.327
    3 1 0 510.22
    3 1 0 507.664
    -4 -1 0 1033.87
    -4 -1 0 953.421
    -4 -1 0 937.109
    -4 -1 0 1001.43
    -4 -1 0 978.096
    -4 -1 0 976.993
    -4 -1 0 993.448
    -4 -1 0 968.013
    -4 -1 0 957.399
    -4 -1 0 996.692
    -4 -1 0 921.517
    4 1 0 1005.37
    4 1 0 928.112
    4 1 0 956.56
    4 1 0 946.396
    4 1 0 952.116
    4 1 0 972.027
    4 1 0 985.989
    -5 -1 0 13.4673
    -5 -1 0 7.00491
    -5 -1 0 13.4175
    -5 -1 0 10.0585
    -5 -1 0 12.3489
    -5 -1 0 9.2695
    -5 -1 0 8.89727
    -5 -1 0 10.0756
    -5 -1 0 11.5288
    -5 -1 0 9.76915
    -5 -1 0 9.35508
    5 1 0 6.5324
    5 1 0 12.8184
    5 1 0 7.78532
    5 1 0 10.2637
    5 1 0 12.0852
    5 1 0 8.99948
    -6 -1 0 302.779
    -6 -1 0 303.714
    -6 -1 0 299.599
    -6 -1 0 317.012
    -6 -1 0 307.945
    -6 -1 0 297.934
    -6 -1 0 305.966
    6 1 0 314.282
    6 1 0 315.846
    -7 -1 0 183.585
    -7 -1 0 172.017
    -7 -1 0 194.065
    -7 -1 0 185.978
    -7 -1 0 184.826
    -7 -1 0 184.207
    -7 -1 0 189.434
    7 1 0 172.072
    7 1 0 167.104
    -8 -1 0 56.048
    -8 -1 0 36.9466
    -8 -1 0 55.3904
    -8 -1 0 53.726
    -8 -1 0 52.854
    -9 -1 0 21.7933
    -9 -1 0 11.3109
    -9 -1 0 13.481
    -9 -1 0 21.4905
    -10 -1 0 9.44015
    -10 -1 0 2.16752
    -10 -1 0 8.48712
    -11 -1 0 7.09757
    -11 -1 0 6.43156
    -11 -1 0 6.18556
    -10 2 0 -0.3451
    -10 2 0 2.16288
    -10 2 0 0.49891
    -9 2 0 7.93693
    -9 2 0 6.99503
    -9 2 0 12.0787
    -9 2 0 9.56652
    8 -2 0 0.43263
    -8 2 0 0.91127
    -8 2 0 -0.043
    -8 2 0 -0.2221
    -8 2 0 -0.5946
    -8 2 0 2.57392
    7 -2 0 0.16872
    -7 2 0 0.54122
    -7 2 0 -0.0101
    -7 2 0 0.4695
    -7 2 0 -0.1556
    -7 2 0 -0.0192
    6 -2 0 16.234
    6 -2 0 11.1077
    6 -2 0 6.34847
    -6 2 0 18.2537
    -6 2 0 15.0754
    -6 2 0 16.1849
    -6 2 0 15.8235
    -6 2 0 11.7078
    -6 2 0 8.73751
    5 -2 0 29.4498
    5 -2 0 32.4928
    5 -2 0 37.0403
    -5 2 0 22.9956
    -5 2 0 27.8229
    -5 2 0 38.4387
    -5 2 0 34.0433
    -5 2 0 35.3497
    -5 2 0 28.6842
    4 -2 0 0.44996
    4 -2 0 0.03927
    4 -2 0 0.51721
    4 -2 0 0.52974
    4 -2 0 -0.2007
    4 -2 0 2.11615
    4 -2 0 0.91376
    4 -2 0 2.06145
    -4 2 0 0.54193
    -4 2 0 1.43401
    -4 2 0 -0.4096
    -4 2 0 0.31752
    -4 2 0 -0.1867
    -4 2 0 0.11451
    -4 2 0 0.93943
    -4 2 0 0.15754
    -4 2 0 1.30383
    -4 2 0 0.55572
    3 -2 0 0.39245
    3 -2 0 2.62638
    3 -2 0 -0.555
    3 -2 0 0.50943
    3 -2 0 0.44159
    3 -2 0 0.08187
    3 -2 0 0.22569
    3 -2 0 -0.2991
    3 -2 0 0.1411
    -3 2 0 0.30728
    -3 2 0 0.07062
    -3 2 0 -0.0288
    -3 2 0 0.35691
    -3 2 0 1.86178
    -3 2 0 1.77594
    -3 2 0 -0.4082
    -3 2 0 0.30387
    -3 2 0 0.64953
    -3 2 0 -0.5858
    -3 2 0 0.09721
    2 -2 0 260.661
    2 -2 0 258.344
    2 -2 0 266.663
    2 -2 0 271.12
    2 -2 0 259.623
    2 -2 0 274.232
    2 -2 0 257.871
    2 -2 0 273.993
    2 -2 0 250.999
    2 -2 0 275.833
    -2 2 0 248.28
    -2 2 0 282.15
    -2 2 0 268.244
    -2 2 0 269.656
    -2 2 0 265.944
    -2 2 0 267.003
    -2 2 0 286.925
    -2 2 0 249.702
    -2 2 0 251.577
    -2 2 0 277.69
    -2 2 0 271.025
    1 -2 0 180.948
    1 -2 0 189.927
    1 -2 0 184.445
    1 -2 0 179.235
    1 -2 0 188.092
    1 -2 0 197.711
    1 -2 0 197.79
    1 -2 0 189.238
    -1 2 0 190.823
    -1 2 0 189.155
    -1 2 0 196.45
    -1 2 0 187.347
    -1 2 0 186.925
    -1 2 0 201.437
    -1 2 0 189.374
    -1 2 0 189.941
    -1 2 0 198.783
    -1 2 0 183.284
    -1 2 0 194.966
    0 -2 0 6741.13
    0 -2 0 6259.67
    0 -2 0 6846.04
    0 -2 0 6402.87
    0 -2 0 6608.93
    0 -2 0 6751.81
    0 -2 0 6624.87
    0 -2 0 6547.26
    0 2 0 6394.21
    0 2 0 6265.84
    0 2 0 6616.01
    0 2 0 6665.59
    0 2 0 6245.65
    0 2 0 6661.74
    0 2 0 6714.16
    0 2 0 6623.54
    0 2 0 6368
    0 2 0 6532.58
    0 2 0 7029.8
    -1 -2 0 291.076
    -1 -2 0 294.922
    -1 -2 0 307.806
    -1 -2 0 295.07
    -1 -2 0 290.739
    -1 -2 0 291.494
    -1 -2 0 301.411
    -1 -2 0 289.03
    -1 -2 0 299.784
    1 2 0 295.027
    1 2 0 312.325
    1 2 0 290.94
    1 2 0 295.024
    1 2 0 284.47
    1 2 0 304.882
    1 2 0 294.897
    1 2 0 288.686
    1 2 0 308.022
    -2 -2 0 2227.66
    -2 -2 0 2322.39
    -2 -2 0 2329.63
    -2 -2 0 2302.56
    -2 -2 0 2336.98
    -2 -2 0 2227.75
    -2 -2 0 2288.46
    -2 -2 0 2189.3
    -2 -2 0 2278.63
    2 2 0 2314.05
    2 2 0 2149.09
    2 2 0 2296.8
    2 2 0 2389.49
    2 2 0 2265.67
    2 2 0 2222.42
    2 2 0 2279.63
    2 2 0 2196.6
    -3 -2 0 236.308
    -3 -2 0 217.412
    -3 -2 0 256.18
    -3 -2 0 233.748
    -3 -2 0 246.703
    -3 -2 0 233.603
    -3 -2 0 233.523
    -3 -2 0 232.542
    -3 -2 0 251.395
    -3 -2 0 232.616
    -3 -2 0 248.952
    3 2 0 249.094
    3 2 0 241.647
    3 2 0 231.077
    3 2 0 249.228
    3 2 0 237.693
    3 2 0 223.588
    3 2 0 254.224
    3 2 0 250.431
    -4 -2 0 5.35675
    -4 -2 0 3.5314
    -4 -2 0 4.39022
    -4 -2 0 4.45245
    -4 -2 0 3.54711
    -4 -2 0 3.2373
    -4 -2 0 4.63668
    -4 -2 0 4.12871
    -4 -2 0 2.58919
    -4 -2 0 4.80539
    -4 -2 0 3.8521
    -4 -2 0 6.42631
    -4 -2 0 4.71068
    4 2 0 3.251
    4 2 0 4.52027
    4 2 0 2.36864
    4 2 0 4.7637
    4 2 0 2.15173
    4 2 0 5.23425
    -5 -2 0 1747.36
    -5 -2 0 1878.66
    -5 -2 0 1858.72
    -5 -2 0 1732.97
    -5 -2 0 1854.47
    -5 -2 0 1864.86
    -5 -2 0 1846.12
    -5 -2 0 1798.18
    -5 -2 0 1844.75
    -5 -2 0 1837.75
    -5 -2 0 1856.25
    -5 -2 0 1816.97
    5 2 0 1800.83
    5 2 0 1736.62
    5 2 0 1792.59
    5 2 0 1829.36
    5 2 0 1827.57
    5 2 0 1789.03
    -6 -2 0 0.01028
    -6 -2 0 -0.2568
    -6 -2 0 0.40684
    -6 -2 0 -0.3915
    -6 -2 0 -0.0768
    -6 -2 0 1.20072
    -6 -2 0 0.25776
    -6 -2 0 -0.035
    -6 -2 0 1.16762
    6 2 0 -0.3511
    -7 -2 0 96.2167
    -7 -2 0 102.677
    -7 -2 0 101.954
    -7 -2 0 95.6851
    -7 -2 0 100.758
    -7 -2 0 99.0199
    -7 -2 0 90.0341
    7 2 0 97.2943
    -8 -2 0 6.4455
    -8 -2 0 10.8536
    -8 -2 0 9.91098
    -8 -2 0 10.4796
    -8 -2 0 14.6222
    -8 -2 0 10.004
    -8 -2 0 10.4236
    8 2 0 8.22727
    -9 -2 0 2.38457
    -9 -2 0 5.65155
    -9 -2 0 3.35009
    -9 -2 0 3.55819
    -9 -2 0 2.40656
    -10 -2 0 42.5468
    -10 -2 0 44.5021
    -10 -2 0 42.2629
    -11 -2 0 95.084
    -11 -2 0 73.5426
    -11 -2 0 89.3515
    -9 3 0 4.15552
    -9 3 0 4.37657
    -9 3 0 7.65797
    -9 3 0 7.71409
    8 -3 0 13.061
    -8 3 0 14.9134
    -8 3 0 17.8406
    -8 3 0 22.9213
    -8 3 0 16.5404
    -8 3 0 17.4755
    7 -3 0 256.207
    -7 3 0 248.562
    -7 3 0 261.07
    -7 3 0 258.025
    -7 3 0 250.143
    -7 3 0 237.232
    6 -3 0 48.3514
    6 -3 0 32.9848
    6 -3 0 46.925
    6 -3 0 41.6241
    -6 3 0 47.5263
    -6 3 0 50.7905
    -6 3 0 42.0664
    -6 3 0 35.8425
    -6 3 0 41.3667
    5 -3 0 0.30441
    5 -3 0 -0.1917
    5 -3 0 -1.2713
    5 -3 0 0.81788
    -5 3 0 0.49936
    -5 3 0 0.41462
    -5 3 0 2.1365
    -5 3 0 1.21965
    -5 3 0 0.19907
    -5 3 0 0.79865
    4 -3 0 2.83196
    4 -3 0 2.41558
    4 -3 0 3.44696
    4 -3 0 3.35171
    4 -3 0 0.13232
    -4 3 0 2.02275
    -4 3 0 2.89051
    -4 3 0 2.76217
    -4 3 0 3.92873
    -4 3 0 3.29185
    -4 3 0 0.3571
    3 -3 0 116.292
    3 -3 0 128.199
    3 -3 0 132.748
    3 -3 0 146.096
    3 -3 0 143.49
    3 -3 0 153.521
    3 -3 0 148.355
    3 -3 0 138.42
    -3 3 0 148.114
    -3 3 0 140.338
    -3 3 0 133.044
    -3 3 0 146.156
    -3 3 0 134.714
    -3 3 0 123.794
    -3 3 0 119.119
    -3 3 0 134.614
    -3 3 0 128.377
    -3 3 0 153.518
    2 -3 0 23.3446
    2 -3 0 18.6949
    2 -3 0 24.3136
    2 -3 0 23.8505
    2 -3 0 14.7597
    2 -3 0 15.807
    2 -3 0 21.7036
    2 -3 0 20.6796
    2 -3 0 24.9818
    -2 3 0 24.5153
    -2 3 0 15.9524
    -2 3 0 22.4998
    -2 3 0 27.4599
    -2 3 0 18.4439
    -2 3 0 21.0638
    -2 3 0 22.9837
    -2 3 0 19.0004
    -2 3 0 25.7572
    -2 3 0 19.7157
    1 -3 0 1219.38
    1 -3 0 1247.3
    1 -3 0 1214.39
    1 -3 0 1218.75
    1 -3 0 1282.13
    1 -3 0 1180.51
    1 -3 0 1250.75
    1 -3 0 1268.74
    1 -3 0 1228.47
    1 -3 0 1260.18
    1 -3 0 1289.13
    -1 3 0 1206.98
    -1 3 0 1259.23
    -1 3 0 1255.33
    -1 3 0 1219.1
    -1 3 0 1242.25
    -1 3 0 1222.63
    -1 3 0 1230.26
    -1 3 0 1260.73
    -1 3 0 1277.17
    -1 3 0 1220.49
    -1 3 0 1235.12
    -1 3 0 1261.91
    0 -3 0 600.982
    0 -3 0 652.06
    0 -3 0 627.728
    0 -3 0 613.052
    0 -3 0 650.511
    0 -3 0 606.416
    0 -3 0 592.805
    0 -3 0 605.664
    0 -3 0 605.311
    0 -3 0 586.474
    0 3 0 617.252
    0 3 0 600.82
    0 3 0 640.749
    0 3 0 590.568
    0 3 0 638.801
    0 3 0 637.836
    0 3 0 605.398
    0 3 0 623.19
    0 3 0 617.601
    0 3 0 611.486
    0 3 0 597.992
    -1 -3 0 560.367
    -1 -3 0 541.429
    -1 -3 0 572.608
    -1 -3 0 588.321
    -1 -3 0 544.16
    -1 -3 0 555.6
    -1 -3 0 582.569
    -1 -3 0 577.063
    -1 -3 0 567.975
    1 3 0 562.649
    1 3 0 548.676
    1 3 0 586.534
    1 3 0 554.35
    1 3 0 561.418
    1 3 0 596.206
    1 3 0 542.537
    1 3 0 562.576
    1 3 0 578.851
    -2 -3 0 182.085
    -2 -3 0 172.108
    -2 -3 0 159.668
    -2 -3 0 173.809
    -2 -3 0 175.506
    -2 -3 0 182.143
    -2 -3 0 173.69
    -2 -3 0 173.197
    -2 -3 0 172.598
    2 3 0 180.881
    2 3 0 165.961
    2 3 0 182.483
    2 3 0 174.793
    2 3 0 170.708
    2 3 0 176.716
    2 3 0 175.217
    2 3 0 179.321
    -3 -3 0 676.016
    -3 -3 0 677.921
    -3 -3 0 672.453
    -3 -3 0 667.252
    -3 -3 0 638.733
    -3 -3 0 644.854
    -3 -3 0 677.532
    -3 -3 0 645.435
    -3 -3 0 670.491
    -3 -3 0 681.537
    -3 -3 0 664.293
    -3 -3 0 682.28
    3 3 0 669.608
    3 3 0 639.497
    3 3 0 686.59
    3 3 0 632.941
    3 3 0 663.917
    3 3 0 642.748
    3 3 0 642.387
    3 3 0 631.225
    -4 -3 0 3894.01
    -4 -3 0 3783.62
    -4 -3 0 3829.92
    -4 -3 0 3954.03
    -4 -3 0 3678.99
    -4 -3 0 3677.83
    -4 -3 0 3722.6
    -4 -3 0 3770.71
    -4 -3 0 3706.86
    -4 -3 0 3793.39
    -4 -3 0 3629.7
    -4 -3 0 3730.71
    -4 -3 0 3613.25
    4 3 0 3928.87
    4 3 0 3649.04
    4 3 0 3694.56
    4 3 0 3650.57
    4 3 0 3772.63
    4 3 0 3827.02
    -5 -3 0 407.966
    -5 -3 0 374.803
    -5 -3 0 374.422
    -5 -3 0 382.324
    -5 -3 0 395.42
    -5 -3 0 403.236
    -5 -3 0 415.66
    -5 -3 0 403.408
    -5 -3 0 405.868
    -5 -3 0 393.285
    -5 -3 0 368.569
    5 3 0 384.361
    5 3 0 368.755
    5 3 0 400.471
    5 3 0 408.212
    5 3 0 382.885
    5 3 0 411.537
    -6 -3 0 777.001
    -6 -3 0 758.807
    -6 -3 0 757.017
    -6 -3 0 745.049
    -6 -3 0 733.145
    -6 -3 0 756.698
    -6 -3 0 808.678
    -6 -3 0 737.341
    6 3 0 704.317
    6 3 0 733.488
    6 3 0 739.705
    -7 -3 0 38.6675
    -7 -3 0 42.2254
    -7 -3 0 36.6502
    -7 -3 0 42.9719
    -7 -3 0 45.3253
    -7 -3 0 38.0335
    -7 -3 0 44.4009
    -7 -3 0 43.1891
    -7 -3 0 43.8162
    7 3 0 31.6252
    -8 -3 0 151.83
    -8 -3 0 146.283
    -8 -3 0 148.724
    -8 -3 0 153.112
    -8 -3 0 159.869
    -8 -3 0 155.255
    -8 -3 0 137.058
    8 3 0 138.835
    -9 -3 0 -0.1774
    -9 -3 0 0.76792
    -9 -3 0 -0.9432
    -9 -3 0 0.77258
    -9 -3 0 -0.1932
    -10 -3 0 2.0584
    -10 -3 0 2.23138
    -10 -3 0 -1.1263
    -11 -3 0 19.4801
    -11 -3 0 31.4608
    -11 -3 0 22.0367
    -9 4 0 3.11589
    -9 4 0 -1.1431
    -9 4 0 -1.5316
    -8 4 0 0.34224
    -8 4 0 -1.7719
    -8 4 0 1.27785
    -8 4 0 1.50178
    -8 4 0 0.64499
    7 -4 0 169.329
    7 -4 0 161.038
    -7 4 0 170.207
    -7 4 0 186.18
    -7 4 0 157.925
    -7 4 0 186.457
    -7 4 0 178.079
    6 -4 0 24.87
    6 -4 0 31.5757
    -6 4 0 27.205
    -6 4 0 29.7729
    -6 4 0 26.2933
    -6 4 0 35.8391
    -6 4 0 24.6021
    5 -4 0 41.434
    5 -4 0 38.1011
    5 -4 0 32.5995
    5 -4 0 32.7856
    -5 4 0 45.0064
    -5 4 0 32.1589
    -5 4 0 34.4274
    -5 4 0 38.3395
    -5 4 0 37.4929
    -5 4 0 45.9683
    4 -4 0 14.2536
    4 -4 0 19.2712
    4 -4 0 9.71591
    4 -4 0 9.12344
    4 -4 0 10.9891
    -4 4 0 17.6375
    -4 4 0 14.0572
    -4 4 0 8.26093
    -4 4 0 9.37441
    -4 4 0 9.96469
    -4 4 0 17.4807
    3 -4 0 72.6849
    3 -4 0 90.9627
    3 -4 0 89.8983
    3 -4 0 76.6236
    3 -4 0 73.4565
    3 -4 0 88.4936
    3 -4 0 82.2173
    -3 4 0 80.1092
    -3 4 0 88.2602
    -3 4 0 83.053
    -3 4 0 93.7919
    -3 4 0 76.2854
    -3 4 0 80.122
    -3 4 0 76.2524
    -3 4 0 85.2404
    2 -4 0 25.0777
    2 -4 0 22.4691
    2 -4 0 23.4334
    2 -4 0 23.3065
    2 -4 0 29.1173
    2 -4 0 23.0294
    2 -4 0 21.4697
    2 -4 0 27.5384
    2 -4 0 20.3577
    2 -4 0 22.3908
    -2 4 0 22.1565
    -2 4 0 25.9385
    -2 4 0 25.3243
    -2 4 0 24.3144
    -2 4 0 24.6355
    -2 4 0 25.5594
    -2 4 0 28.0274
    -2 4 0 25.3853
    -2 4 0 26.9288
    1 -4 0 1354.44
    1 -4 0 1351.04
    1 -4 0 1406.32
    1 -4 0 1299.01
    1 -4 0 1347.8
    1 -4 0 1332.74
    1 -4 0 1299.31
    1 -4 0 1282.54
    1 -4 0 1388.11
    1 -4 0 1304.83
    1 -4 0 1335.8
    -1 4 0 1329.04
    -1 4 0 1338.96
    -1 4 0 1354.26
    -1 4 0 1297.26
    -1 4 0 1363.35
    -1 4 0 1315.39
    -1 4 0 1343.02
    -1 4 0 1378.1
    -1 4 0 1331.54
    -1 4 0 1381.3
    -1 4 0 1307.99
    0 -4 0 1089.3
    0 -4 0 1119.04
    0 -4 0 1096.84
    0 -4 0 1112.23
    0 -4 0 1079.92
    0 -4 0 1102.96
    0 -4 0 1102.5
    0 -4 0 1058.11
    0 -4 0 1082.45
    0 -4 0 1096.22
    0 -4 0 1096.43
    0 -4 0 997.266
    0 4 0 1051.25
    0 4 0 1106.25
    0 4 0 1050.8
    0 4 0 1120.81
    0 4 0 1079.62
    0 4 0 1059.44
    0 4 0 1102.37
    0 4 0 1050.35
    0 4 0 1060.23
    0 4 0 1086.51
    0 4 0 1073.95
    -1 -4 0 206.308
    -1 -4 0 211.809
    -1 -4 0 197.432
    -1 -4 0 198.113
    -1 -4 0 207.903
    -1 -4 0 197.69
    -1 -4 0 192.414
    -1 -4 0 193.397
    -1 -4 0 209.862
    -1 -4 0 190.93
    -1 -4 0 204.036
    -1 -4 0 205.39
    1 4 0 188.089
    1 4 0 185.162
    1 4 0 189.445
    1 4 0 203.358
    1 4 0 201.692
    1 4 0 203.774
    1 4 0 197.679
    1 4 0 207.335
    1 4 0 187.307
    1 4 0 196.42
    -2 -4 0 40.8282
    -2 -4 0 34.1799
    -2 -4 0 31.9593
    -2 -4 0 34.509
    -2 -4 0 26.2777
    -2 -4 0 36.7818
    -2 -4 0 38.9148
    -2 -4 0 33.9923
    -2 -4 0 33.6102
    -2 -4 0 37.7208
    -2 -4 0 34.5654
    -2 -4 0 35.2004
    -2 -4 0 28.2561
    2 4 0 40.2001
    2 4 0 36.3106
    2 4 0 32.4329
    2 4 0 30.6402
    2 4 0 33.4136
    2 4 0 33.5124
    2 4 0 31.5394
    2 4 0 35.0648
    2 4 0 29.9516
    2 4 0 30.0025
    -3 -4 0 559.109
    -3 -4 0 583.694
    -3 -4 0 551.649
    -3 -4 0 547.598
    -3 -4 0 563.254
    -3 -4 0 522.863
    -3 -4 0 592.318
    -3 -4 0 579.468
    -3 -4 0 538.029
    -3 -4 0 540.586
    -3 -4 0 555.627
    -3 -4 0 562.64
    3 4 0 545.526
    3 4 0 613.747
    3 4 0 557.947
    3 4 0 573.788
    3 4 0 581.978
    3 4 0 560.653
    -4 -4 0 117.201
    -4 -4 0 119.819
    -4 -4 0 125.015
    -4 -4 0 109.796
    -4 -4 0 119.687
    -4 -4 0 117.938
    -4 -4 0 105.621
    -4 -4 0 119.769
    -4 -4 0 123.672
    -4 -4 0 111.353
    -4 -4 0 121.112
    -4 -4 0 113.601
    4 4 0 111.576
    4 4 0 108.483
    4 4 0 109.203
    4 4 0 117.522
    4 4 0 120.094
    -5 -4 0 101.803
    -5 -4 0 89.5152
    -5 -4 0 102.468
    -5 -4 0 91.1988
    -5 -4 0 93.2886
    -5 -4 0 93.633
    -5 -4 0 105.053
    -5 -4 0 94.0888
    -5 -4 0 95.9927
    -5 -4 0 94.0946
    -5 -4 0 87.3613
    -5 -4 0 88.6322
    -5 -4 0 86.6785
    5 4 0 97.1239
    5 4 0 97.0467
    5 4 0 93.7794
    5 4 0 97.4753
    5 4 0 92.4806
    5 4 0 96.7336
    -6 -4 0 628.77
    -6 -4 0 658.942
    -6 -4 0 660.829
    -6 -4 0 634.821
    -6 -4 0 642.727
    -6 -4 0 663.283
    -6 -4 0 656.343
    -6 -4 0 632.591
    -6 -4 0 659.488
    6 4 0 618.369
    6 4 0 665.527
    6 4 0 628.045
    -7 -4 0 265.449
    -7 -4 0 264.96
    -7 -4 0 274.104
    -7 -4 0 263.038
    -7 -4 0 271.382
    -7 -4 0 267.623
    -7 -4 0 233.309
    -7 -4 0 264.662
    7 4 0 275.987
    -8 -4 0 37.0567
    -8 -4 0 47.7874
    -8 -4 0 47.25
    -8 -4 0 49.9465
    -8 -4 0 44.1486
    -8 -4 0 47.218
    8 4 0 39.1275
    -9 -4 0 -0.0017
    -9 -4 0 0.4902
    -9 -4 0 1.81795
    -9 -4 0 -0.3479
    -9 -4 0 0.18957
    -10 -4 0 47.4172
    -10 -4 0 55.8263
    -10 -4 0 39.6015
    -11 -4 0 0.25748
    -11 -4 0 1.64316
    -11 -4 0 1.48655
    -12 -4 0 14.4724
    -12 -4 0 15.3686
    -12 -4 0 30.112
    -8 5 0 0.20061
    -8 5 0 4.41621
    -8 5 0 -0.094
    7 -5 0 32.1771
    -7 5 0 29.0695
    -7 5 0 35.1646
    -7 5 0 28.8186
    -7 5 0 38.5208
    -7 5 0 42.8098
    6 -5 0 23.7032
    6 -5 0 22.3098
    -6 5 0 18.1377
    -6 5 0 18.9155
    -6 5 0 30.6636
    -6 5 0 21.886
    -6 5 0 17.8634
    5 -5 0 1.47464
    5 -5 0 1.0176
    5 -5 0 1.50211
    -5 5 0 0.95215
    -5 5 0 3.90553
    -5 5 0 4.10428
    -5 5 0 1.8194
    -5 5 0 1.69759
    4 -5 0 38.8676
    4 -5 0 43.1905
    4 -5 0 44.4128
    4 -5 0 45.6385
    4 -5 0 54.3171
    -4 5 0 43.0379
    -4 5 0 50.4097
    -4 5 0 45.1148
    -4 5 0 47.6452
    -4 5 0 51.4798
    -4 5 0 46.8148
    3 -5 0 -0.0285
    3 -5 0 -0.9666
    3 -5 0 -0.5795
    3 -5 0 0.42478
    3 -5 0 0.31041
    3 -5 0 0.85252
    -3 5 0 -0.9223
    -3 5 0 0.69223
    -3 5 0 0.08666
    -3 5 0 0.58778
    -3 5 0 -0.0065
    -3 5 0 0.61766
    -3 5 0 -0.5527
    2 -5 0 20.0241
    2 -5 0 19.8967
    2 -5 0 19.0532
    2 -5 0 15.2319
    2 -5 0 17.4774
    2 -5 0 20.7714
    2 -5 0 14.8261
    2 -5 0 15.1818
    -2 5 0 19.4346
    -2 5 0 18.6557
    -2 5 0 18.0722
    -2 5 0 22.8543
    -2 5 0 21.6087
    -2 5 0 20.7197
    -2 5 0 30.145
    -2 5 0 23.0738
    1 -5 0 170.172
    1 -5 0 176.906
    1 -5 0 146.088
    1 -5 0 162.667
    1 -5 0 149.323
    1 -5 0 160.883
    1 -5 0 150.021
    1 -5 0 152.407
    1 -5 0 152.184
    1 -5 0 156.936
    1 -5 0 161.588
    -1 5 0 155.745
    -1 5 0 150.177
    -1 5 0 165.322
    -1 5 0 150.377
    -1 5 0 170.468
    -1 5 0 163.568
    -1 5 0 152.939
    -1 5 0 139.611
    -1 5 0 154.637
    -1 5 0 166.776
    -1 5 0 151.86
    -1 5 0 167.552
    0 -5 0 23.7169
    0 -5 0 24.8356
    0 -5 0 18.5914
    0 -5 0 26.2353
    0 -5 0 18.6815
    0 -5 0 20.915
    0 -5 0 21.6802
    0 -5 0 21.0964
    0 -5 0 21.4351
    0 -5 0 28.23
    0 -5 0 29.4674
    0 -5 0 25.0711
    0 5 0 24.8624
    0 5 0 24.6428
    0 5 0 28.2489
    0 5 0 19.1802
    0 5 0 25.2318
    0 5 0 25.4582
    0 5 0 26.8974
    0 5 0 23.6691
    0 5 0 20.8117
    0 5 0 28.1958
    0 5 0 22.2271
    -1 -5 0 743.747
    -1 -5 0 761.854
    -1 -5 0 779.486
    -1 -5 0 706.877
    -1 -5 0 722.909
    -1 -5 0 741.888
    -1 -5 0 750.953
    -1 -5 0 678.456
    -1 -5 0 735.936
    -1 -5 0 754.95
    -1 -5 0 727.705
    -1 -5 0 723.551
    1 5 0 716.056
    1 5 0 749.314
    1 5 0 767.074
    1 5 0 747.241
    1 5 0 697.421
    1 5 0 727.539
    1 5 0 686.086
    1 5 0 756.883
    1 5 0 762.467
    1 5 0 755.33
    1 5 0 738.458
    -2 -5 0 1257.28
    -2 -5 0 1223.06
    -2 -5 0 1272.15
    -2 -5 0 1258.22
    -2 -5 0 1205.87
    -2 -5 0 1228.44
    -2 -5 0 1212.45
    -2 -5 0 1237.74
    -2 -5 0 1307.76
    -2 -5 0 1220.86
    -2 -5 0 1185.5
    -2 -5 0 1241.2
    -2 -5 0 1222.73
    -2 -5 0 1244.98
    2 5 0 1232.4
    2 5 0 1279.1
    2 5 0 1196.65
    2 5 0 1242.45
    2 5 0 1239.86
    2 5 0 1296.53
    2 5 0 1206.22
    2 5 0 1233.06
    -3 -5 0 64.584
    -3 -5 0 64.3011
    -3 -5 0 68.4008
    -3 -5 0 66.9822
    -3 -5 0 63.5707
    -3 -5 0 59.6827
    -3 -5 0 64.6925
    -3 -5 0 66.5157
    -3 -5 0 62.2605
    -3 -5 0 64.7911
    -3 -5 0 56.5055
    -3 -5 0 71.2137
    -3 -5 0 64.9704
    -3 -5 0 61.8921
    3 5 0 64.2125
    3 5 0 62.2014
    3 5 0 68.4753
    3 5 0 62.3299
    3 5 0 67.6516
    3 5 0 67.6133
    3 5 0 61.1074
    -4 -5 0 5.50969
    -4 -5 0 3.25168
    -4 -5 0 5.17502
    -4 -5 0 3.36913
    -4 -5 0 2.3333
    -4 -5 0 5.30326
    -4 -5 0 3.38935
    -4 -5 0 7.9505
    -4 -5 0 3.65284
    -4 -5 0 3.34884
    -4 -5 0 6.70537
    -4 -5 0 4.60304
    4 5 0 5.28045
    4 5 0 3.41535
    4 5 0 2.04549
    4 5 0 3.39103
    4 5 0 4.0499
    4 5 0 5.32627
    4 5 0 5.16035
    -5 -5 0 5.5387
    -5 -5 0 4.12951
    -5 -5 0 6.42261
    -5 -5 0 7.65877
    -5 -5 0 7.74827
    -5 -5 0 4.74552
    -5 -5 0 4.54678
    -5 -5 0 7.67443
    -5 -5 0 3.65154
    -5 -5 0 3.85833
    -5 -5 0 3.94781
    5 5 0 6.14927
    5 5 0 7.37918
    5 5 0 6.48213
    5 5 0 7.03988
    5 5 0 7.59261
    5 5 0 7.85413
    -6 -5 0 139.909
    -6 -5 0 144.801
    -6 -5 0 131.021
    -6 -5 0 137.033
    -6 -5 0 153.112
    -6 -5 0 133.827
    -6 -5 0 146.17
    6 5 0 128.177
    6 5 0 136.28
    6 5 0 125.394
    -7 -5 0 17.5972
    -7 -5 0 17.3354
    -7 -5 0 18.2674
    -7 -5 0 22.0073
    -7 -5 0 18.4325
    -7 -5 0 23.0894
    -7 -5 0 30.6453
    -7 -5 0 23.6557
    7 5 0 22.7277
    -8 -5 0 2.85222
    -8 -5 0 2.94111
    -8 -5 0 2.87521
    -8 -5 0 3.05824
    -8 -5 0 3.45078
    -8 -5 0 3.87194
    8 5 0 3.93063
    -9 -5 0 79.6902
    -9 -5 0 87.5526
    -9 -5 0 83.6095
    -9 -5 0 82.1733
    -9 -5 0 85.8201
    -10 -5 0 10.8036
    -10 -5 0 4.69696
    -10 -5 0 6.51959
    -10 -5 0 9.60382
    -11 -5 0 82.951
    -11 -5 0 91.4479
    -11 -5 0 67.4607
    -12 -5 0 31.7177
    -12 -5 0 43.1706
    -12 -5 0 30.5606
    7 -6 0 62.4706
    7 -6 0 58.3704
    -7 6 0 61.8178
    -7 6 0 55.3861
    -7 6 0 77.5424
    6 -6 0 71.1615
    6 -6 0 58.8928
    6 -6 0 59.8348
    -6 6 0 64.3828
    -6 6 0 72.6754
    -6 6 0 81.0705
    -6 6 0 63.8811
    -6 6 0 68.958
    5 -6 0 300.76
    5 -6 0 288.409
    5 -6 0 285.916
    -5 6 0 313.516
    -5 6 0 310.195
    -5 6 0 309.337
    -5 6 0 325.276
    -5 6 0 310.82
    4 -6 0 0.62811
    4 -6 0 -0.3745
    4 -6 0 0.75914
    4 -6 0 5.23781
    -4 6 0 2.61404
    -4 6 0 2.27309
    -4 6 0 2.24955
    -4 6 0 1.45227
    -4 6 0 0.13907
    3 -6 0 -0.966
    3 -6 0 0.33466
    3 -6 0 -0.4504
    3 -6 0 -0.2277
    3 -6 0 -0.1853
    3 -6 0 -0.0446
    -3 6 0 0.0774
    -3 6 0 -0.4686
    -3 6 0 -1.207
    -3 6 0 -0.7928
    -3 6 0 -0.825
    -3 6 0 0.94344
    -3 6 0 1.26034
    2 -6 0 18.3943
    2 -6 0 25.8473
    2 -6 0 18.2152
    2 -6 0 21.7554
    2 -6 0 16.4909
    2 -6 0 16.4731
    -2 6 0 25.7573
    -2 6 0 16.9729
    -2 6 0 14.4009
    -2 6 0 19.9551
    -2 6 0 19.0998
    -2 6 0 19.0315
    1 -6 0 63.9768
    1 -6 0 70.3314
    1 -6 0 58.8048
    1 -6 0 65.1701
    1 -6 0 70.1495
    1 -6 0 65.0845
    1 -6 0 60.4325
    1 -6 0 58.707
    1 -6 0 61.7864
    -1 6 0 65.7841
    -1 6 0 65.67
    -1 6 0 60.4836
    -1 6 0 64.434
    -1 6 0 65.2464
    -1 6 0 66.1119
    -1 6 0 60.3386
    -1 6 0 67.3791
    -1 6 0 57.4821
    -1 6 0 60.1124
    0 -6 0 48.1535
    0 -6 0 51.6307
    0 -6 0 46.016
    0 -6 0 53.2837
    0 -6 0 52.2664
    0 -6 0 54.2974
    0 -6 0 46.3443
    0 -6 0 53.0371
    0 -6 0 39.7091
    0 -6 0 53.1768
    0 -6 0 55.5431
    0 6 0 45.9004
    0 6 0 53.865
    0 6 0 48.964
    0 6 0 46.5394
    0 6 0 50.9253
    0 6 0 44.6743
    0 6 0 47.4247
    0 6 0 52.5692
    0 6 0 50.4649
    0 6 0 49.3406
    -1 -6 0 -0.731
    -1 -6 0 0.7412
    -1 -6 0 0.67503
    -1 -6 0 0.5111
    -1 -6 0 -0.9854
    -1 -6 0 -0.7114
    -1 -6 0 0.90546
    -1 -6 0 -0.9469
    -1 -6 0 0.31786
    -1 -6 0 -0.3408
    -1 -6 0 0.44802
    -1 -6 0 -0.5451
    -1 -6 0 0.28351
    -1 -6 0 -0.7453
    1 6 0 -0.0819
    1 6 0 -0.0841
    1 6 0 0.33055
    1 6 0 -0.5407
    1 6 0 -0.1266
    1 6 0 1.18869
    1 6 0 0.08589
    1 6 0 0.1576
    1 6 0 0.39897
    1 6 0 -0.1435
    -2 -6 0 208.751
    -2 -6 0 208.398
    -2 -6 0 195.042
    -2 -6 0 209.542
    -2 -6 0 210.256
    -2 -6 0 204.466
    -2 -6 0 216.519
    -2 -6 0 209.364
    -2 -6 0 211.76
    -2 -6 0 228.409
    -2 -6 0 215.656
    -2 -6 0 199.721
    -2 -6 0 205.325
    2 6 0 207.309
    2 6 0 197.69
    2 6 0 214.616
    2 6 0 212.791
    2 6 0 219.492
    2 6 0 207.237
    2 6 0 216.817
    2 6 0 198.551
    2 6 0 220.787
    2 6 0 197.327
    -3 -6 0 14.8988
    -3 -6 0 14.622
    -3 -6 0 16.2152
    -3 -6 0 12.5093
    -3 -6 0 13.7421
    -3 -6 0 17.0649
    -3 -6 0 15.4208
    -3 -6 0 14.3919
    -3 -6 0 8.14276
    -3 -6 0 8.76918
    -3 -6 0 18.7049
    -3 -6 0 13.0325
    3 6 0 12.4163
    3 6 0 14.5037
    3 6 0 11.3089
    3 6 0 21.6823
    3 6 0 16.4564
    3 6 0 15.3904
    3 6 0 14.4006
    3 6 0 11.5557
    -4 -6 0 438.247
    -4 -6 0 431.413
    -4 -6 0 405.641
    -4 -6 0 432.722
    -4 -6 0 449.772
    -4 -6 0 417.464
    -4 -6 0 424.78
    -4 -6 0 441.935
    -4 -6 0 449.82
    -4 -6 0 419.035
    -4 -6 0 404.436
    -4 -6 0 414.477
    -4 -6 0 421.786
    4 6 0 439.185
    4 6 0 413.862
    4 6 0 441.542
    4 6 0 440.622
    4 6 0 407.917
    4 6 0 427.873
    -5 -6 0 -0.4842
    -5 -6 0 -0.8435
    -5 -6 0 -0.0213
    -5 -6 0 0.01815
    -5 -6 0 0.90208
    -5 -6 0 0.80654
    -5 -6 0 0.41593
    -5 -6 0 -1.397
    5 6 0 0.19868
    5 6 0 -0.6598
    5 6 0 -0.4002
    -6 -6 0 32.5364
    -6 -6 0 38.3474
    -6 -6 0 34.8715
    -6 -6 0 41.4729
    -6 -6 0 32.0885
    -6 -6 0 31.5809
    -6 -6 0 28.1713
    6 6 0 30.3349
    6 6 0 32.9722
    -7 -6 0 2.30776
    -7 -6 0 0.92998
    -7 -6 0 1.91908
    -7 -6 0 3.36286
    -7 -6 0 1.63492
    -7 -6 0 1.92636
    7 6 0 4.17024
    -8 -6 0 26.6891
    -8 -6 0 15.8066
    -8 -6 0 24.1369
    -8 -6 0 38.8052
    -8 -6 0 27.6786
    -8 -6 0 20.5936
    8 6 0 25.837
    -9 -6 0 4.19438
    -9 -6 0 4.11431
    -9 -6 0 9.28594
    -9 -6 0 4.27839
    -9 -6 0 2.29826
    -10 -6 0 28.4144
    -10 -6 0 23.1655
    -10 -6 0 27.9417
    -10 -6 0 33.5523
    -11 -6 0 20.8078
    -11 -6 0 13.9504
    -11 -6 0 25.8211
    -12 -6 0 77.356
    -12 -6 0 74.4112
    -12 -6 0 66.2475
    7 -7 0 1.45194
    -7 7 0 5.45625
    -7 7 0 1.27616
    -7 7 0 5.52719
    6 -7 0 7.3352
    6 -7 0 4.58005
    -6 7 0 10.2045
    -6 7 0 14.2931
    -6 7 0 9.75515
    5 -7 0 36.2148
    5 -7 0 26.4461
    5 -7 0 47.2414
    -5 7 0 47.6449
    -5 7 0 45.3382
    -5 7 0 48.2996
    -5 7 0 48.8272
    4 -7 0 25.213
    4 -7 0 40.3407
    4 -7 0 37.2164
    -4 7 0 31.9629
    -4 7 0 32.8341
    -4 7 0 22.7286
    -4 7 0 32.1006
    3 -7 0 223.989
    3 -7 0 230.619
    3 -7 0 220.48
    3 -7 0 195.409
    3 -7 0 232.625
    -3 7 0 192.104
    -3 7 0 215.135
    -3 7 0 222.354
    -3 7 0 211.854
    -3 7 0 235.033
    -3 7 0 243.294
    2 -7 0 51.6144
    2 -7 0 59.3558
    2 -7 0 68.6448
    2 -7 0 62.7029
    2 -7 0 70.4234
    2 -7 0 66.0191
    -2 7 0 65.7697
    -2 7 0 62.904
    -2 7 0 56.5127
    -2 7 0 66.1641
    -2 7 0 50.0524
    -2 7 0 53.8887
    -2 7 0 65.9668
    1 -7 0 26.0183
    1 -7 0 20.1216
    1 -7 0 17.0083
    1 -7 0 26.1514
    1 -7 0 15.8028
    1 -7 0 21.2257
    1 -7 0 24.0794
    -1 7 0 27.1596
    -1 7 0 15.3315
    -1 7 0 24.6232
    -1 7 0 21.6311
    -1 7 0 23.1642
    -1 7 0 26.6585
    -1 7 0 18.4722
    -1 7 0 23.1543
    0 -7 0 39.4013
    0 -7 0 38.8677
    0 -7 0 42.6414
    0 -7 0 38.7351
    0 -7 0 39.5572
    0 -7 0 51.5169
    0 -7 0 56.7685
    0 -7 0 41.1472
    0 -7 0 43.3378
    0 7 0 44.2328
    0 7 0 44.6039
    0 7 0 49.8696
    0 7 0 42.3534
    0 7 0 49.9114
    0 7 0 40.9034
    0 7 0 44.1803
    0 7 0 45.3612
    -1 -7 0 3.07671
    -1 -7 0 3.8001
    -1 -7 0 3.02139
    -1 -7 0 1.20651
    -1 -7 0 5.73781
    -1 -7 0 1.60796
    -1 -7 0 1.31556
    -1 -7 0 3.26177
    -1 -7 0 0.41995
    -1 -7 0 3.66033
    1 7 0 2.11757
    1 7 0 1.80363
    1 7 0 0.74519
    1 7 0 4.6248
    1 7 0 1.9485
    1 7 0 3.56116
    1 7 0 2.84539
    1 7 0 0.49817
    -2 -7 0 128.095
    -2 -7 0 117.433
    -2 -7 0 127.533
    -2 -7 0 126.038
    -2 -7 0 118.149
    -2 -7 0 117.404
    -2 -7 0 126.034
    -2 -7 0 123.604
    -2 -7 0 116.888
    -2 -7 0 126.371
    -2 -7 0 131.532
    2 7 0 103.133
    2 7 0 109.886
    2 7 0 111.908
    2 7 0 120.589
    2 7 0 108.807
    2 7 0 124.683
    2 7 0 127.913
    2 7 0 121.631
    -3 -7 0 547.47
    -3 -7 0 612.594
    -3 -7 0 593.544
    -3 -7 0 555.225
    -3 -7 0 588.098
    -3 -7 0 582.988
    -3 -7 0 551.745
    -3 -7 0 581.797
    -3 -7 0 588.485
    -3 -7 0 564.636
    -3 -7 0 593.037
    -3 -7 0 596.123
    3 7 0 569.692
    3 7 0 595.853
    3 7 0 557.894
    3 7 0 587.564
    3 7 0 560.88
    3 7 0 532.604
    -4 -7 0 223.026
    -4 -7 0 207.895
    -4 -7 0 230.334
    -4 -7 0 214.636
    -4 -7 0 206.024
    -4 -7 0 205.101
    -4 -7 0 221.088
    -4 -7 0 203.663
    -4 -7 0 218.863
    -4 -7 0 212.78
    4 7 0 202.266
    4 7 0 219.206
    4 7 0 193.013
    -5 -7 0 115.786
    -5 -7 0 118.26
    -5 -7 0 113.347
    -5 -7 0 115.367
    -5 -7 0 111.081
    -5 -7 0 106.422
    -5 -7 0 92.2789
    5 7 0 117.078
    5 7 0 105.553
    -6 -7 0 63.0148
    -6 -7 0 63.155
    -6 -7 0 63.6823
    -6 -7 0 66.7374
    -6 -7 0 57.5428
    -6 -7 0 62.931
    -6 -7 0 75.5655
    6 7 0 64.6472
    6 7 0 61.9266
    -7 -7 0 3.82855
    -7 -7 0 7.77457
    -7 -7 0 4.09871
    -7 -7 0 3.52311
    -7 -7 0 7.78828
    7 7 0 6.50541
    -8 -7 0 16.2918
    -8 -7 0 28.8915
    -8 -7 0 25.7969
    -8 -7 0 20.0637
    -9 -7 0 41.2174
    -9 -7 0 37.2732
    -9 -7 0 24.3269
    -9 -7 0 48.364
    -9 -7 0 40.5511
    -10 -7 0 31.0654
    -10 -7 0 31.057
    -10 -7 0 27.4694
    -10 -7 0 27.8992
    -10 -7 0 31.2444
    -11 -7 0 35.043
    -11 -7 0 27.3314
    -11 -7 0 25.6035
    -12 -7 0 5.2227
    -12 -7 0 7.84923
    -12 -7 0 10.5048
    6 -8 0 34.6975
    -6 8 0 32.4985
    5 -8 0 6.78664
    5 -8 0 5.10774
    -5 8 0 6.3058
    -5 8 0 6.03828
    -5 8 0 3.94375
    4 -8 0 0.21346
    4 -8 0 -0.4727
    4 -8 0 2.53953
    -4 8 0 2.85166
    -4 8 0 7.419
    -4 8 0 1.41638
    -4 8 0 0.29699
    3 -8 0 2.67281
    3 -8 0 4.05914
    3 -8 0 4.73089
    3 -8 0 1.4204
    -3 8 0 5.5198
    -3 8 0 6.60143
    -3 8 0 7.84394
    -3 8 0 1.05322
    2 -8 0 0.10963
    2 -8 0 0.34278
    2 -8 0 0.01953
    2 -8 0 0.0348
    2 -8 0 -0.1507
    -2 8 0 0.68822
    -2 8 0 0.45832
    -2 8 0 0.05183
    -2 8 0 0.36561
    -2 8 0 -0.3017
    1 -8 0 64.1695
    1 -8 0 45.8944
    1 -8 0 62.0187
    1 -8 0 50.5213
    1 -8 0 49.2157
    1 -8 0 56.092
    -1 8 0 49.3116
    -1 8 0 41.5623
    -1 8 0 52.4634
    -1 8 0 58.8807
    -1 8 0 47.4702
    0 -8 0 67.0509
    0 -8 0 60.9724
    0 -8 0 62.5458
    0 -8 0 62.1208
    0 -8 0 65.0555
    0 -8 0 65.0572
    0 -8 0 58.2019
    0 -8 0 58.4543
    0 8 0 66.6701
    0 8 0 60.8008
    0 8 0 61.3954
    0 8 0 64.4555
    -1 -8 0 162.752
    -1 -8 0 166.717
    -1 -8 0 172.896
    -1 -8 0 165.881
    -1 -8 0 164.155
    -1 -8 0 155.98
    -1 -8 0 180.022
    -1 -8 0 163.755
    1 8 0 154.521
    1 8 0 162.571
    1 8 0 174.748
    1 8 0 173.902
    -2 -8 0 45.2446
    -2 -8 0 56.4714
    -2 -8 0 49.3948
    -2 -8 0 45.7579
    -2 -8 0 54.1899
    -2 -8 0 54.0684
    -2 -8 0 54.0098
    -2 -8 0 52.2513
    -2 -8 0 50.0834
    2 8 0 43.7943
    2 8 0 44.5874
    2 8 0 52.2567
    2 8 0 52.1764
    2 8 0 57.9732
    -3 -8 0 -0.5268
    -3 -8 0 -0.3323
    -3 -8 0 0.7038
    -3 -8 0 -0.065
    -3 -8 0 0.74171
    -3 -8 0 0.49425
    -3 -8 0 1.48551
    -3 -8 0 0.20103
    3 8 0 0.10277
    3 8 0 -0.1159
    3 8 0 0.63366
    3 8 0 1.41402
    -4 -8 0 151.96
    -4 -8 0 157.839
    -4 -8 0 148.389
    -4 -8 0 160.013
    -4 -8 0 166.662
    -4 -8 0 159.237
    -4 -8 0 162.453
    -4 -8 0 155.338
    4 8 0 156.008
    4 8 0 151
    4 8 0 159.697
    -5 -8 0 227.319
    -5 -8 0 203.96
    -5 -8 0 233.778
    -5 -8 0 217.614
    -5 -8 0 219.132
    -5 -8 0 215.227
    -5 -8 0 222.092
    5 8 0 221.713
    5 8 0 218.07
    -6 -8 0 194.864
    -6 -8 0 189.208
    -6 -8 0 221.718
    -6 -8 0 182.025
    -6 -8 0 194.329
    -6 -8 0 206.716
    -6 -8 0 185.428
    6 8 0 188.368
    6 8 0 188.98
    -7 -8 0 13.8685
    -7 -8 0 17.7402
    -7 -8 0 16.6289
    -7 -8 0 9.63047
    -7 -8 0 15.6778
    7 8 0 17.2848
    7 8 0 21.5147
    -8 -8 0 3.05269
    -8 -8 0 6.80475
    -8 -8 0 2.29984
    -8 -8 0 3.65674
    -9 -8 0 0.39665
    -9 -8 0 0.20645
    -9 -8 0 -0.5821
    -9 -8 0 1.47948
    -10 -8 0 2.92261
    -10 -8 0 4.28436
    -10 -8 0 8.72471
    -10 -8 0 9.13302
    -10 -8 0 8.98162
    -11 -8 0 1.63087
    -11 -8 0 4.35261
    -11 -8 0 3.5342
    -11 -8 0 7.59695
    5 -9 0 3.14355
    -5 9 0 4.33578
    4 -9 0 1.16149
    -4 9 0 -0.806
    -4 9 0 0.17037
    -4 9 0 1.64408
    3 -9 0 23.8086
    3 -9 0 25.878
    3 -9 0 21.2779
    3 -9 0 30.5574
    -3 9 0 21.6953
    -3 9 0 16.4536
    -3 9 0 22.7428
    2 -9 0 2.26171
    2 -9 0 2.21214
    2 -9 0 0.65632
    2 -9 0 2.99668
    -2 9 0 4.90319
    -2 9 0 8.85197
    -2 9 0 0.80494
    -2 9 0 3.42666
    1 -9 0 45.4113
    1 -9 0 40.6401
    1 -9 0 32.4888
    1 -9 0 47.1642
    -1 9 0 31.1428
    -1 9 0 44.0138
    -1 9 0 44.1558
    -1 9 0 41.3002
    0 -9 0 23.2624
    0 -9 0 23.3679
    0 -9 0 28.709
    0 -9 0 23.8348
    0 9 0 27.0819
    0 9 0 30.1117
    0 9 0 32.3006
    -1 -9 0 -0.6106
    -1 -9 0 -0.4118
    -1 -9 0 1.90378
    -1 -9 0 0.29924
    -1 -9 0 0.9436
    -1 -9 0 0.50957
    1 9 0 0.8613
    1 9 0 -0.9343
    1 9 0 0.15675
    -2 -9 0 315.86
    -2 -9 0 304.386
    -2 -9 0 293.216
    -2 -9 0 281.209
    -2 -9 0 315.218
    -2 -9 0 293.336
    2 9 0 310.433
    2 9 0 319.18
    -3 -9 0 258.354
    -3 -9 0 248.299
    -3 -9 0 260.141
    -3 -9 0 260.018
    -3 -9 0 245.951
    -3 -9 0 271.281
    -3 -9 0 264.353
    3 9 0 270.972
    3 9 0 251.407
    -4 -9 0 28.8606
    -4 -9 0 23.0434
    -4 -9 0 30.1892
    -4 -9 0 45.7512
    -4 -9 0 36.5074
    -4 -9 0 44.1563
    4 9 0 32.1089
    4 9 0 42.4911
    -5 -9 0 154.236
    -5 -9 0 133.827
    -5 -9 0 132.831
    -5 -9 0 159.138
    5 9 0 153.535
    5 9 0 145.293
    -6 -9 0 -0.5668
    -6 -9 0 0.18247
    -6 -9 0 -0.6391
    -6 -9 0 -0.4011
    -6 -9 0 -0.1238
    6 9 0 0.45804
    6 9 0 -0.706
    -7 -9 0 495.637
    -7 -9 0 498.404
    -7 -9 0 494.167
    -7 -9 0 518.183
    -7 -9 0 471.933
    7 9 0 479.458
    7 9 0 477.638
    -8 -9 0 4.36645
    -8 -9 0 6.54824
    -8 -9 0 7.50315
    -8 -9 0 5.51101
    -9 -9 0 14.6989
    -9 -9 0 10.8036
    -9 -9 0 18.4849
    -9 -9 0 14.3324
    -10 -9 0 3.2725
    -10 -9 0 1.97989
    -10 -9 0 1.55557
    -10 -9 0 3.84552
    -10 -9 0 2.46322
    -11 -9 0 3.315
    -11 -9 0 1.32137
    -11 -9 0 1.91011
    -11 -9 0 6.20463
    -11 -9 0 0.92322
    3 -10 0 0.12655
    3 -10 0 7.11734
    -3 10 0 1.82795
    -3 10 0 2.18422
    2 -10 0 44.3209
    2 -10 0 50.1142
    2 -10 0 52.1496
    -2 10 0 42.3233
    -2 10 0 45.5266
    1 -10 0 31.8308
    1 -10 0 20.9517
    1 -10 0 24.2635
    1 -10 0 41.4189
    -1 10 0 31.7884
    -1 10 0 25.0135
    -1 10 0 31.0016
    0 -10 0 9.50403
    0 -10 0 9.46833
    0 -10 0 4.43039
    0 10 0 16.7673
    0 10 0 16.1754
    -1 -10 0 302.584
    -1 -10 0 278.881
    -1 -10 0 299.748
    1 10 0 286.414
    1 10 0 279.423
    -2 -10 0 9.88239
    -2 -10 0 2.89091
    -2 -10 0 6.8949
    -2 -10 0 9.15742
    -2 -10 0 1.48471
    2 10 0 7.07389
    2 10 0 3.98685
    -3 -10 0 4.17025
    -3 -10 0 6.60438
    -3 -10 0 3.87653
    -3 -10 0 2.04398
    -3 -10 0 5.81445
    3 10 0 8.94523
    3 10 0 9.69673
    -4 -10 0 81.3789
    -4 -10 0 69.963
    -4 -10 0 75.7065
    -4 -10 0 105.704
    -4 -10 0 92.7182
    -4 -10 0 102.492
    4 10 0 92.1754
    4 10 0 100.872
    -5 -10 0 4.35711
    -5 -10 0 7.17512
    -5 -10 0 2.91253
    5 10 0 5.05892
    -6 -10 0 117.687
    -6 -10 0 120.288
    -6 -10 0 149.343
    6 10 0 144.439
    -7 -10 0 9.45274
    -7 -10 0 12.5201
    -7 -10 0 9.28402
    7 10 0 15.0934
    -8 -10 0 1.75836
    -8 -10 0 2.76402
    8 10 0 -0.7512
    -9 -10 0 109.453
    -9 -10 0 96.2851
    -9 -10 0 115.62
    -10 -10 0 116.037
    -10 -10 0 116.862
    -10 -10 0 107.555
    -11 -10 0 0.20462
    -11 -10 0 0.46073
    -11 -10 0 2.15229
    2 -11 0 1.94428
    2 -11 0 6.41223
    -2 11 0 -1.4949
    1 -11 0 -1.1922
    1 -11 0 0.15446
    -1 11 0 0.81282
    -1 11 0 0.00038
    0 -11 0 0.31098
    0 -11 0 0.84921
    0 11 0 -0.6285
    0 11 0 1.37812
    -1 -11 0 4.14142
    -1 -11 0 5.38978
    -1 -11 0 8.1374
    1 11 0 5.03293
    1 11 0 9.14548
    -2 -11 0 9.30203
    -2 -11 0 4.4995
    -2 -11 0 8.99767
    -2 -11 0 5.7057
    -2 -11 0 9.11653
    2 11 0 3.3894
    2 11 0 2.28436
    -3 -11 0 46.0001
    -3 -11 0 33.3159
    -3 -11 0 50.2924
    -3 -11 0 55.1446
    -3 -11 0 36.3174
    3 11 0 44.5883
    3 11 0 44.1761
    -4 -11 0 58.9271
    -4 -11 0 57.3086
    -4 -11 0 75.5912
    -4 -11 0 68.6751
    -4 -11 0 69.5474
    4 11 0 67.5013
    -5 -11 0 26.0071
    -5 -11 0 19.1354
    -5 -11 0 24.7131
    5 11 0 22.7115
    -6 -11 0 3.61317
    -6 -11 0 0.89679
    -6 -11 0 1.44445
    6 11 0 -0.3526
    -7 -11 0 67.8741
    -7 -11 0 85.1317
    -7 -11 0 82.8559
    7 11 0 74.4357
    -8 -11 0 86.8659
    -8 -11 0 103.189
    8 11 0 92.1917
    -9 -11 0 71.4991
    -9 -11 0 83.2421
    -10 -11 0 -0.2911
    0 -12 0 2.6967
    0 -12 0 10.5855
    0 12 0 2.20415
    -1 -12 0 4.61897
    -1 -12 0 3.78666
    1 12 0 1.19946
    1 12 0 3.54936
    -2 -12 0 1.86169
    -2 -12 0 1.62157
    2 12 0 1.1883
    2 12 0 2.21708
    -3 -12 0 9.89344
    -3 -12 0 9.69182
    -3 -12 0 10.6223
    -3 -12 0 8.90141
    -3 -12 0 6.55
    3 12 0 5.04591
    3 12 0 10.6375
    -4 -12 0 1.12124
    -4 -12 0 0.90955
    -4 -12 0 3.75795
    -4 -12 0 1.79328
    -4 -12 0 2.2682
    4 12 0 1.18032
    -5 -12 0 14.1496
    -5 -12 0 15.2878
    -5 -12 0 9.98507
    5 12 0 18.9898
    -6 -12 0 425.517
    -6 -12 0 449.611
    -6 -12 0 452.988
    6 12 0 428.319
    -7 -12 0 29.7637
    -7 -12 0 34.8979
    -7 -12 0 47.3356
    7 12 0 39.1226
    -8 -12 0 47.7172
    -8 -12 0 37.3828
    8 12 0 26.9205
    -9 -12 0 23.4161
    9 12 0 20.1632
    -2 -13 0 32.5173
    -3 -13 0 25.2441
    -3 -13 0 16.1011
    3 13 0 14.479
    -4 -13 0 16.8208
    -4 -13 0 20.9912
    -4 -13 0 16.2513
    4 13 0 21.9855
    -5 -13 0 15.4215
    -5 -13 0 15.204
    -5 -13 0 19.3968
    5 13 0 12.9947
    -6 -13 0 0.95956
    -6 -13 0 0.46621
    -6 -13 0 1.02952
    6 13 0 -0.4419
    -7 -13 0 -2.4077
    7 13 0 1.06553
    -6 -13 1 1.99536
    -5 -13 1 11.2273
    -5 -13 1 11.4416
    -5 -13 1 2.44775
    4 13 -1 3.64953
    -4 -13 1 1.33917
    -4 -13 1 2.06613
    -4 -13 1 9.83304
    8 12 -1 7.77598
    -8 -12 1 10.8366
    7 12 -1 129.37
    -7 -12 1 159.752
    -7 -12 1 139.984
    -7 -12 1 145.246
    6 12 -1 6.14623
    -6 -12 1 4.23728
    -6 -12 1 11.6537
    -6 -12 1 0.97625
    5 12 -1 61.6168
    -5 -12 1 51.8744
    -5 -12 1 57.2071
    -5 -12 1 69.6434
    -5 -12 1 50.2925
    4 12 -1 9.99775
    4 12 -1 11.1769
    -4 -12 1 8.64536
    -4 -12 1 8.83316
    -4 -12 1 4.72168
    -4 -12 1 8.95155
    3 12 -1 1.13825
    3 12 -1 0.63151
    -3 -12 1 1.63549
    -3 -12 1 0.16223
    -3 -12 1 1.65165
    -3 -12 1 1.37853
    2 12 -1 66.9463
    2 12 -1 71.9407
    -2 -12 1 73.6608
    -2 -12 1 91.3268
    -2 -12 1 80.4804
    1 12 -1 17.4368
    1 12 -1 21.4635
    -1 -12 1 19.7218
    -1 -12 1 22.0652
    0 -12 1 2.06069
    0 -12 1 1.3298
    9 11 -1 11.4974
    -9 -11 1 10.2946
    -9 -11 1 7.00583
    8 11 -1 37.756
    -8 -11 1 34.2587
    -8 -11 1 23.7075
    7 11 -1 17.0675
    -7 -11 1 4.37151
    -7 -11 1 11.5834
    -7 -11 1 13.0985
    6 11 -1 115.805
    -6 -11 1 127.717
    -6 -11 1 122.549
    -6 -11 1 137.233
    5 11 -1 16.6956
    -5 -11 1 17.8273
    -5 -11 1 27.3376
    -5 -11 1 21.1421
    -5 -11 1 23.1894
    4 11 -1 12.3214
    4 11 -1 13.3308
    -4 -11 1 7.3324
    -4 -11 1 17.4345
    -4 -11 1 12.9491
    -4 -11 1 10.6486
    -4 -11 1 19.8136
    3 11 -1 50.6737
    3 11 -1 49.6421
    -3 -11 1 56.922
    -3 -11 1 42.7891
    -3 -11 1 44.403
    -3 -11 1 55.1216
    -3 -11 1 42.5128
    2 11 -1 82.2332
    2 11 -1 93.4601
    -2 -11 1 76.174
    -2 -11 1 79.8003
    -2 -11 1 86.13
    -2 -11 1 80.2134
    1 11 -1 28.0234
    1 11 -1 27.5491
    -1 -11 1 21.039
    -1 -11 1 24.1242
    -1 -11 1 38.2782
    0 11 -1 70.5947
    0 11 -1 84.5193
    0 -11 1 75.0834
    0 -11 1 84.8326
    0 -11 1 90.9997
    -1 11 -1 59.3554
    1 -11 1 76.1685
    1 -11 1 62.5114
    1 -11 1 71.8217
    2 -11 1 1.05607
    2 -11 1 1.79746
    -10 -10 1 9.32376
    -10 -10 1 7.90601
    9 10 -1 9.59025
    -9 -10 1 5.37964
    -9 -10 1 7.9794
    8 10 -1 27.648
    -8 -10 1 44.0319
    -8 -10 1 27.8307
    7 10 -1 57.1934
    -7 -10 1 64.8897
    -7 -10 1 46.176
    -7 -10 1 52.7417
    6 10 -1 75.8029
    -6 -10 1 103.091
    -6 -10 1 115.182
    -6 -10 1 86.5638
    5 10 -1 162.772
    -5 -10 1 142.707
    -5 -10 1 169.468
    -5 -10 1 160.224
    -5 -10 1 169.568
    4 10 -1 86.9783
    4 10 -1 77.0021
    -4 -10 1 75.6106
    -4 -10 1 85.8316
    -4 -10 1 85.5857
    -4 -10 1 87.885
    -4 -10 1 70.132
    3 10 -1 73.3045
    3 10 -1 61.8838
    -3 -10 1 69.3706
    -3 -10 1 65.6779
    -3 -10 1 61.1572
    -3 -10 1 45.2982
    -3 -10 1 70.5202
    2 10 -1 1.57543
    2 10 -1 3.60401
    -2 -10 1 5.21364
    -2 -10 1 -0.057
    -2 -10 1 3.32698
    -2 -10 1 1.94713
    1 10 -1 87.8648
    1 10 -1 83.9056
    -1 -10 1 74.8033
    -1 -10 1 90.7588
    -1 -10 1 76.9083
    0 10 -1 98.5038
    0 10 -1 89.1836
    0 -10 1 85.7114
    0 -10 1 98.4575
    0 -10 1 75.8725
    0 -10 1 86.027
    -1 10 -1 18.8856
    -1 10 -1 14.225
    -1 10 -1 21.947
    1 -10 1 14.5045
    1 -10 1 17.0957
    1 -10 1 19.2242
    1 -10 1 11.8907
    -2 10 -1 9.18345
    -2 10 -1 12.1956
    -2 10 -1 7.9016
    2 -10 1 7.05868
    2 -10 1 18.7405
    2 -10 1 10.5803
    -3 10 -1 50.1034
    3 -10 1 58.4394
    -11 -9 1 17.5873
    -11 -9 1 10.7165
    -11 -9 1 21.554
    -10 -9 1 2.98985
    -10 -9 1 1.32778
    -10 -9 1 3.92391
    -10 -9 1 0.36593
    -9 -9 1 60.9117
    -9 -9 1 54.6759
    -9 -9 1 61.4836
    8 9 -1 3.6867
    -8 -9 1 0.43818
    -8 -9 1 6.00955
    7 9 -1 122.956
    -7 -9 1 134.454
    -7 -9 1 147.479
    -7 -9 1 134.391
    6 9 -1 158.095
    -6 -9 1 171.577
    -6 -9 1 164.893
    -6 -9 1 162.858
    5 9 -1 187.411
    5 9 -1 208.329
    -5 -9 1 199.34
    -5 -9 1 207.937
    -5 -9 1 207.694
    -5 -9 1 217.577
    4 9 -1 3.99829
    4 9 -1 8.10413
    -4 -9 1 4.79115
    -4 -9 1 4.69188
    -4 -9 1 3.83992
    -4 -9 1 7.29056
    -4 -9 1 4.2123
    -4 -9 1 0.99529
    3 9 -1 790.219
    3 9 -1 812.897
    -3 -9 1 773.792
    -3 -9 1 778.237
    -3 -9 1 801.716
    -3 -9 1 785.417
    -3 -9 1 828.579
    -3 -9 1 822.029
    2 9 -1 13.0651
    2 9 -1 5.91351
    -2 -9 1 16.7646
    -2 -9 1 13.0537
    -2 -9 1 5.16799
    -2 -9 1 9.85347
    -2 -9 1 8.14829
    -2 -9 1 9.24613
    1 9 -1 110.779
    1 9 -1 106.849
    1 9 -1 101.527
    -1 -9 1 99.8307
    -1 -9 1 102.067
    -1 -9 1 114.197
    -1 -9 1 108.59
    -1 -9 1 94.1057
    0 9 -1 3.90762
    0 9 -1 2.67298
    0 9 -1 3.00796
    0 9 -1 3.85163
    0 -9 1 4.96473
    0 -9 1 0.95185
    0 -9 1 1.79361
    0 -9 1 3.25601
    -1 9 -1 7.71872
    -1 9 -1 4.98667
    -1 9 -1 4.29072
    -1 9 -1 3.56862
    1 -9 1 3.08633
    1 -9 1 4.3416
    1 -9 1 4.17946
    1 -9 1 7.6195
    -2 9 -1 76.1295
    -2 9 -1 59.3046
    -2 9 -1 76.9073
    2 -9 1 67.1385
    2 -9 1 65.8481
    2 -9 1 55.9963
    2 -9 1 78.812
    -3 9 -1 83.0878
    -3 9 -1 71.8454
    -3 9 -1 61.394
    3 -9 1 102.349
    3 -9 1 78.5238
    3 -9 1 88.5164
    -4 9 -1 4.66496
    -4 9 -1 5.67175
    4 -9 1 9.24556
    4 -9 1 10.9634
    -11 -8 1 3.05438
    -11 -8 1 0.41961
    -11 -8 1 1.49873
    -11 -8 1 -0.6411
    -11 -8 1 0.15604
    -10 -8 1 22.3738
    -10 -8 1 46.4684
    -10 -8 1 31.9873
    -10 -8 1 34.289
    -10 -8 1 28.4625
    -9 -8 1 31.6158
    -9 -8 1 29.622
    -9 -8 1 39.3273
    -9 -8 1 28.568
    8 8 -1 146.41
    -8 -8 1 165.882
    -8 -8 1 138.45
    -8 -8 1 145.763
    -8 -8 1 134.4
    7 8 -1 12.3197
    7 8 -1 16.9041
    -7 -8 1 11.8133
    -7 -8 1 13.9056
    -7 -8 1 12.3826
    -7 -8 1 14.9339
    -7 -8 1 13.7203
    6 8 -1 46.9617
    6 8 -1 50.8131
    -6 -8 1 43.8435
    -6 -8 1 44.0657
    -6 -8 1 52.6126
    -6 -8 1 55.3296
    -6 -8 1 39.2203
    -6 -8 1 53.1226
    5 8 -1 34.5462
    5 8 -1 50.9447
    5 8 -1 42.5103
    -5 -8 1 40.67
    -5 -8 1 42.0619
    -5 -8 1 31.1423
    -5 -8 1 34.5834
    -5 -8 1 34.5152
    4 8 -1 24.994
    4 8 -1 21.8243
    4 8 -1 28.5348
    -4 -8 1 26.5851
    -4 -8 1 31.3877
    -4 -8 1 30.097
    -4 -8 1 37.987
    -4 -8 1 28.9753
    -4 -8 1 23.6576
    3 8 -1 97.5655
    3 8 -1 104.51
    -3 -8 1 99.5179
    -3 -8 1 98.8579
    -3 -8 1 100.378
    -3 -8 1 96.6649
    -3 -8 1 83.4062
    -3 -8 1 103.676
    -3 -8 1 104.223
    -3 -8 1 90.7684
    2 8 -1 -0.541
    2 8 -1 0.51563
    2 8 -1 0.52863
    2 8 -1 0.4716
    -2 -8 1 -0.2065
    -2 -8 1 0.54174
    -2 -8 1 0.06095
    -2 -8 1 0.88599
    -2 -8 1 1.36734
    -2 -8 1 0.36166
    -2 -8 1 0.75624
    -2 -8 1 -0.9344
    -2 -8 1 0.42926
    1 8 -1 129.187
    1 8 -1 127.026
    1 8 -1 135.642
    1 8 -1 126.806
    -1 -8 1 118.155
    -1 -8 1 127.19
    -1 -8 1 123.802
    -1 -8 1 138.357
    -1 -8 1 136.759
    -1 -8 1 115.736
    -1 -8 1 130.427
    -1 -8 1 135.011
    0 8 -1 328.701
    0 8 -1 286.876
    0 8 -1 351.733
    0 8 -1 338.601
    0 8 -1 364.023
    0 8 -1 352.961
    0 -8 1 348.993
    0 -8 1 334.668
    0 -8 1 338.418
    0 -8 1 324.517
    0 -8 1 319.456
    0 -8 1 326.278
    0 -8 1 340.293
    -1 8 -1 310.595
    -1 8 -1 332.152
    -1 8 -1 341.596
    -1 8 -1 344.369
    -1 8 -1 334.418
    -1 8 -1 319.624
    1 -8 1 351.097
    1 -8 1 324.48
    1 -8 1 339.895
    1 -8 1 323.664
    1 -8 1 304.392
    -2 8 -1 195.209
    -2 8 -1 193.788
    -2 8 -1 199.013
    -2 8 -1 168.19
    -2 8 -1 176.144
    2 -8 1 198.058
    2 -8 1 188.143
    2 -8 1 183.468
    2 -8 1 183.946
    -3 8 -1 108.278
    -3 8 -1 103.684
    -3 8 -1 114.135
    -3 8 -1 95.993
    3 -8 1 82.9281
    3 -8 1 102.172
    3 -8 1 86.232
    -4 8 -1 105.793
    -4 8 -1 109.813
    -4 8 -1 121.221
    -4 8 -1 118.43
    4 -8 1 108.557
    4 -8 1 134.284
    4 -8 1 112.377
    -5 8 -1 56.9743
    -5 8 -1 51.0361
    -5 8 -1 45.178
    5 -8 1 57.3159
    5 -8 1 54.8897
    -11 -7 1 11.5161
    -11 -7 1 12.7714
    -11 -7 1 10.1937
    -11 -7 1 5.91084
    -10 -7 1 34.6713
    -10 -7 1 37.1081
    -10 -7 1 33.9755
    -10 -7 1 30.6888
    -10 -7 1 27.369
    -9 -7 1 0.98342
    -9 -7 1 0.30167
    -9 -7 1 2.81394
    -9 -7 1 -0.5416
    -9 -7 1 2.58355
    8 7 -1 173.364
    -8 -7 1 179.222
    -8 -7 1 164.425
    -8 -7 1 163.33
    -8 -7 1 157.923
    7 7 -1 103.237
    7 7 -1 105.802
    -7 -7 1 110.295
    -7 -7 1 120.258
    -7 -7 1 115.488
    -7 -7 1 119.227
    -7 -7 1 122.081
    -7 -7 1 105.215
    6 7 -1 5.00001
    6 7 -1 10.2868
    -6 -7 1 14.8928
    -6 -7 1 11.2163
    -6 -7 1 13.6081
    -6 -7 1 11.26
    -6 -7 1 11.823
    -6 -7 1 16.1714
    -6 -7 1 11.8017
    5 7 -1 149.438
    5 7 -1 146.115
    5 7 -1 152.287
    -5 -7 1 145.662
    -5 -7 1 157.027
    -5 -7 1 154.43
    -5 -7 1 155.206
    -5 -7 1 160.827
    -5 -7 1 140.18
    -5 -7 1 154.791
    4 7 -1 74.3263
    4 7 -1 80.4513
    4 7 -1 75.4103
    -4 -7 1 74.9705
    -4 -7 1 77.0301
    -4 -7 1 74.0862
    -4 -7 1 70.9515
    -4 -7 1 77.8256
    -4 -7 1 74.6977
    -4 -7 1 86.3035
    -4 -7 1 74.5616
    -4 -7 1 73.3356
    -4 -7 1 86.2714
    3 7 -1 5.60921
    3 7 -1 2.3609
    3 7 -1 3.0715
    3 7 -1 4.39488
    3 7 -1 7.28301
    3 7 -1 3.54326
    3 7 -1 3.21849
    -3 -7 1 3.86435
    -3 -7 1 2.29884
    -3 -7 1 4.45721
    -3 -7 1 1.82529
    -3 -7 1 1.74312
    -3 -7 1 4.14923
    -3 -7 1 4.0781
    -3 -7 1 2.78924
    -3 -7 1 1.5499
    -3 -7 1 3.29169
    -3 -7 1 3.03593
    2 7 -1 86.6894
    2 7 -1 95.6072
    2 7 -1 92.8695
    2 7 -1 89.3866
    2 7 -1 80.6228
    2 7 -1 74.1452
    2 7 -1 96.402
    -2 -7 1 88.8172
    -2 -7 1 92.9675
    -2 -7 1 89.2521
    -2 -7 1 78.6406
    -2 -7 1 85.223
    -2 -7 1 95.0005
    -2 -7 1 97.9958
    -2 -7 1 79.1179
    -2 -7 1 83.6107
    1 7 -1 147.425
    1 7 -1 161.243
    1 7 -1 159.712
    1 7 -1 159.626
    1 7 -1 136.366
    1 7 -1 149.871
    -1 -7 1 147.551
    -1 -7 1 160.561
    -1 -7 1 158.248
    -1 -7 1 151.412
    -1 -7 1 154.186
    -1 -7 1 154.679
    -1 -7 1 146.317
    -1 -7 1 157.374
    -1 -7 1 155.221
    0 7 -1 185.77
    0 7 -1 189.892
    0 7 -1 204.591
    0 7 -1 200.934
    0 7 -1 181.861
    0 7 -1 200.084
    0 -7 1 185.973
    0 -7 1 183.888
    0 -7 1 181.143
    0 -7 1 190.695
    0 -7 1 175.173
    0 -7 1 171.781
    0 -7 1 196.904
    0 -7 1 162.995
    0 -7 1 187.32
    -1 7 -1 114.817
    -1 7 -1 135.993
    -1 7 -1 125.442
    -1 7 -1 123.842
    -1 7 -1 121.527
    -1 7 -1 108.731
    1 -7 1 127.227
    1 -7 1 118.716
    1 -7 1 118.082
    1 -7 1 118.704
    1 -7 1 115.291
    1 -7 1 110.436
    -2 7 -1 94.2499
    -2 7 -1 88.8587
    -2 7 -1 84.5904
    -2 7 -1 86.3083
    -2 7 -1 72.827
    -2 7 -1 82.4495
    2 -7 1 89.0386
    2 -7 1 90.7066
    2 -7 1 88.7696
    2 -7 1 86.0483
    2 -7 1 86.0722
    2 -7 1 81.446
    -3 7 -1 13.8532
    -3 7 -1 9.97784
    -3 7 -1 11.3405
    -3 7 -1 7.17535
    3 -7 1 8.96113
    3 -7 1 13.2893
    3 -7 1 9.63616
    -4 7 -1 140.415
    -4 7 -1 120.001
    -4 7 -1 114.91
    -4 7 -1 150.077
    4 -7 1 151.002
    4 -7 1 140.54
    4 -7 1 134.536
    -5 7 -1 0.77667
    -5 7 -1 3.09435
    -5 7 -1 3.15254
    -5 7 -1 0.84501
    5 -7 1 2.72256
    5 -7 1 -0.1649
    -6 7 -1 1.46255
    -6 7 -1 1.7502
    -6 7 -1 -0.5288
    6 -7 1 -0.1824
    6 -7 1 3.93882
    -12 -6 1 53.3209
    -12 -6 1 48.0743
    -12 -6 1 58.44
    -11 -6 1 38.9215
    -11 -6 1 19.8077
    -11 -6 1 21.0125
    -11 -6 1 18.1298
    -10 -6 1 58.4372
    -10 -6 1 66.5177
    -10 -6 1 71.2084
    -10 -6 1 77.0269
    -9 -6 1 2.23893
    -9 -6 1 5.07163
    -9 -6 1 6.42054
    -9 -6 1 6.01546
    -9 -6 1 4.1419
    8 6 -1 1.01465
    -8 -6 1 0.77662
    -8 -6 1 1.21836
    -8 -6 1 1.55539
    -8 -6 1 2.37051
    -8 -6 1 1.70228
    7 6 -1 2.98653
    7 6 -1 2.19893
    -7 -6 1 2.56387
    -7 -6 1 2.97825
    -7 -6 1 0.21114
    -7 -6 1 1.05106
    -7 -6 1 0.65163
    -7 -6 1 1.81617
    -7 -6 1 0.57421
    6 6 -1 1.89021
    6 6 -1 -0.4559
    -6 -6 1 -0.6199
    -6 -6 1 -1.338
    -6 -6 1 -0.1614
    -6 -6 1 1.08441
    -6 -6 1 2.32069
    -6 -6 1 5.40261
    -6 -6 1 0.09808
    5 6 -1 4.9622
    5 6 -1 2.8527
    5 6 -1 3.93881
    -5 -6 1 4.71025
    -5 -6 1 4.3071
    -5 -6 1 4.00559
    -5 -6 1 5.99311
    -5 -6 1 3.58469
    -5 -6 1 3.92057
    -5 -6 1 0.78994
    4 6 -1 233.342
    4 6 -1 237.187
    4 6 -1 224.144
    4 6 -1 218.804
    4 6 -1 248.632
    4 6 -1 229.339
    -4 -6 1 232.351
    -4 -6 1 215.844
    -4 -6 1 236.712
    -4 -6 1 247.78
    -4 -6 1 236.171
    -4 -6 1 236.112
    -4 -6 1 235.141
    -4 -6 1 222.554
    -4 -6 1 239.893
    -4 -6 1 234.655
    -4 -6 1 232.213
    -4 -6 1 247.884
    -4 -6 1 233.7
    3 6 -1 8.9151
    3 6 -1 7.5585
    3 6 -1 7.18069
    3 6 -1 6.87051
    3 6 -1 2.04131
    3 6 -1 8.14585
    3 6 -1 6.32276
    3 6 -1 7.1739
    3 6 -1 7.19062
    3 6 -1 9.3531
    -3 -6 1 5.73138
    -3 -6 1 7.03301
    -3 -6 1 10.5431
    -3 -6 1 7.07386
    -3 -6 1 5.86047
    -3 -6 1 11.4278
    -3 -6 1 6.79379
    -3 -6 1 6.81568
    -3 -6 1 9.08075
    -3 -6 1 3.01822
    -3 -6 1 7.1855
    -3 -6 1 8.01092
    -3 -6 1 7.06319
    2 6 -1 20.5755
    2 6 -1 15.9866
    2 6 -1 21.4461
    2 6 -1 25.0432
    2 6 -1 26.6649
    2 6 -1 19.5978
    2 6 -1 17.1384
    2 6 -1 19.9707
    2 6 -1 17.8402
    2 6 -1 24.2747
    -2 -6 1 18.0804
    -2 -6 1 20.3216
    -2 -6 1 21.739
    -2 -6 1 26.5224
    -2 -6 1 32.3219
    -2 -6 1 24.8243
    -2 -6 1 21.8079
    -2 -6 1 20.9702
    -2 -6 1 19.2267
    -2 -6 1 23.0444
    -2 -6 1 20.5418
    -2 -6 1 15.6831
    1 6 -1 28.1726
    1 6 -1 34.4109
    1 6 -1 27.4361
    1 6 -1 24.1589
    1 6 -1 25.1623
    1 6 -1 28.744
    1 6 -1 25.9603
    1 6 -1 22.5805
    1 6 -1 23.6912
    -1 -6 1 29.2074
    -1 -6 1 31.4477
    -1 -6 1 26.5115
    -1 -6 1 23.2193
    -1 -6 1 23.4476
    -1 -6 1 27.2019
    -1 -6 1 18.9222
    -1 -6 1 24.9179
    -1 -6 1 20.9743
    -1 -6 1 22.9743
    0 6 -1 66.6198
    0 6 -1 71.6443
    0 6 -1 66.8279
    0 6 -1 63.0891
    0 6 -1 67.1336
    0 6 -1 64.4667
    0 6 -1 62.5484
    0 6 -1 62.6684
    0 6 -1 69.6248
    0 -6 1 72.3221
    0 -6 1 65.2302
    0 -6 1 68.2207
    0 -6 1 73.2971
    0 -6 1 80.0162
    0 -6 1 67.5462
    0 -6 1 72.2712
    0 -6 1 67.7495
    0 -6 1 60.2099
    0 -6 1 67.2316
    -1 6 -1 708.48
    -1 6 -1 686.803
    -1 6 -1 710.241
    -1 6 -1 730.799
    -1 6 -1 721.256
    -1 6 -1 659.516
    -1 6 -1 664.621
    1 -6 1 661.894
    1 -6 1 727.411
    1 -6 1 717.954
    1 -6 1 719.409
    1 -6 1 696.381
    1 -6 1 716.76
    1 -6 1 670.353
    1 -6 1 690.872
    -2 6 -1 172.912
    -2 6 -1 178.938
    -2 6 -1 191.121
    -2 6 -1 185.938
    -2 6 -1 176.698
    -2 6 -1 177.806
    -2 6 -1 190.38
    2 -6 1 199.477
    2 -6 1 166.246
    2 -6 1 166.58
    2 -6 1 179.254
    2 -6 1 175.516
    2 -6 1 184.665
    -3 6 -1 22.6042
    -3 6 -1 20.8059
    -3 6 -1 20.135
    -3 6 -1 26.6698
    -3 6 -1 25.3396
    3 -6 1 27.1994
    3 -6 1 29.4764
    3 -6 1 20.2787
    3 -6 1 16.2205
    3 -6 1 32.3475
    -4 6 -1 5.92627
    -4 6 -1 4.65963
    -4 6 -1 5.51486
    -4 6 -1 4.61658
    4 -6 1 4.10553
    4 -6 1 5.1126
    4 -6 1 2.49238
    -5 6 -1 9.01418
    -5 6 -1 11.5252
    -5 6 -1 16.3496
    -5 6 -1 7.11389
    5 -6 1 13.6462
    5 -6 1 11.8213
    5 -6 1 10.601
    -6 6 -1 34.5105
    -6 6 -1 36.3589
    -6 6 -1 33.4101
    -6 6 -1 35.9277
    6 -6 1 35.315
    6 -6 1 36.165
    -7 6 -1 -0.2079
    -7 6 -1 0.91416
    7 -6 1 0.30418
    7 -6 1 -1.7301
    -12 -5 1 3.74183
    -12 -5 1 4.79534
    -12 -5 1 2.71564
    -11 -5 1 0.98221
    -11 -5 1 1.54469
    -11 -5 1 2.83755
    -11 -5 1 3.11775
    -10 -5 1 290.414
    -10 -5 1 287.308
    -10 -5 1 325.705
    -10 -5 1 305.81
    -9 -5 1 48.1183
    -9 -5 1 35.5231
    -9 -5 1 45.7255
    -9 -5 1 36.8363
    -9 -5 1 37.508
    8 5 -1 2.71632
    -8 -5 1 3.13044
    -8 -5 1 3.59634
    -8 -5 1 0.62742
    -8 -5 1 4.09177
    -8 -5 1 2.35802
    -8 -5 1 4.02583
    7 5 -1 0.9229
    7 5 -1 0.02196
    -7 -5 1 1.39806
    -7 -5 1 0.63565
    -7 -5 1 1.39053
    -7 -5 1 1.12626
    -7 -5 1 -1.3665
    -7 -5 1 1.35994
    -7 -5 1 0.52853
    -7 -5 1 -0.5328
    6 5 -1 55.5349
    6 5 -1 58.3768
    -6 -5 1 46.3755
    -6 -5 1 51.9357
    -6 -5 1 50.31
    -6 -5 1 54.0214
    -6 -5 1 53.416
    -6 -5 1 52.1242
    -6 -5 1 50.6283
    -6 -5 1 56.7816
    5 5 -1 26.2371
    5 5 -1 27.054
    5 5 -1 26.7721
    5 5 -1 27.3032
    5 5 -1 28.1792
    -5 -5 1 35.2275
    -5 -5 1 32.1649
    -5 -5 1 30.905
    -5 -5 1 22.6423
    -5 -5 1 30.8402
    -5 -5 1 25.0236
    -5 -5 1 25.7531
    -5 -5 1 23.5519
    -5 -5 1 30.8538
    -5 -5 1 22.8786
    -5 -5 1 29.5591
    4 5 -1 354.095
    4 5 -1 336.187
    4 5 -1 350.501
    4 5 -1 342.307
    4 5 -1 335.362
    4 5 -1 339.675
    4 5 -1 342.68
    -4 -5 1 335.021
    -4 -5 1 351.064
    -4 -5 1 365.512
    -4 -5 1 352.325
    -4 -5 1 340.374
    -4 -5 1 331.691
    -4 -5 1 362.546
    -4 -5 1 363.596
    -4 -5 1 356.983
    -4 -5 1 334.64
    -4 -5 1 328.371
    -4 -5 1 356.16
    3 5 -1 1185.27
    3 5 -1 1186.35
    3 5 -1 1115.82
    3 5 -1 1228.57
    3 5 -1 1190.73
    3 5 -1 1254.31
    3 5 -1 1215.72
    3 5 -1 1133.91
    -3 -5 1 1115.58
    -3 -5 1 1186.86
    -3 -5 1 1226.53
    -3 -5 1 1168.44
    -3 -5 1 1197.2
    -3 -5 1 1203.85
    -3 -5 1 1181.23
    -3 -5 1 1179.28
    -3 -5 1 1175.11
    -3 -5 1 1162.76
    -3 -5 1 1154.93
    -3 -5 1 1153.16
    -3 -5 1 1206.91
    2 5 -1 200.417
    2 5 -1 197.052
    2 5 -1 181.297
    2 5 -1 203.923
    2 5 -1 187.536
    2 5 -1 204.219
    2 5 -1 182.151
    2 5 -1 192.253
    2 5 -1 183.463
    2 5 -1 197.102
    -2 -5 1 180.403
    -2 -5 1 193.861
    -2 -5 1 197.317
    -2 -5 1 190.492
    -2 -5 1 189.697
    -2 -5 1 192.405
    -2 -5 1 175.087
    -2 -5 1 183.671
    -2 -5 1 200.733
    -2 -5 1 188.933
    -2 -5 1 186.57
    -2 -5 1 192.208
    -2 -5 1 198.983
    1 5 -1 8.56418
    1 5 -1 7.78277
    1 5 -1 7.63268
    1 5 -1 3.91125
    1 5 -1 5.54098
    1 5 -1 8.68583
    1 5 -1 4.51509
    1 5 -1 6.45471
    1 5 -1 6.02826
    1 5 -1 8.19059
    -1 -5 1 6.43158
    -1 -5 1 5.28019
    -1 -5 1 9.41802
    -1 -5 1 8.05453
    -1 -5 1 10.847
    -1 -5 1 7.22606
    -1 -5 1 8.26117
    -1 -5 1 5.60702
    -1 -5 1 6.69464
    -1 -5 1 7.3702
    -1 -5 1 5.1822
    -1 -5 1 6.91487
    0 5 -1 10.9117
    0 5 -1 8.6519
    0 5 -1 8.60199
    0 5 -1 7.08651
    0 5 -1 9.49345
    0 5 -1 10.0444
    0 5 -1 9.19303
    0 5 -1 10.3584
    0 5 -1 12.0719
    0 5 -1 11.7417
    0 -5 1 9.5486
    0 -5 1 6.94666
    0 -5 1 11.6735
    0 -5 1 7.63811
    0 -5 1 12.983
    0 -5 1 8.14236
    0 -5 1 11.7398
    0 -5 1 9.28874
    0 -5 1 9.69313
    0 -5 1 9.68786
    0 -5 1 9.65378
    -1 5 -1 622.181
    -1 5 -1 599.737
    -1 5 -1 618.054
    -1 5 -1 589.648
    -1 5 -1 612.626
    -1 5 -1 596.544
    -1 5 -1 615.581
    -1 5 -1 620.356
    -1 5 -1 646.125
    1 -5 1 596.982
    1 -5 1 630.335
    1 -5 1 575.791
    1 -5 1 608.603
    1 -5 1 608.41
    1 -5 1 592.482
    1 -5 1 572.989
    1 -5 1 597.228
    1 -5 1 635.118
    1 -5 1 593.435
    -2 5 -1 114.481
    -2 5 -1 111.225
    -2 5 -1 117.742
    -2 5 -1 106.51
    -2 5 -1 111.746
    -2 5 -1 127.614
    -2 5 -1 120.207
    2 -5 1 110.705
    2 -5 1 117.521
    2 -5 1 114.92
    2 -5 1 122.537
    2 -5 1 123.715
    2 -5 1 118.807
    2 -5 1 109.635
    -3 5 -1 97.2861
    -3 5 -1 88.1872
    -3 5 -1 92.3242
    -3 5 -1 84.1874
    -3 5 -1 93.3558
    -3 5 -1 87.5689
    3 -5 1 91.6067
    3 -5 1 87.7943
    3 -5 1 79.4128
    3 -5 1 89.5748
    3 -5 1 92.7274
    3 -5 1 77.9477
    -4 5 -1 244.344
    -4 5 -1 225.019
    -4 5 -1 269.198
    -4 5 -1 204.857
    -4 5 -1 216.733
    -4 5 -1 253.734
    4 -5 1 217.663
    4 -5 1 232.696
    4 -5 1 244.914
    4 -5 1 217.083
    4 -5 1 222.302
    -5 5 -1 45.3753
    -5 5 -1 48.7068
    -5 5 -1 50.4542
    -5 5 -1 49.7793
    -5 5 -1 45.962
    5 -5 1 44.6717
    5 -5 1 53.8508
    5 -5 1 45.6667
    -6 5 -1 328.51
    -6 5 -1 331.518
    -6 5 -1 349.034
    -6 5 -1 352.851
    -6 5 -1 353.077
    6 -5 1 348.151
    6 -5 1 347.541
    6 -5 1 317.565
    -7 5 -1 88.5343
    -7 5 -1 96.9861
    -7 5 -1 85.7037
    7 -5 1 87.2923
    7 -5 1 98.4429
    -8 5 -1 0.37294
    -8 5 -1 -0.1776
    8 -5 1 -2.2463
    -12 -4 1 18.213
    -12 -4 1 8.03335
    -12 -4 1 26.5328
    -11 -4 1 206.561
    -11 -4 1 244.514
    -11 -4 1 195.255
    -11 -4 1 218.08
    -10 -4 1 0.94401
    -10 -4 1 1.39765
    -10 -4 1 -0.2665
    -10 -4 1 0.23458
    -9 -4 1 11.6076
    -9 -4 1 17.2954
    -9 -4 1 15.4201
    -9 -4 1 11.362
    8 4 -1 33.8591
    -8 -4 1 42.873
    -8 -4 1 41.6581
    -8 -4 1 43.5965
    -8 -4 1 42.8262
    -8 -4 1 38.7845
    -8 -4 1 47.357
    -8 -4 1 36.8446
    7 4 -1 6.31448
    7 4 -1 6.55445
    -7 -4 1 12.1209
    -7 -4 1 7.99955
    -7 -4 1 8.28404
    -7 -4 1 7.5419
    -7 -4 1 5.49823
    -7 -4 1 9.67434
    -7 -4 1 4.4897
    6 4 -1 733.347
    6 4 -1 762.555
    -6 -4 1 698.759
    -6 -4 1 765.746
    -6 -4 1 729.984
    -6 -4 1 761.362
    -6 -4 1 746.399
    -6 -4 1 726.438
    -6 -4 1 706.819
    -6 -4 1 720.983
    -6 -4 1 717.255
    -6 -4 1 699.045
    5 4 -1 0.45043
    5 4 -1 0.74651
    5 4 -1 0.81553
    5 4 -1 -0.0068
    5 4 -1 2.1923
    -5 -4 1 2.85899
    -5 -4 1 3.64057
    -5 -4 1 0.87425
    -5 -4 1 0.42694
    -5 -4 1 -0.6006
    -5 -4 1 0.63868
    -5 -4 1 -0.0613
    -5 -4 1 2.09845
    -5 -4 1 0.67515
    -5 -4 1 0.83275
    -5 -4 1 0.38247
    4 4 -1 1.87667
    4 4 -1 0.22773
    4 4 -1 -0.0803
    4 4 -1 -0.6563
    4 4 -1 0.113
    4 4 -1 0.48042
    4 4 -1 1.55149
    -4 -4 1 0.35039
    -4 -4 1 -0.2782
    -4 -4 1 0.8154
    -4 -4 1 -0.089
    -4 -4 1 0.03356
    -4 -4 1 -0.3846
    -4 -4 1 -0.5835
    -4 -4 1 0.12506
    -4 -4 1 -0.7904
    -4 -4 1 0.48462
    -4 -4 1 -0.3834
    3 4 -1 225.494
    3 4 -1 244.073
    3 4 -1 229.982
    3 4 -1 215.129
    3 4 -1 218.821
    3 4 -1 214.023
    3 4 -1 209.277
    -3 -4 1 230.272
    -3 -4 1 205.629
    -3 -4 1 218.569
    -3 -4 1 220.482
    -3 -4 1 216.954
    -3 -4 1 212.074
    -3 -4 1 228.934
    -3 -4 1 215.884
    -3 -4 1 248.313
    -3 -4 1 226.445
    -3 -4 1 220.512
    -3 -4 1 226.962
    -3 -4 1 238.671
    2 4 -1 3.82574
    2 4 -1 4.51864
    2 4 -1 3.36737
    2 4 -1 3.50046
    2 4 -1 4.00488
    2 4 -1 6.06961
    2 4 -1 3.85973
    2 4 -1 4.02989
    2 4 -1 4.35684
    -2 -4 1 7.94437
    -2 -4 1 2.5983
    -2 -4 1 7.24712
    -2 -4 1 3.77915
    -2 -4 1 2.48604
    -2 -4 1 2.41992
    -2 -4 1 6.70045
    -2 -4 1 6.73309
    -2 -4 1 5.17195
    -2 -4 1 3.03193
    1 4 -1 0.96434
    1 4 -1 1.79173
    1 4 -1 2.2956
    1 4 -1 -0.0458
    1 4 -1 1.12032
    1 4 -1 0.65145
    1 4 -1 -0.189
    1 4 -1 2.42905
    1 4 -1 0.52767
    1 4 -1 1.0886
    -1 -4 1 1.2993
    -1 -4 1 0.39913
    -1 -4 1 0.55082
    -1 -4 1 2.29091
    -1 -4 1 0.59793
    -1 -4 1 0.62677
    -1 -4 1 -0.5934
    -1 -4 1 1.76619
    -1 -4 1 2.14093
    -1 -4 1 0.44396
    -1 -4 1 0.28441
    0 4 -1 945.263
    0 4 -1 935.236
    0 4 -1 958.655
    0 4 -1 911.722
    0 4 -1 896.234
    0 4 -1 927.594
    0 4 -1 880.426
    0 4 -1 938.956
    0 4 -1 886.884
    0 4 -1 938.08
    0 -4 1 954.634
    0 -4 1 932.767
    0 -4 1 940.399
    0 -4 1 901.623
    0 -4 1 942.927
    0 -4 1 934.101
    0 -4 1 905.24
    0 -4 1 905.177
    0 -4 1 893.755
    0 -4 1 909.818
    0 -4 1 948.159
    -1 4 -1 66.7656
    -1 4 -1 71.6085
    -1 4 -1 69.6111
    -1 4 -1 60.9635
    -1 4 -1 72.4924
    -1 4 -1 72.3389
    -1 4 -1 66.4272
    -1 4 -1 67.1414
    -1 4 -1 70.7041
    -1 4 -1 69.6185
    1 -4 1 62.8189
    1 -4 1 71.7744
    1 -4 1 71.2043
    1 -4 1 61.6236
    1 -4 1 78.8803
    1 -4 1 65.4337
    1 -4 1 66.4621
    1 -4 1 68.4215
    1 -4 1 70.3009
    1 -4 1 69.7475
    1 -4 1 75.8553
    -2 4 -1 3.13817
    -2 4 -1 2.95604
    -2 4 -1 2.63626
    -2 4 -1 3.30512
    -2 4 -1 3.55155
    -2 4 -1 0.704
    -2 4 -1 1.79224
    -2 4 -1 5.47024
    -2 4 -1 5.2591
    2 -4 1 4.54257
    2 -4 1 3.9961
    2 -4 1 3.59138
    2 -4 1 3.88611
    2 -4 1 6.11231
    2 -4 1 4.56269
    2 -4 1 4.29311
    2 -4 1 1.88101
    2 -4 1 3.30183
    -3 4 -1 1.31118
    -3 4 -1 0.4523
    -3 4 -1 0.10105
    -3 4 -1 1.09203
    -3 4 -1 0.01678
    -3 4 -1 -0.0489
    3 -4 1 0.36149
    3 -4 1 -0.0765
    3 -4 1 2.69864
    3 -4 1 -0.027
    3 -4 1 0.62589
    3 -4 1 0.00488
    -4 4 -1 79.1938
    -4 4 -1 68.6606
    -4 4 -1 71.6259
    -4 4 -1 69.9776
    -4 4 -1 64.5459
    -4 4 -1 67.1935
    4 -4 1 77.5241
    4 -4 1 72.0802
    4 -4 1 69.2847
    4 -4 1 76.7951
    -5 4 -1 46.1899
    -5 4 -1 50.4875
    -5 4 -1 50.7866
    -5 4 -1 45.6055
    -5 4 -1 48.2272
    5 -4 1 47.6532
    5 -4 1 48.3845
    5 -4 1 46.1704
    5 -4 1 42.6298
    -6 4 -1 335.751
    -6 4 -1 345.115
    -6 4 -1 340.924
    -6 4 -1 344.431
    -6 4 -1 337.008
    6 -4 1 328.759
    6 -4 1 330.562
    -7 4 -1 44.963
    -7 4 -1 48.1399
    -7 4 -1 54.2306
    -7 4 -1 50.9569
    7 -4 1 51.0344
    7 -4 1 49.5292
    -8 4 -1 50.7261
    -8 4 -1 38.7089
    -8 4 -1 69.8882
    -8 4 -1 50.2839
    -9 4 -1 -2.0226
    -9 4 -1 -1.2201
    -9 4 -1 -1.5522
    -11 -3 1 8.57134
    -11 -3 1 7.70009
    -11 -3 1 1.19427
    -10 -3 1 21.0489
    -10 -3 1 15.9876
    -10 -3 1 16.0994
    -10 -3 1 19.3186
    -9 -3 1 293.157
    -9 -3 1 324.294
    -9 -3 1 323.571
    -9 -3 1 294.68
    -9 -3 1 309.074
    8 3 -1 374.627
    -8 -3 1 370.662
    -8 -3 1 356.769
    -8 -3 1 357.034
    -8 -3 1 370.348
    -8 -3 1 396.842
    -8 -3 1 382.153
    -8 -3 1 399.01
    7 3 -1 146.258
    -7 -3 1 135.024
    -7 -3 1 149.548
    -7 -3 1 162.268
    -7 -3 1 150.811
    -7 -3 1 164.104
    -7 -3 1 137.787
    -7 -3 1 149.659
    -7 -3 1 157.603
    6 3 -1 1.12609
    6 3 -1 0.34115
    -6 -3 1 -1.2761
    -6 -3 1 0.42867
    -6 -3 1 0.00927
    -6 -3 1 0.36149
    -6 -3 1 2.10143
    -6 -3 1 -0.8362
    -6 -3 1 -0.1485
    -6 -3 1 0.45956
    -6 -3 1 -0.2497
    -6 -3 1 0.38208
    5 3 -1 310.581
    5 3 -1 322.361
    5 3 -1 315.695
    5 3 -1 334.34
    5 3 -1 314.731
    -5 -3 1 339.02
    -5 -3 1 309.651
    -5 -3 1 331.187
    -5 -3 1 293.144
    -5 -3 1 312.842
    -5 -3 1 312.713
    -5 -3 1 309.162
    -5 -3 1 316.449
    -5 -3 1 314.631
    -5 -3 1 330.362
    -5 -3 1 319.237
    -5 -3 1 326.405
    4 3 -1 37.8977
    4 3 -1 35.8262
    4 3 -1 36.1222
    4 3 -1 36.2977
    4 3 -1 37.2365
    -4 -3 1 37.1671
    -4 -3 1 35.9752
    -4 -3 1 35.6548
    -4 -3 1 38.5735
    -4 -3 1 38.6871
    -4 -3 1 38.6055
    -4 -3 1 42.3421
    -4 -3 1 41.5116
    -4 -3 1 35.29
    -4 -3 1 41.3627
    -4 -3 1 34.4554
    3 3 -1 579.456
    3 3 -1 578.837
    3 3 -1 592.395
    3 3 -1 597.577
    3 3 -1 595.209
    3 3 -1 567.093
    3 3 -1 581.29
    3 3 -1 612.223
    -3 -3 1 597.542
    -3 -3 1 562.73
    -3 -3 1 600.754
    -3 -3 1 578.672
    -3 -3 1 585.012
    -3 -3 1 581.021
    -3 -3 1 575.469
    -3 -3 1 615.774
    -3 -3 1 591.202
    -3 -3 1 572.238
    -3 -3 1 604.915
    2 3 -1 18.0602
    2 3 -1 16.1073
    2 3 -1 13.6795
    2 3 -1 12.0234
    2 3 -1 16.1627
    2 3 -1 11.5696
    2 3 -1 14.1222
    2 3 -1 10.6322
    2 3 -1 15.446
    2 3 -1 11.7385
    -2 -3 1 16.5701
    -2 -3 1 15.3176
    -2 -3 1 14.491
    -2 -3 1 11.2097
    -2 -3 1 16.1623
    -2 -3 1 9.83302
    -2 -3 1 14.7929
    -2 -3 1 17.811
    -2 -3 1 18.1746
    1 3 -1 202.696
    1 3 -1 207.171
    1 3 -1 216.85
    1 3 -1 211.5
    1 3 -1 220.47
    1 3 -1 226.225
    1 3 -1 218.392
    1 3 -1 217.162
    1 3 -1 224.865
    1 3 -1 212.386
    -1 -3 1 225.089
    -1 -3 1 215.214
    -1 -3 1 215.445
    -1 -3 1 205.282
    -1 -3 1 223.359
    -1 -3 1 210.931
    -1 -3 1 210.046
    0 3 -1 232.982
    0 3 -1 229.685
    0 3 -1 236.828
    0 3 -1 225.326
    0 3 -1 235.369
    0 3 -1 231.333
    0 3 -1 239.823
    0 3 -1 217.769
    0 3 -1 254.006
    0 3 -1 236.106
    0 3 -1 231.876
    0 -3 1 235.05
    0 -3 1 214.531
    0 -3 1 228.886
    0 -3 1 239.708
    0 -3 1 218.895
    0 -3 1 239.339
    0 -3 1 232.754
    0 -3 1 246.685
    0 -3 1 231.088
    0 -3 1 235.698
    0 -3 1 230.595
    -1 3 -1 96.993
    -1 3 -1 90.7887
    -1 3 -1 97.468
    -1 3 -1 94.4276
    -1 3 -1 85.1512
    -1 3 -1 86.9974
    -1 3 -1 92.9814
    -1 3 -1 86.913
    -1 3 -1 85.1201
    -1 3 -1 88.4004
    -1 3 -1 94.126
    1 -3 1 90.1473
    1 -3 1 85.1461
    1 -3 1 89.916
    1 -3 1 91.8087
    1 -3 1 92.8672
    1 -3 1 83.666
    1 -3 1 88.8107
    1 -3 1 82.4727
    1 -3 1 92.1575
    1 -3 1 82.5758
    -2 3 -1 0.58215
    -2 3 -1 0.22146
    -2 3 -1 0.25632
    -2 3 -1 1.48525
    -2 3 -1 0.36554
    -2 3 -1 0.69889
    -2 3 -1 0.33162
    -2 3 -1 1.36168
    -2 3 -1 0.91279
    2 -3 1 0.60533
    2 -3 1 1.74285
    2 -3 1 0.67799
    2 -3 1 0.90067
    2 -3 1 0.62138
    2 -3 1 0.35527
    2 -3 1 0.55423
    2 -3 1 1.50032
    2 -3 1 0.92876
    2 -3 1 0.47562
    -3 3 -1 161.322
    -3 3 -1 141.636
    -3 3 -1 165.349
    -3 3 -1 150.029
    -3 3 -1 166.824
    -3 3 -1 153.58
    -3 3 -1 159.653
    -3 3 -1 148.566
    3 -3 1 158.694
    3 -3 1 159.442
    3 -3 1 161.726
    3 -3 1 158.181
    3 -3 1 154.785
    3 -3 1 148.617
    3 -3 1 161.689
    3 -3 1 167.153
    -4 3 -1 23.6629
    -4 3 -1 21.9102
    -4 3 -1 26.62
    -4 3 -1 22.0885
    -4 3 -1 25.3011
    -4 3 -1 18.2725
    4 -3 1 20.1058
    4 -3 1 26.0167
    4 -3 1 24.8533
    4 -3 1 21.918
    -5 3 -1 275.815
    -5 3 -1 263.177
    -5 3 -1 260.341
    -5 3 -1 270.773
    -5 3 -1 278.233
    -5 3 -1 255.473
    5 -3 1 269.592
    5 -3 1 290.429
    5 -3 1 293.21
    5 -3 1 267.3
    -6 3 -1 281.692
    -6 3 -1 298.943
    -6 3 -1 276.06
    -6 3 -1 305.98
    -6 3 -1 297.225
    6 -3 1 279.976
    6 -3 1 310.267
    6 -3 1 288.214
    -7 3 -1 60.6868
    -7 3 -1 51.5911
    -7 3 -1 45.123
    -7 3 -1 43.8973
    7 -3 1 52.2071
    7 -3 1 49.1769
    -8 3 -1 12.8312
    -8 3 -1 18.3435
    -8 3 -1 16.0937
    -8 3 -1 10.216
    8 -3 1 16.2972
    -9 3 -1 4.27859
    -9 3 -1 2.49232
    -9 3 -1 -0.8226
    -9 3 -1 -0.1201
    -11 -2 1 66.7838
    -11 -2 1 71.7039
    -11 -2 1 60.1269
    -10 -2 1 1.23231
    -10 -2 1 0.73568
    -10 -2 1 0.20188
    -10 -2 1 1.25853
    -9 -2 1 3.29196
    -9 -2 1 4.56638
    -9 -2 1 2.00101
    -9 -2 1 9.45242
    -9 -2 1 2.72884
    8 2 -1 1.16652
    -8 -2 1 0.03777
    -8 -2 1 1.86197
    -8 -2 1 2.86356
    -8 -2 1 -0.0308
    -8 -2 1 3.72238
    -8 -2 1 3.95565
    -8 -2 1 0.75893
    7 2 -1 27.0658
    -7 -2 1 38.4092
    -7 -2 1 34.2682
    -7 -2 1 33.9624
    -7 -2 1 26.1408
    -7 -2 1 39.1792
    -7 -2 1 32.2112
    -7 -2 1 37.2932
    6 2 -1 2623.58
    6 2 -1 2559.34
    -6 -2 1 2593.28
    -6 -2 1 2558.77
    -6 -2 1 2635.7
    -6 -2 1 2665.21
    -6 -2 1 2548.47
    -6 -2 1 2676.79
    -6 -2 1 2637.4
    -6 -2 1 2524.75
    -6 -2 1 2696.67
    5 2 -1 21.7941
    5 2 -1 19.2946
    5 2 -1 25.5051
    5 2 -1 21.3381
    5 2 -1 20.2709
    -5 -2 1 28.1069
    -5 -2 1 20.6466
    -5 -2 1 25.8473
    -5 -2 1 13.253
    -5 -2 1 24.1681
    -5 -2 1 17.048
    -5 -2 1 20.47
    -5 -2 1 20.0496
    -5 -2 1 22.7028
    -5 -2 1 18.5286
    -5 -2 1 20.2604
    4 2 -1 945.659
    4 2 -1 963.326
    4 2 -1 946.16
    4 2 -1 1007.39
    4 2 -1 932.199
    -4 -2 1 949.105
    -4 -2 1 989.828
    -4 -2 1 999.598
    -4 -2 1 959.169
    -4 -2 1 961.817
    -4 -2 1 990.373
    -4 -2 1 985.489
    -4 -2 1 998.147
    -4 -2 1 973.529
    -4 -2 1 1001.01
    -4 -2 1 988.534
    3 2 -1 183.485
    3 2 -1 191.49
    3 2 -1 169.269
    3 2 -1 177.538
    3 2 -1 166.745
    3 2 -1 171.616
    3 2 -1 171.502
    -3 -2 1 166.621
    -3 -2 1 159.322
    -3 -2 1 180.05
    -3 -2 1 181.427
    -3 -2 1 171.455
    -3 -2 1 172.673
    -3 -2 1 175.521
    -3 -2 1 170.96
    -3 -2 1 176.131
    -3 -2 1 178.688
    -3 -2 1 179.018
    2 2 -1 31.3049
    2 2 -1 42.7362
    2 2 -1 38.5085
    2 2 -1 39.4458
    2 2 -1 38.5371
    2 2 -1 39.0134
    2 2 -1 42.9989
    -2 -2 1 40.6743
    -2 -2 1 40.1132
    -2 -2 1 41.859
    -2 -2 1 39.8749
    -2 -2 1 37.0395
    -2 -2 1 41.5857
    -2 -2 1 39.1633
    -2 -2 1 35.2431
    -2 -2 1 39.764
    -2 -2 1 39.9075
    1 2 -1 244.482
    1 2 -1 255.722
    1 2 -1 233.012
    1 2 -1 241.605
    1 2 -1 249.27
    1 2 -1 228.058
    1 2 -1 246.989
    1 2 -1 246.972
    1 2 -1 248.199
    -1 -2 1 249.465
    -1 -2 1 224.96
    -1 -2 1 243.116
    -1 -2 1 240.659
    -1 -2 1 251.186
    -1 -2 1 249.421
    -1 -2 1 247.031
    -1 -2 1 248.47
    0 2 -1 917.798
    0 2 -1 940.355
    0 2 -1 943.599
    0 2 -1 947.304
    0 2 -1 993.605
    0 2 -1 892.7
    0 2 -1 945.805
    0 2 -1 908.417
    0 2 -1 952.665
    0 -2 1 978.86
    0 -2 1 959.203
    0 -2 1 928.14
    0 -2 1 939.099
    0 -2 1 919.211
    0 -2 1 986.089
    0 -2 1 903.31
    0 -2 1 957.102
    0 -2 1 979.652
    0 -2 1 988.259
    -1 2 -1 343.603
    -1 2 -1 334.417
    -1 2 -1 338.446
    -1 2 -1 347.813
    -1 2 -1 326.837
    -1 2 -1 332.158
    -1 2 -1 304.809
    -1 2 -1 344.681
    -1 2 -1 342.856
    -1 2 -1 346.218
    -1 2 -1 340.247
    1 -2 1 324.815
    1 -2 1 314.828
    1 -2 1 338.49
    1 -2 1 349.099
    1 -2 1 351.698
    1 -2 1 343.959
    1 -2 1 333.83
    1 -2 1 335.818
    1 -2 1 346.935
    1 -2 1 348.959
    1 -2 1 330.18
    -2 2 -1 0.02953
    -2 2 -1 0.71676
    -2 2 -1 0.01087
    -2 2 -1 0.29453
    -2 2 -1 0.24498
    -2 2 -1 0.81015
    -2 2 -1 0.63599
    -2 2 -1 0.58095
    2 -2 1 -0.0991
    2 -2 1 -0.6962
    2 -2 1 0.37632
    2 -2 1 -0.2521
    2 -2 1 -0.3466
    2 -2 1 0.75634
    2 -2 1 -0.715
    2 -2 1 0.01081
    -3 2 -1 8.23899
    -3 2 -1 11.8299
    -3 2 -1 8.11833
    -3 2 -1 7.8067
    -3 2 -1 7.57478
    -3 2 -1 9.04435
    -3 2 -1 7.11664
    -3 2 -1 13.1328
    -3 2 -1 7.02193
    3 -2 1 9.61674
    3 -2 1 2.84848
    3 -2 1 7.47067
    3 -2 1 9.19108
    3 -2 1 8.77652
    3 -2 1 8.97248
    3 -2 1 8.00038
    -4 2 -1 99.1096
    -4 2 -1 106.695
    -4 2 -1 95.4354
    -4 2 -1 87.5608
    -4 2 -1 84.8654
    -4 2 -1 102.157
    -4 2 -1 93.3068
    -4 2 -1 97.1295
    -4 2 -1 100.377
    -4 2 -1 89.6635
    4 -2 1 94.3353
    4 -2 1 98.1408
    4 -2 1 96.8537
    4 -2 1 96.4063
    4 -2 1 100.353
    4 -2 1 102.491
    4 -2 1 88.7292
    -5 2 -1 279.744
    -5 2 -1 291.124
    -5 2 -1 279.884
    -5 2 -1 294.811
    -5 2 -1 300.977
    -5 2 -1 279.194
    5 -2 1 303.221
    5 -2 1 297.669
    5 -2 1 286.085
    5 -2 1 293.365
    -6 2 -1 1.21096
    -6 2 -1 0.88102
    -6 2 -1 -0.6965
    -6 2 -1 -0.1937
    -6 2 -1 1.47702
    -6 2 -1 -0.5753
    6 -2 1 -1.1323
    6 -2 1 0.26893
    6 -2 1 0.40658
    6 -2 1 1.11845
    -7 2 -1 108.412
    -7 2 -1 95.8485
    -7 2 -1 112.979
    -7 2 -1 99.4184
    7 -2 1 115.355
    -8 2 -1 57.1318
    -8 2 -1 67.0339
    -8 2 -1 58.9577
    -8 2 -1 45.7964
    8 -2 1 55.2817
    -9 2 -1 24.878
    -9 2 -1 29.5679
    -9 2 -1 23.6026
    -9 2 -1 27.181
    -10 2 -1 3.27711
    -10 2 -1 -1.772
    -10 2 -1 0.27073
    -11 -1 1 7.00531
    -11 -1 1 10.0768
    -11 -1 1 9.31269
    -10 -1 1 3.6459
    -10 -1 1 2.60774
    -10 -1 1 0.61988
    -10 -1 1 3.50507
    -9 -1 1 13.5786
    -9 -1 1 16.5727
    -9 -1 1 15.8843
    -9 -1 1 18.7762
    -9 -1 1 18.641
    8 1 -1 4.5363
    -8 -1 1 5.62139
    -8 -1 1 5.29244
    -8 -1 1 5.23518
    -8 -1 1 6.0091
    -8 -1 1 4.93417
    -8 -1 1 7.74567
    7 1 -1 144.664
    -7 -1 1 152.754
    -7 -1 1 175.147
    -7 -1 1 173.82
    -7 -1 1 163.424
    -7 -1 1 153.084
    -7 -1 1 151.179
    -7 -1 1 169.193
    6 1 -1 6.15231
    6 1 -1 4.54613
    -6 -1 1 3.43662
    -6 -1 1 5.38162
    -6 -1 1 6.49608
    -6 -1 1 3.12878
    -6 -1 1 6.13759
    -6 -1 1 4.66392
    -6 -1 1 3.72339
    -6 -1 1 3.87846
    -6 -1 1 7.70872
    5 1 -1 340.627
    5 1 -1 349.888
    5 1 -1 346.548
    5 1 -1 339.895
    5 1 -1 313.819
    -5 -1 1 326.648
    -5 -1 1 358.468
    -5 -1 1 356.672
    -5 -1 1 343.098
    -5 -1 1 359.485
    -5 -1 1 342.646
    -5 -1 1 348.856
    -5 -1 1 377.949
    -5 -1 1 379.145
    -5 -1 1 362.067
    -5 -1 1 364.134
    -5 -1 1 337.451
    -5 -1 1 379.196
    4 1 -1 287.784
    4 1 -1 287.843
    4 1 -1 288.588
    4 1 -1 283.199
    4 1 -1 289.479
    4 1 -1 281.126
    -4 -1 1 295.855
    -4 -1 1 284.142
    -4 -1 1 293.717
    -4 -1 1 281.315
    -4 -1 1 294.761
    -4 -1 1 314.829
    -4 -1 1 281.596
    -4 -1 1 286.884
    -4 -1 1 288.031
    -4 -1 1 296.336
    -4 -1 1 307.724
    -4 -1 1 299.852
    3 1 -1 1111.63
    3 1 -1 1286.4
    3 1 -1 1170.38
    3 1 -1 1188.43
    3 1 -1 1180.81
    3 1 -1 1156.7
    3 1 -1 1174.84
    -3 -1 1 1188.96
    -3 -1 1 1223.5
    -3 -1 1 1203.08
    -3 -1 1 1153.75
    -3 -1 1 1150.73
    -3 -1 1 1163.33
    -3 -1 1 1226.2
    -3 -1 1 1218.94
    -3 -1 1 1181.13
    -3 -1 1 1184.04
    -3 -1 1 1230.3
    -3 -1 1 1170.09
    2 1 -1 389.017
    2 1 -1 392.962
    2 1 -1 391.487
    2 1 -1 399.555
    2 1 -1 396.671
    2 1 -1 385.447
    2 1 -1 417.811
    -2 -1 1 411.099
    -2 -1 1 407.451
    -2 -1 1 413.862
    -2 -1 1 383.67
    -2 -1 1 396.974
    -2 -1 1 391.141
    -2 -1 1 386.739
    -2 -1 1 382.847
    1 1 -1 520.601
    1 1 -1 522.472
    1 1 -1 507.084
    1 1 -1 528.075
    1 1 -1 497.38
    1 1 -1 532.426
    1 1 -1 510.281
    -1 -1 1 518.162
    -1 -1 1 531.96
    -1 -1 1 519.866
    -1 -1 1 506.296
    -1 -1 1 511.038
    -1 -1 1 499.43
    -1 -1 1 525.174
    0 1 -1 -1.7723
    0 1 -1 -1.8819
    0 1 -1 -2.1556
    0 1 -1 -1.8132
    0 1 -1 -2.6096
    0 1 -1 -1.6704
    0 1 -1 -2.9857
    0 1 -1 -2.3403
    0 1 -1 0.87824
    0 -1 1 -2.4244
    0 -1 1 -1.4074
    0 -1 1 -2.4033
    0 -1 1 -2.2993
    0 -1 1 -2.4403
    0 -1 1 -3.5702
    0 -1 1 -2.6488
    -1 1 -1 1440.43
    -1 1 -1 1471.03
    -1 1 -1 1497.94
    -1 1 -1 1368.74
    -1 1 -1 1453.63
    -1 1 -1 1443.28
    -1 1 -1 1438.84
    -1 1 -1 1432.39
    -1 1 -1 1426.13
    1 -1 1 1515.9
    1 -1 1 1471.81
    1 -1 1 1497.24
    1 -1 1 1462.12
    1 -1 1 1428.24
    1 -1 1 1477.18
    -2 1 -1 41.3751
    -2 1 -1 42.3779
    -2 1 -1 42.5502
    -2 1 -1 40.2948
    -2 1 -1 39.5624
    -2 1 -1 44.1885
    -2 1 -1 38.1857
    -2 1 -1 41.0477
    -2 1 -1 44.5618
    2 -1 1 41.6811
    2 -1 1 39.3612
    2 -1 1 44.7765
    2 -1 1 42.9238
    2 -1 1 41.9727
    -3 1 -1 14.3336
    -3 1 -1 18.7725
    -3 1 -1 17.6231
    -3 1 -1 17.3324
    -3 1 -1 17.8152
    -3 1 -1 18.3042
    -3 1 -1 16.7959
    -3 1 -1 17.4355
    -3 1 -1 18.0398
    -3 1 -1 16.501
    -3 1 -1 15.3673
    3 -1 1 19.2856
    3 -1 1 19.3704
    3 -1 1 15.9091
    3 -1 1 14.7161
    3 -1 1 19.8076
    -4 1 -1 39.8088
    -4 1 -1 33.8696
    -4 1 -1 37.0548
    -4 1 -1 33.4832
    -4 1 -1 38.1377
    -4 1 -1 38.8709
    -4 1 -1 35.6008
    -4 1 -1 37.1862
    -4 1 -1 37.1259
    -4 1 -1 36.6026
    4 -1 1 36.5004
    4 -1 1 39.3366
    4 -1 1 33.8458
    4 -1 1 31.8595
    4 -1 1 37.3599
    4 -1 1 32.8755
    -5 1 -1 103.731
    -5 1 -1 96.8215
    -5 1 -1 99.2188
    -5 1 -1 107.91
    -5 1 -1 103.048
    -5 1 -1 98.7396
    -5 1 -1 99.5391
    -5 1 -1 105.024
    -5 1 -1 103.251
    5 -1 1 98.3123
    5 -1 1 98.9468
    5 -1 1 105.683
    -6 1 -1 59.4486
    -6 1 -1 61.0635
    -6 1 -1 63.9058
    -6 1 -1 53.74
    -6 1 -1 66.2011
    -6 1 -1 56.4532
    -6 1 -1 61.079
    6 -1 1 73.4826
    6 -1 1 50.0178
    6 -1 1 59.2486
    -7 1 -1 327.126
    -7 1 -1 309.676
    -7 1 -1 324.557
    -7 1 -1 314.298
    7 -1 1 320.051
    7 -1 1 305.683
    -8 1 -1 82.2161
    -8 1 -1 60.2017
    -8 1 -1 60.0643
    -8 1 -1 61.7603
    8 -1 1 57.4259
    -9 1 -1 44.4875
    -9 1 -1 34.8262
    -9 1 -1 43.2165
    -9 1 -1 45.2854
    9 -1 1 33.9897
    -10 1 -1 57.6983
    -10 1 -1 47.1907
    -10 1 -1 60.7283
    -10 1 -1 65.4087
    -11 0 1 4.74726
    -11 0 1 3.05759
    -11 0 1 -1.5
    -10 0 1 30.0879
    -10 0 1 27.3087
    -10 0 1 29.8809
    -10 0 1 31.1469
    -9 0 1 51.0691
    -9 0 1 46.9393
    -9 0 1 38.5803
    -9 0 1 54.1642
    -9 0 1 34.7925
    -8 0 1 29.1378
    -8 0 1 29.3009
    -8 0 1 33.9737
    -8 0 1 30.8504
    -8 0 1 24.5694
    7 0 -1 61.8974
    -7 0 1 68.5442
    -7 0 1 57.6965
    -7 0 1 59.9391
    -7 0 1 58.3491
    -7 0 1 68.6994
    -7 0 1 64.812
    -7 0 1 62.972
    -7 0 1 64.5988
    6 0 -1 165.123
    6 0 -1 175.732
    6 0 -1 191.195
    -6 0 1 167.872
    -6 0 1 160.597
    -6 0 1 173.243
    -6 0 1 172.248
    -6 0 1 164.928
    -6 0 1 188.293
    -6 0 1 174.184
    -6 0 1 175.481
    5 0 -1 920.655
    5 0 -1 960.961
    5 0 -1 952.603
    5 0 -1 883.303
    5 0 -1 898.127
    5 0 -1 908.236
    5 0 -1 979.934
    -5 0 1 925.364
    -5 0 1 959.673
    -5 0 1 884.314
    -5 0 1 960.098
    -5 0 1 885.097
    -5 0 1 943.004
    -5 0 1 941.149
    -5 0 1 989.707
    -5 0 1 965.974
    -5 0 1 975.073
    -5 0 1 987
    -5 0 1 1007.95
    4 0 -1 398.491
    4 0 -1 428.394
    4 0 -1 455.933
    4 0 -1 413.388
    4 0 -1 412.624
    4 0 -1 443.284
    4 0 -1 431.102
    -4 0 1 452.18
    -4 0 1 446.61
    -4 0 1 440.422
    -4 0 1 436.47
    -4 0 1 428.357
    -4 0 1 430.401
    -4 0 1 408.04
    -4 0 1 444.491
    -4 0 1 418.56
    -4 0 1 443.796
    3 0 -1 765.501
    3 0 -1 794.832
    3 0 -1 760.73
    3 0 -1 714.913
    3 0 -1 757.136
    3 0 -1 790.027
    3 0 -1 758.219
    3 0 -1 805.754
    -3 0 1 771.285
    -3 0 1 811.927
    -3 0 1 743.156
    -3 0 1 785.517
    -3 0 1 756.013
    -3 0 1 791.424
    -3 0 1 815.791
    -3 0 1 782.298
    -3 0 1 794.559
    -3 0 1 816.603
    -3 0 1 782.686
    2 0 -1 119.991
    2 0 -1 119.336
    2 0 -1 117.619
    2 0 -1 122.038
    2 0 -1 124.261
    2 0 -1 119.623
    -2 0 1 117.54
    -2 0 1 117.313
    -2 0 1 122.179
    -2 0 1 115.533
    -2 0 1 116.589
    -2 0 1 123.892
    -2 0 1 119.694
    -2 0 1 138.342
    1 0 -1 2483.62
    1 0 -1 2596.6
    1 0 -1 2398.42
    1 0 -1 2626.73
    1 0 -1 2588.56
    1 0 -1 2698.49
    -1 0 1 2578.91
    -1 0 1 2427.36
    -1 0 1 2541
    -1 0 1 2516.36
    -1 0 1 2638.81
    -1 0 1 2587.37
    -1 0 1 2376.1
    0 0 -1 13.4634
    0 0 -1 10.2775
    0 0 -1 8.75959
    0 0 -1 13.1338
    0 0 -1 14.211
    0 0 1 12.3895
    0 0 1 13.7163
    0 0 1 14.3923
    0 0 1 13.5434
    0 0 1 11.0354
    0 0 1 8.92977
    -1 0 -1 770.513
    -1 0 -1 731.817
    -1 0 -1 796.583
    -1 0 -1 745.395
    -1 0 -1 808.567
    -1 0 -1 762.915
    1 0 1 777.593
    1 0 1 789.325
    1 0 1 775.275
    1 0 1 720.208
    -2 0 -1 1555.82
    -2 0 -1 1458.26
    -2 0 -1 1552.91
    -2 0 -1 1534.78
    -2 0 -1 1556.84
    -2 0 -1 1593.55
    -2 0 -1 1513.63
    -2 0 -1 1483.07
    2 0 1 1539.39
    2 0 1 1518.01
    2 0 1 1536.89
    2 0 1 1548.39
    2 0 1 1535.42
    -3 0 -1 5.58512
    -3 0 -1 4.51365
    -3 0 -1 3.20157
    -3 0 -1 3.36292
    -3 0 -1 3.44757
    -3 0 -1 2.80329
    -3 0 -1 4.3842
    -3 0 -1 2.88317
    -3 0 -1 4.09043
    -3 0 -1 4.03143
    -3 0 -1 2.51041
    -3 0 -1 4.05548
    3 0 1 3.81777
    3 0 1 5.15981
    3 0 1 5.45402
    3 0 1 4.715
    3 0 1 3.5802
    -4 0 -1 5.87195
    -4 0 -1 5.04065
    -4 0 -1 3.21124
    -4 0 -1 5.21663
    -4 0 -1 4.6998
    -4 0 -1 4.86769
    -4 0 -1 4.20234
    -4 0 -1 6.04933
    -4 0 -1 2.76328
    -4 0 -1 4.95369
    -4 0 -1 7.3206
    -4 0 -1 4.78499
    4 0 1 6.35596
    4 0 1 4.60344
    4 0 1 4.84884
    4 0 1 3.54001
    4 0 1 5.10567
    4 0 1 5.2333
    -5 0 -1 237.305
    -5 0 -1 239.519
    -5 0 -1 225.695
    -5 0 -1 239.129
    -5 0 -1 214.623
    -5 0 -1 243.03
    -5 0 -1 225.078
    -5 0 -1 230.257
    -5 0 -1 233.075
    -5 0 -1 222.962
    5 0 1 229.231
    5 0 1 227.275
    5 0 1 205.303
    5 0 1 208.693
    5 0 1 209.843
    -6 0 -1 22.3623
    -6 0 -1 19.5113
    -6 0 -1 20.0087
    -6 0 -1 21.2067
    -6 0 -1 19.634
    -6 0 -1 18.0457
    -6 0 -1 19.9874
    -6 0 -1 19.7657
    6 0 1 21.7641
    6 0 1 20.6063
    6 0 1 23.693
    -7 0 -1 107.232
    -7 0 -1 123.947
    -7 0 -1 112.814
    -7 0 -1 123.023
    -7 0 -1 112.642
    7 0 1 106.781
    7 0 1 105.385
    -8 0 -1 13.8851
    -8 0 -1 14.9459
    -8 0 -1 16.7456
    -8 0 -1 18.2351
    8 0 1 15.5469
    -9 0 -1 104.732
    -9 0 -1 98.3196
    -9 0 -1 83.4877
    -9 0 -1 100.896
    9 0 1 98.1652
    -10 0 -1 93.8366
    -10 0 -1 98.4428
    -10 0 -1 102.394
    -10 0 -1 84.5226
    -11 0 -1 0.1459
    -11 0 -1 1.6742
    -11 0 -1 3.17757
    -10 1 1 27.1531
    -10 1 1 20.585
    -10 1 1 23.8944
    -10 1 1 27.0425
    -9 1 1 55.6843
    -9 1 1 58.6422
    -9 1 1 60.2386
    -9 1 1 62.9871
    -9 1 1 70.2033
    -8 1 1 79.1287
    -8 1 1 73.262
    -8 1 1 78.5264
    -8 1 1 89.0663
    -8 1 1 75.322
    7 -1 -1 32.8546
    7 -1 -1 32.4153
    -7 1 1 44.2853
    -7 1 1 41.4202
    -7 1 1 37.8445
    -7 1 1 39.6054
    -7 1 1 40.0696
    -7 1 1 23.8853
    6 -1 -1 5.84208
    6 -1 -1 11.8535
    6 -1 -1 8.07854
    -6 1 1 4.13087
    -6 1 1 6.37321
    -6 1 1 6.59585
    -6 1 1 7.86114
    -6 1 1 7.16901
    -6 1 1 8.32765
    -6 1 1 5.72623
    5 -1 -1 0.06846
    5 -1 -1 0.2576
    5 -1 -1 0.96791
    5 -1 -1 1.3398
    5 -1 -1 0.95966
    -5 1 1 1.69772
    -5 1 1 1.06126
    -5 1 1 -0.2796
    -5 1 1 0.87212
    -5 1 1 0.29274
    -5 1 1 0.74449
    -5 1 1 2.4265
    -5 1 1 2.20231
    -5 1 1 1.22287
    -5 1 1 -0.0117
    -5 1 1 1.13158
    4 -1 -1 58.5257
    4 -1 -1 57.9292
    4 -1 -1 58.3294
    4 -1 -1 59.7129
    4 -1 -1 56.2621
    4 -1 -1 63.0489
    4 -1 -1 64.2137
    4 -1 -1 64.8785
    -4 1 1 61.8529
    -4 1 1 58.7559
    -4 1 1 66.3999
    -4 1 1 65.8163
    -4 1 1 61.4453
    -4 1 1 63.8823
    -4 1 1 63.0828
    -4 1 1 63.3419
    -4 1 1 61.9156
    3 -1 -1 -0.0865
    3 -1 -1 0.60994
    3 -1 -1 0.04432
    3 -1 -1 1.52828
    3 -1 -1 1.20331
    3 -1 -1 9.23847
    3 -1 -1 1.63165
    3 -1 -1 -0.0789
    3 -1 -1 0.22881
    -3 1 1 -0.1587
    -3 1 1 0.08293
    -3 1 1 0.76549
    -3 1 1 0.2124
    -3 1 1 -0.3501
    -3 1 1 0.77249
    -3 1 1 0.24552
    -3 1 1 -1.2686
    -3 1 1 0.83302
    -3 1 1 1.52445
    -3 1 1 0.79729
    -3 1 1 0.84935
    2 -1 -1 26.1122
    2 -1 -1 23.4435
    2 -1 -1 20.7359
    2 -1 -1 24.4503
    2 -1 -1 26.015
    2 -1 -1 25.2283
    2 -1 -1 23.7978
    2 -1 -1 28.3073
    -2 1 1 22.9296
    -2 1 1 25.6878
    -2 1 1 25.0765
    -2 1 1 27.0567
    -2 1 1 23.9552
    -2 1 1 22.8601
    -2 1 1 27.893
    -2 1 1 25.414
    -2 1 1 25.0184
    -2 1 1 28.2024
    -2 1 1 19.3452
    1 -1 -1 15.6099
    1 -1 -1 12.7636
    1 -1 -1 12.1847
    1 -1 -1 11.1964
    1 -1 -1 12.2136
    1 -1 -1 14.5534
    1 -1 -1 13.5885
    1 -1 -1 13.6412
    -1 1 1 14.9772
    -1 1 1 16.1362
    -1 1 1 13.5694
    -1 1 1 13.9922
    -1 1 1 14.3675
    -1 1 1 16.2046
    -1 1 1 13.1824
    -1 1 1 12.1992
    0 -1 -1 941.386
    0 -1 -1 919.381
    0 -1 -1 810.032
    0 -1 -1 953.635
    0 -1 -1 955.611
    0 -1 -1 941.598
    0 -1 -1 920.985
    0 -1 -1 962.207
    0 -1 -1 927.13
    0 -1 -1 933.638
    0 1 1 915.586
    0 1 1 952.321
    0 1 1 923.038
    0 1 1 904.123
    0 1 1 967.087
    0 1 1 945.938
    0 1 1 883.553
    0 1 1 937.605
    0 1 1 989.574
    0 1 1 895.315
    0 1 1 892.291
    -1 -1 -1 255.44
    -1 -1 -1 241.356
    -1 -1 -1 230.441
    -1 -1 -1 258.398
    -1 -1 -1 252.276
    -1 -1 -1 254.227
    -1 -1 -1 243.789
    1 1 1 250.781
    1 1 1 251.438
    1 1 1 254.017
    1 1 1 248.328
    1 1 1 258.873
    1 1 1 262.971
    -2 -1 -1 88.7078
    -2 -1 -1 107.876
    -2 -1 -1 95.8235
    -2 -1 -1 93.9094
    -2 -1 -1 106.364
    -2 -1 -1 105.645
    -2 -1 -1 100.747
    2 1 1 103.501
    2 1 1 96.4799
    2 1 1 103.497
    2 1 1 100.416
    2 1 1 113.79
    2 1 1 100.291
    -3 -1 -1 5.39649
    -3 -1 -1 13.394
    -3 -1 -1 13.1479
    -3 -1 -1 13.0807
    -3 -1 -1 10.2669
    -3 -1 -1 12.7573
    -3 -1 -1 11.9369
    -3 -1 -1 9.97497
    -3 -1 -1 10.0523
    -3 -1 -1 12.4148
    -3 -1 -1 11.0069
    -3 -1 -1 7.66141
    3 1 1 13.3284
    3 1 1 7.63
    3 1 1 10.6201
    3 1 1 8.84589
    3 1 1 8.29441
    3 1 1 11.561
    -4 -1 -1 210.605
    -4 -1 -1 208.44
    -4 -1 -1 211.329
    -4 -1 -1 226.332
    -4 -1 -1 208.13
    -4 -1 -1 217.893
    -4 -1 -1 211.715
    -4 -1 -1 217.164
    -4 -1 -1 209.694
    -4 -1 -1 210.511
    4 1 1 204.759
    4 1 1 215.427
    4 1 1 194.85
    4 1 1 216.508
    4 1 1 215.327
    4 1 1 210.541
    -5 -1 -1 8.42115
    -5 -1 -1 9.09252
    -5 -1 -1 10.3372
    -5 -1 -1 7.68551
    -5 -1 -1 9.93595
    -5 -1 -1 8.41365
    -5 -1 -1 6.68739
    -5 -1 -1 8.14049
    -5 -1 -1 10.4629
    -5 -1 -1 10.7298
    5 1 1 9.19115
    5 1 1 10.5421
    5 1 1 11.231
    5 1 1 7.39924
    5 1 1 7.22477
    5 1 1 9.29774
    -6 -1 -1 679.688
    -6 -1 -1 691.41
    -6 -1 -1 713.826
    -6 -1 -1 693.083
    -6 -1 -1 676.004
    -6 -1 -1 724.752
    -6 -1 -1 702.781
    -6 -1 -1 666.344
    -6 -1 -1 696.005
    6 1 1 722.362
    6 1 1 697.985
    -7 -1 -1 344.915
    -7 -1 -1 334.671
    -7 -1 -1 340.757
    -7 -1 -1 326.134
    -7 -1 -1 347.065
    -7 -1 -1 336.749
    7 1 1 350.297
    7 1 1 351.106
    -8 -1 -1 18.791
    -8 -1 -1 24.1687
    -8 -1 -1 28.0685
    -8 -1 -1 22.7907
    8 1 1 16.8946
    -9 -1 -1 0.08354
    -9 -1 -1 1.05958
    -9 -1 -1 1.94974
    -9 -1 -1 1.68038
    9 1 1 0.89553
    -10 -1 -1 2.07649
    -10 -1 -1 0.71699
    -10 -1 -1 2.61258
    -11 -1 -1 53.622
    -11 -1 -1 64.0346
    -11 -1 -1 69.036
    -10 2 1 7.30547
    -10 2 1 4.41798
    -10 2 1 6.61109
    -9 2 1 8.90798
    -9 2 1 11.7638
    -9 2 1 12.1316
    -9 2 1 16.1745
    -9 2 1 16.4822
    8 -2 -1 156.072
    -8 2 1 184.491
    -8 2 1 155.498
    -8 2 1 168.599
    -8 2 1 160.763
    -8 2 1 158.727
    7 -2 -1 430.235
    -7 2 1 416.389
    -7 2 1 413.453
    -7 2 1 424.692
    -7 2 1 427.158
    -7 2 1 390.059
    6 -2 -1 20.8293
    6 -2 -1 26.3868
    6 -2 -1 27.1351
    -6 2 1 29.2672
    -6 2 1 23.9454
    -6 2 1 23.8852
    -6 2 1 21.8642
    -6 2 1 32.5175
    -6 2 1 19.8256
    5 -2 -1 7.21316
    5 -2 -1 11.8982
    5 -2 -1 9.52787
    5 -2 -1 4.95113
    -5 2 1 4.25993
    -5 2 1 9.06323
    -5 2 1 6.87068
    -5 2 1 8.73889
    -5 2 1 13.0477
    -5 2 1 8.4845
    -5 2 1 4.87913
    4 -2 -1 5.22
    4 -2 -1 3.43344
    4 -2 -1 4.73696
    4 -2 -1 7.05968
    4 -2 -1 7.86957
    4 -2 -1 6.09622
    4 -2 -1 2.40412
    -4 2 1 4.2561
    -4 2 1 2.18066
    -4 2 1 4.02172
    -4 2 1 4.23235
    -4 2 1 6.91436
    -4 2 1 2.21974
    -4 2 1 6.85244
    -4 2 1 7.65816
    -4 2 1 3.2316
    -4 2 1 3.98727
    3 -2 -1 292.646
    3 -2 -1 269.992
    3 -2 -1 276.815
    3 -2 -1 292.977
    3 -2 -1 295.584
    3 -2 -1 304.425
    3 -2 -1 274.7
    3 -2 -1 300.359
    -3 2 1 307.049
    -3 2 1 276.568
    -3 2 1 283.503
    -3 2 1 285.14
    -3 2 1 286.055
    -3 2 1 278.977
    -3 2 1 287.837
    -3 2 1 295.559
    -3 2 1 275.927
    -3 2 1 298.312
    -3 2 1 288.405
    -3 2 1 293.679
    2 -2 -1 233.625
    2 -2 -1 248.216
    2 -2 -1 230.073
    2 -2 -1 231.875
    2 -2 -1 256.834
    2 -2 -1 240.69
    2 -2 -1 245.88
    2 -2 -1 264.436
    2 -2 -1 239.054
    2 -2 -1 242.642
    -2 2 1 241.218
    -2 2 1 236.514
    -2 2 1 249.995
    -2 2 1 249.49
    -2 2 1 240.601
    -2 2 1 238.815
    -2 2 1 242.07
    -2 2 1 243.872
    -2 2 1 246.018
    -2 2 1 234.682
    -2 2 1 234.384
    -2 2 1 243.702
    1 -2 -1 49.1334
    1 -2 -1 49.8617
    1 -2 -1 47.1724
    1 -2 -1 44.9372
    1 -2 -1 41.9357
    1 -2 -1 49.5516
    1 -2 -1 51.267
    1 -2 -1 53.3789
    -1 2 1 46.1112
    -1 2 1 49.1366
    -1 2 1 53.7755
    -1 2 1 50.7042
    -1 2 1 53.1317
    -1 2 1 41.0726
    -1 2 1 49.9706
    -1 2 1 44.8248
    -1 2 1 49.1284
    -1 2 1 52.5039
    -1 2 1 49.4266
    0 -2 -1 3550.51
    0 -2 -1 3213.99
    0 -2 -1 3538.38
    0 -2 -1 3616.05
    0 -2 -1 3613.09
    0 -2 -1 3553.38
    0 -2 -1 3558.02
    0 -2 -1 3516.61
    0 -2 -1 3426.39
    0 2 1 3570.09
    0 2 1 3431.34
    0 2 1 3515.26
    0 2 1 3633.85
    0 2 1 3687
    0 2 1 3503.9
    0 2 1 3694.55
    0 2 1 3551.69
    0 2 1 3707.78
    -1 -2 -1 2139.52
    -1 -2 -1 2082.43
    -1 -2 -1 1952.75
    -1 -2 -1 1988.44
    -1 -2 -1 1984.28
    -1 -2 -1 2157.33
    -1 -2 -1 2003.15
    -1 -2 -1 2064.6
    -1 -2 -1 2136.21
    -1 -2 -1 2102.46
    -1 -2 -1 2141.94
    1 2 1 2098.29
    1 2 1 2047.5
    1 2 1 2019.29
    1 2 1 1995.31
    1 2 1 2089.27
    1 2 1 2091.29
    1 2 1 2178.14
    1 2 1 2079.12
    1 2 1 2002.55
    1 2 1 2016.92
    -2 -2 -1 2205.15
    -2 -2 -1 2109.63
    -2 -2 -1 2034.22
    -2 -2 -1 2280.51
    -2 -2 -1 2148.83
    -2 -2 -1 2195.63
    -2 -2 -1 2149.4
    -2 -2 -1 2102.58
    -2 -2 -1 2319
    2 2 1 2217.75
    2 2 1 2165.75
    2 2 1 2196.98
    2 2 1 2138.47
    2 2 1 2197.48
    2 2 1 2190.23
    2 2 1 2260.94
    2 2 1 2318.35
    -3 -2 -1 333.404
    -3 -2 -1 347.795
    -3 -2 -1 356.583
    -3 -2 -1 336.89
    -3 -2 -1 342.004
    -3 -2 -1 347.559
    -3 -2 -1 341.602
    -3 -2 -1 351.759
    -3 -2 -1 337.138
    -3 -2 -1 366.042
    3 2 1 357.624
    3 2 1 354.013
    3 2 1 355.382
    3 2 1 331.518
    3 2 1 339.926
    3 2 1 340.115
    3 2 1 336.462
    -4 -2 -1 195.847
    -4 -2 -1 190.116
    -4 -2 -1 202.792
    -4 -2 -1 199.621
    -4 -2 -1 192.537
    -4 -2 -1 183.796
    -4 -2 -1 197.531
    -4 -2 -1 211.163
    -4 -2 -1 199.085
    -4 -2 -1 201.508
    -4 -2 -1 194.752
    4 2 1 210.801
    4 2 1 190.474
    4 2 1 198.482
    4 2 1 191.296
    4 2 1 196.08
    4 2 1 203.847
    -5 -2 -1 185.764
    -5 -2 -1 176.874
    -5 -2 -1 172.413
    -5 -2 -1 172.58
    -5 -2 -1 172.562
    -5 -2 -1 179.273
    -5 -2 -1 178.572
    -5 -2 -1 182.284
    -5 -2 -1 189.117
    -5 -2 -1 163.664
    -5 -2 -1 178.95
    -5 -2 -1 173.494
    5 2 1 194.622
    5 2 1 183.984
    5 2 1 191.147
    5 2 1 169.544
    5 2 1 182.395
    -6 -2 -1 388.226
    -6 -2 -1 405.819
    -6 -2 -1 372.569
    -6 -2 -1 400.893
    -6 -2 -1 396.493
    -6 -2 -1 367.228
    -6 -2 -1 384.422
    -6 -2 -1 403.394
    -6 -2 -1 401.78
    -6 -2 -1 411.939
    -6 -2 -1 398.473
    6 2 1 375.707
    6 2 1 404.956
    6 2 1 404.89
    -7 -2 -1 16.3644
    -7 -2 -1 10.673
    -7 -2 -1 10.5655
    -7 -2 -1 10.5566
    -7 -2 -1 20.3845
    -7 -2 -1 10.68
    7 2 1 12.7973
    7 2 1 14.9838
    -8 -2 -1 3.97799
    -8 -2 -1 0.76052
    -8 -2 -1 -0.2519
    -8 -2 -1 4.25731
    -8 -2 -1 3.34532
    -8 -2 -1 0.11353
    8 2 1 1.40305
    -9 -2 -1 37.7005
    -9 -2 -1 46.4449
    -9 -2 -1 35.552
    -9 -2 -1 44.4044
    -10 -2 -1 4.78986
    -10 -2 -1 1.47582
    -10 -2 -1 2.72624
    -11 -2 -1 236.843
    -11 -2 -1 226.779
    -11 -2 -1 243.762
    -9 3 1 0.22841
    -9 3 1 2.27402
    -9 3 1 -0.9373
    -9 3 1 1.12897
    -9 3 1 -1.075
    8 -3 -1 13.5991
    -8 3 1 12.5097
    -8 3 1 15.948
    -8 3 1 11.7204
    -8 3 1 11.2138
    -8 3 1 11.0566
    7 -3 -1 1.97866
    -7 3 1 2.75529
    -7 3 1 2.73055
    -7 3 1 0.78537
    -7 3 1 1.52805
    -7 3 1 1.76409
    6 -3 -1 311.757
    6 -3 -1 304.239
    6 -3 -1 305.749
    6 -3 -1 319.48
    -6 3 1 303.922
    -6 3 1 304.305
    -6 3 1 291.805
    -6 3 1 298.01
    -6 3 1 306.37
    -6 3 1 314.672
    5 -3 -1 53.5797
    5 -3 -1 51.032
    5 -3 -1 52.5517
    5 -3 -1 57.407
    5 -3 -1 52.8514
    -5 3 1 57.917
    -5 3 1 48.7331
    -5 3 1 57.6672
    -5 3 1 50.2766
    -5 3 1 43.9198
    -5 3 1 48.4396
    4 -3 -1 4.50813
    4 -3 -1 2.52404
    4 -3 -1 0.8079
    4 -3 -1 4.1956
    4 -3 -1 7.57147
    4 -3 -1 3.95891
    -4 3 1 4.27688
    -4 3 1 3.94276
    -4 3 1 3.49696
    -4 3 1 4.06589
    -4 3 1 4.86724
    -4 3 1 5.13087
    -4 3 1 2.49546
    -4 3 1 2.96343
    -4 3 1 3.50621
    3 -3 -1 1.77766
    3 -3 -1 1.39467
    3 -3 -1 -0.0664
    3 -3 -1 0.54627
    3 -3 -1 0.84599
    3 -3 -1 3.94887
    3 -3 -1 1.59764
    3 -3 -1 1.75805
    3 -3 -1 1.55289
    -3 3 1 3.40616
    -3 3 1 1.77848
    -3 3 1 0.96878
    -3 3 1 1.7683
    -3 3 1 0.23646
    -3 3 1 0.73282
    -3 3 1 -0.043
    -3 3 1 -0.0307
    -3 3 1 0.76492
    -3 3 1 1.6819
    -3 3 1 1.37192
    2 -3 -1 726.696
    2 -3 -1 739.291
    2 -3 -1 714.818
    2 -3 -1 708.368
    2 -3 -1 711.051
    2 -3 -1 746.299
    2 -3 -1 713.714
    2 -3 -1 748.868
    2 -3 -1 717.731
    -2 3 1 737.906
    -2 3 1 751.539
    -2 3 1 721.774
    -2 3 1 748.132
    -2 3 1 722.162
    -2 3 1 747.284
    -2 3 1 732.731
    -2 3 1 708.748
    -2 3 1 695.747
    -2 3 1 724.451
    -2 3 1 716.184
    -2 3 1 729.672
    -2 3 1 714.548
    1 -3 -1 207.425
    1 -3 -1 208.188
    1 -3 -1 212.289
    1 -3 -1 216.534
    1 -3 -1 220.5
    1 -3 -1 206.753
    1 -3 -1 206.845
    1 -3 -1 209.617
    1 -3 -1 211.66
    1 -3 -1 211.588
    -1 3 1 206.789
    -1 3 1 199.964
    -1 3 1 214.961
    -1 3 1 211.481
    -1 3 1 212.156
    -1 3 1 206.905
    -1 3 1 217.284
    -1 3 1 211.908
    -1 3 1 207.584
    -1 3 1 209.987
    -1 3 1 206.995
    -1 3 1 202.459
    0 -3 -1 220.916
    0 -3 -1 219.961
    0 -3 -1 209.091
    0 -3 -1 217.376
    0 -3 -1 226.967
    0 -3 -1 203.774
    0 -3 -1 215.891
    0 -3 -1 211.881
    0 -3 -1 220.254
    0 -3 -1 214.998
    0 3 1 212.573
    0 3 1 213.27
    0 3 1 209.841
    0 3 1 206.099
    0 3 1 215.653
    0 3 1 217.951
    0 3 1 209.034
    0 3 1 216.903
    0 3 1 226.493
    -1 -3 -1 578.379
    -1 -3 -1 574.128
    -1 -3 -1 570.471
    -1 -3 -1 586.04
    -1 -3 -1 548.631
    -1 -3 -1 553.2
    -1 -3 -1 576.49
    -1 -3 -1 563.807
    -1 -3 -1 587.308
    -1 -3 -1 543.728
    1 3 1 584.643
    1 3 1 567.758
    1 3 1 557.163
    1 3 1 555.705
    1 3 1 577.959
    1 3 1 555.15
    1 3 1 551.662
    1 3 1 558.419
    1 3 1 577.447
    -2 -3 -1 22.1534
    -2 -3 -1 22.604
    -2 -3 -1 25.3054
    -2 -3 -1 24.4927
    -2 -3 -1 22.3667
    -2 -3 -1 24.7546
    -2 -3 -1 19.2213
    -2 -3 -1 22.2838
    -2 -3 -1 22.0592
    -2 -3 -1 21.2541
    2 3 1 21.4249
    2 3 1 21.5382
    2 3 1 25.7392
    2 3 1 27.0609
    2 3 1 18.0576
    2 3 1 23.8996
    2 3 1 24.2719
    2 3 1 20.3066
    -3 -3 -1 282.942
    -3 -3 -1 305.111
    -3 -3 -1 292.13
    -3 -3 -1 281.291
    -3 -3 -1 277.662
    -3 -3 -1 277.701
    -3 -3 -1 280.197
    -3 -3 -1 290.378
    -3 -3 -1 301.536
    -3 -3 -1 290.29
    -3 -3 -1 284.471
    3 3 1 289.541
    3 3 1 296.035
    3 3 1 265.908
    3 3 1 277.106
    3 3 1 282.373
    3 3 1 277.373
    3 3 1 264.615
    3 3 1 276.508
    -4 -3 -1 59.3528
    -4 -3 -1 62.6858
    -4 -3 -1 58.139
    -4 -3 -1 66.3848
    -4 -3 -1 61.763
    -4 -3 -1 69.6702
    -4 -3 -1 60.5166
    -4 -3 -1 64.9116
    -4 -3 -1 67.6498
    -4 -3 -1 68.9388
    -4 -3 -1 73.9122
    4 3 1 68.3678
    4 3 1 58.2989
    4 3 1 65.4017
    4 3 1 59.8417
    4 3 1 54.8915
    -5 -3 -1 411.102
    -5 -3 -1 405.94
    -5 -3 -1 404.477
    -5 -3 -1 378.294
    -5 -3 -1 418.876
    -5 -3 -1 402.444
    -5 -3 -1 397.951
    -5 -3 -1 409.931
    -5 -3 -1 413.021
    -5 -3 -1 413.242
    -5 -3 -1 399.313
    5 3 1 418.046
    5 3 1 418.003
    5 3 1 398.454
    5 3 1 385.517
    5 3 1 374.273
    5 3 1 396.531
    -6 -3 -1 174.083
    -6 -3 -1 171.422
    -6 -3 -1 183.94
    -6 -3 -1 187.333
    -6 -3 -1 193.335
    -6 -3 -1 182.26
    -6 -3 -1 196.791
    -6 -3 -1 186.419
    -6 -3 -1 192.212
    -6 -3 -1 178.248
    -6 -3 -1 194.447
    6 3 1 178.697
    6 3 1 178.239
    -7 -3 -1 12.1064
    -7 -3 -1 10.6139
    -7 -3 -1 12.9258
    -7 -3 -1 13.1002
    -7 -3 -1 8.00237
    -7 -3 -1 8.67401
    -7 -3 -1 8.10985
    -7 -3 -1 12.1531
    -7 -3 -1 13.1436
    7 3 1 15.882
    -8 -3 -1 226.007
    -8 -3 -1 218.067
    -8 -3 -1 213.305
    -8 -3 -1 228.952
    -8 -3 -1 226.684
    -8 -3 -1 251.522
    8 3 1 219.696
    -9 -3 -1 19.0697
    -9 -3 -1 13.9921
    -9 -3 -1 20.7122
    -9 -3 -1 18.1408
    -10 -3 -1 3.92009
    -10 -3 -1 1.19624
    -10 -3 -1 4.15173
    -11 -3 -1 2.67746
    -11 -3 -1 2.76043
    -11 -3 -1 2.53526
    -12 -3 -1 1.26722
    -12 -3 -1 1.02451
    -9 4 1 3.5866
    -9 4 1 1.43566
    -9 4 1 -1.7072
    -8 4 1 0.99968
    -8 4 1 -0.685
    -8 4 1 1.6502
    -8 4 1 -1.73
    -8 4 1 0.75406
    7 -4 -1 -0.7771
    7 -4 -1 0.61174
    -7 4 1 4.56431
    -7 4 1 2.62971
    -7 4 1 1.68608
    -7 4 1 0.68187
    -7 4 1 0.77329
    6 -4 -1 65.7969
    6 -4 -1 71.6208
    -6 4 1 74.6959
    -6 4 1 79.9699
    -6 4 1 86.9488
    -6 4 1 76.2031
    -6 4 1 60.4966
    5 -4 -1 63.9353
    5 -4 -1 57.9261
    5 -4 -1 67.5245
    5 -4 -1 66.7449
    5 -4 -1 67.7956
    -5 4 1 68.6505
    -5 4 1 62.8538
    -5 4 1 71.416
    -5 4 1 71.4855
    -5 4 1 70.784
    -5 4 1 62.8749
    4 -4 -1 1.92449
    4 -4 -1 0.43495
    4 -4 -1 1.90012
    4 -4 -1 1.36263
    4 -4 -1 0.92353
    -4 4 1 0.17468
    -4 4 1 0.10905
    -4 4 1 0.20736
    -4 4 1 1.73533
    -4 4 1 1.0391
    -4 4 1 0.17118
    -4 4 1 2.14138
    3 -4 -1 50.4834
    3 -4 -1 47.0625
    3 -4 -1 44.8854
    3 -4 -1 46.6909
    3 -4 -1 40.0475
    3 -4 -1 49.8563
    3 -4 -1 46.7928
    -3 4 1 47.0744
    -3 4 1 46.2088
    -3 4 1 46.5837
    -3 4 1 46.5987
    -3 4 1 55.3551
    -3 4 1 52.9927
    -3 4 1 48.6068
    -3 4 1 47.8039
    -3 4 1 36.8587
    -3 4 1 46.37
    -3 4 1 41.0384
    -3 4 1 48.544
    2 -4 -1 55.4201
    2 -4 -1 65.659
    2 -4 -1 62.9589
    2 -4 -1 65.326
    2 -4 -1 61.9836
    2 -4 -1 65.2638
    2 -4 -1 60.7366
    2 -4 -1 72.0412
    2 -4 -1 69.2201
    2 -4 -1 67.5488
    2 -4 -1 65.7971
    -2 4 1 75.4521
    -2 4 1 65.1768
    -2 4 1 69.5039
    -2 4 1 73.9528
    -2 4 1 66.2506
    -2 4 1 82.0115
    -2 4 1 63.5814
    -2 4 1 64.1768
    -2 4 1 72.3511
    -2 4 1 73.0592
    -2 4 1 65.2884
    1 -4 -1 1702.39
    1 -4 -1 1532.98
    1 -4 -1 1581.11
    1 -4 -1 1589.46
    1 -4 -1 1607.86
    1 -4 -1 1589.34
    1 -4 -1 1654.51
    1 -4 -1 1607.81
    1 -4 -1 1626.09
    1 -4 -1 1626.59
    -1 4 1 1644.99
    -1 4 1 1556.3
    -1 4 1 1616.23
    -1 4 1 1610.33
    -1 4 1 1627.12
    -1 4 1 1638.61
    -1 4 1 1588.48
    -1 4 1 1611.84
    -1 4 1 1580.49
    -1 4 1 1610.95
    -1 4 1 1607.1
    -1 4 1 1585.61
    -1 4 1 1628.53
    0 -4 -1 366.134
    0 -4 -1 350.347
    0 -4 -1 344.581
    0 -4 -1 355.029
    0 -4 -1 358.151
    0 -4 -1 357.315
    0 -4 -1 359.129
    0 -4 -1 344.706
    0 -4 -1 372.385
    0 -4 -1 354.493
    0 -4 -1 362.795
    0 -4 -1 367.859
    0 4 1 374.173
    0 4 1 374.585
    0 4 1 332.502
    0 4 1 356.887
    0 4 1 352.023
    0 4 1 365.627
    0 4 1 368.313
    0 4 1 357.285
    0 4 1 352.72
    0 4 1 351.74
    0 4 1 362.44
    -1 -4 -1 108.578
    -1 -4 -1 98.8445
    -1 -4 -1 107.051
    -1 -4 -1 93.6414
    -1 -4 -1 94.5158
    -1 -4 -1 97.4502
    -1 -4 -1 99.5672
    -1 -4 -1 101.62
    -1 -4 -1 108.21
    -1 -4 -1 111.883
    -1 -4 -1 105.768
    -1 -4 -1 107.947
    1 4 1 103.309
    1 4 1 100.322
    1 4 1 115.566
    1 4 1 100.456
    1 4 1 99.9382
    1 4 1 98.8183
    1 4 1 100.275
    1 4 1 103.467
    1 4 1 104.336
    1 4 1 104.307
    1 4 1 98.4804
    -2 -4 -1 321.384
    -2 -4 -1 336.095
    -2 -4 -1 323.752
    -2 -4 -1 329.127
    -2 -4 -1 327.256
    -2 -4 -1 334.947
    -2 -4 -1 325.213
    -2 -4 -1 333.86
    -2 -4 -1 324.087
    -2 -4 -1 331.942
    -2 -4 -1 336.549
    -2 -4 -1 336.48
    -2 -4 -1 322.742
    2 4 1 331.579
    2 4 1 334.726
    2 4 1 328.663
    2 4 1 331.712
    2 4 1 324.029
    2 4 1 345.245
    2 4 1 340.948
    2 4 1 323.043
    2 4 1 329.22
    -3 -4 -1 147.389
    -3 -4 -1 157.448
    -3 -4 -1 143.318
    -3 -4 -1 134.918
    -3 -4 -1 147.282
    -3 -4 -1 154.031
    -3 -4 -1 134.038
    -3 -4 -1 133.064
    -3 -4 -1 135.189
    -3 -4 -1 139.958
    -3 -4 -1 140.252
    -3 -4 -1 144.689
    3 4 1 141.211
    3 4 1 141.285
    3 4 1 137.847
    3 4 1 155.212
    3 4 1 138.763
    3 4 1 158.994
    3 4 1 143.964
    -4 -4 -1 437.262
    -4 -4 -1 398.2
    -4 -4 -1 404.266
    -4 -4 -1 411.086
    -4 -4 -1 384.206
    -4 -4 -1 370.799
    -4 -4 -1 420.02
    -4 -4 -1 422.937
    -4 -4 -1 408.972
    -4 -4 -1 408.352
    4 4 1 430.121
    4 4 1 407.262
    4 4 1 396.946
    4 4 1 399.729
    4 4 1 443.153
    4 4 1 414.458
    -5 -4 -1 22.0378
    -5 -4 -1 16.1623
    -5 -4 -1 21.1887
    -5 -4 -1 14.1015
    -5 -4 -1 22.2839
    -5 -4 -1 14.7289
    -5 -4 -1 13.5619
    -5 -4 -1 21.0259
    -5 -4 -1 19.5183
    -5 -4 -1 18.8002
    -5 -4 -1 18.1686
    5 4 1 11.9889
    5 4 1 14.7634
    5 4 1 15.0405
    5 4 1 15.6071
    5 4 1 14.2336
    5 4 1 20.6254
    -6 -4 -1 93.571
    -6 -4 -1 86.0619
    -6 -4 -1 83.3349
    -6 -4 -1 89.2794
    -6 -4 -1 93.5969
    -6 -4 -1 86.9367
    -6 -4 -1 87.4443
    -6 -4 -1 88.1407
    -6 -4 -1 84.7816
    -6 -4 -1 101.827
    6 4 1 85.9889
    6 4 1 86.4788
    -7 -4 -1 89.9675
    -7 -4 -1 109.438
    -7 -4 -1 100.951
    -7 -4 -1 99.1212
    -7 -4 -1 120.605
    -7 -4 -1 111.556
    -7 -4 -1 104.113
    -7 -4 -1 102.505
    7 4 1 109.911
    7 4 1 109.976
    -8 -4 -1 80.2184
    -8 -4 -1 75.5738
    -8 -4 -1 93.6976
    -8 -4 -1 86.5907
    -8 -4 -1 89.5815
    -8 -4 -1 86.8995
    -8 -4 -1 81.6638
    8 4 1 85.8607
    -9 -4 -1 97.8045
    -9 -4 -1 101.79
    -9 -4 -1 102.233
    -9 -4 -1 87.087
    -10 -4 -1 247.156
    -10 -4 -1 231.676
    -10 -4 -1 236.547
    -11 -4 -1 139.656
    -11 -4 -1 152.833
    -11 -4 -1 169.904
    -12 -4 -1 0.51879
    -12 -4 -1 1.44259
    -12 -4 -1 3.07598
    -8 5 1 132.13
    -8 5 1 131.755
    -8 5 1 127.295
    -8 5 1 132.527
    7 -5 -1 3.13656
    -7 5 1 -0.7661
    -7 5 1 1.29678
    -7 5 1 0.93694
    -7 5 1 -0.3195
    -7 5 1 0.85699
    6 -5 -1 48.4577
    6 -5 -1 57.1869
    -6 5 1 53.8699
    -6 5 1 45.5221
    -6 5 1 38.8383
    -6 5 1 36.8896
    -6 5 1 44.6604
    5 -5 -1 48.6049
    5 -5 -1 46.2932
    5 -5 -1 53.552
    5 -5 -1 46.2944
    -5 5 1 52.2542
    -5 5 1 61.4984
    -5 5 1 42.9286
    -5 5 1 49.3459
    -5 5 1 60.5036
    4 -5 -1 650.997
    4 -5 -1 610.196
    4 -5 -1 640.983
    4 -5 -1 645.806
    4 -5 -1 657.013
    4 -5 -1 615.549
    -4 5 1 628.883
    -4 5 1 625.105
    -4 5 1 633.283
    -4 5 1 621.604
    -4 5 1 643.91
    -4 5 1 608.82
    -4 5 1 681.827
    3 -5 -1 109.35
    3 -5 -1 106.644
    3 -5 -1 112.982
    3 -5 -1 118.314
    3 -5 -1 101.845
    3 -5 -1 114.34
    -3 5 1 105.48
    -3 5 1 105.171
    -3 5 1 113.156
    -3 5 1 108.536
    -3 5 1 117.545
    -3 5 1 111.228
    -3 5 1 114.593
    2 -5 -1 10.2371
    2 -5 -1 8.77731
    2 -5 -1 6.80304
    2 -5 -1 8.92314
    2 -5 -1 6.60084
    2 -5 -1 7.00511
    2 -5 -1 6.22339
    2 -5 -1 9.44146
    -2 5 1 12.7431
    -2 5 1 10.6295
    -2 5 1 4.57961
    -2 5 1 10.1395
    -2 5 1 7.9334
    -2 5 1 9.84794
    -2 5 1 8.55342
    -2 5 1 7.49565
    -2 5 1 8.72354
    -2 5 1 5.98709
    -2 5 1 7.64964
    1 -5 -1 136.746
    1 -5 -1 128.02
    1 -5 -1 133.529
    1 -5 -1 144.549
    1 -5 -1 133.908
    1 -5 -1 134.724
    1 -5 -1 135.774
    1 -5 -1 146.37
    1 -5 -1 121.32
    1 -5 -1 133.892
    1 -5 -1 151.465
    1 -5 -1 125.532
    -1 5 1 141.563
    -1 5 1 129.131
    -1 5 1 139.325
    -1 5 1 139.136
    -1 5 1 138.014
    -1 5 1 140.575
    -1 5 1 137.955
    -1 5 1 143.996
    -1 5 1 132.194
    -1 5 1 141.434
    -1 5 1 129.058
    0 -5 -1 589.711
    0 -5 -1 607.062
    0 -5 -1 602.256
    0 -5 -1 598.035
    0 -5 -1 579.934
    0 -5 -1 602.741
    0 -5 -1 593.844
    0 -5 -1 591.118
    0 -5 -1 576.153
    0 -5 -1 501.342
    0 -5 -1 552.822
    0 -5 -1 609.032
    0 5 1 561.559
    0 5 1 561.628
    0 5 1 595.644
    0 5 1 590.259
    0 5 1 611.536
    0 5 1 622.231
    0 5 1 585.882
    0 5 1 595.897
    0 5 1 579.778
    0 5 1 555.336
    0 5 1 572.399
    0 5 1 576.107
    -1 -5 -1 0.42979
    -1 -5 -1 1.19398
    -1 -5 -1 0.28511
    -1 -5 -1 1.64118
    -1 -5 -1 1.76317
    -1 -5 -1 0.28282
    -1 -5 -1 -0.2261
    -1 -5 -1 0.21793
    -1 -5 -1 0.46566
    -1 -5 -1 0.32446
    -1 -5 -1 0.59017
    -1 -5 -1 0.52565
    -1 -5 -1 -0.0694
    1 5 1 0.16454
    1 5 1 0.70929
    1 5 1 0.44741
    1 5 1 0.09085
    1 5 1 0.84459
    1 5 1 -0.4608
    1 5 1 -0.3547
    1 5 1 0.29307
    1 5 1 0.41735
    1 5 1 1.10158
    -2 -5 -1 57.4926
    -2 -5 -1 49.9336
    -2 -5 -1 55.037
    -2 -5 -1 51.0473
    -2 -5 -1 55.5126
    -2 -5 -1 54.717
    -2 -5 -1 41.486
    -2 -5 -1 53.5529
    -2 -5 -1 45.1133
    -2 -5 -1 51.1856
    -2 -5 -1 53.3333
    -2 -5 -1 55.5141
    -2 -5 -1 50.4911
    -2 -5 -1 59.978
    -2 -5 -1 56.4575
    2 5 1 51.0963
    2 5 1 56.3066
    2 5 1 51.4432
    2 5 1 45.6818
    2 5 1 52.7425
    2 5 1 59.8443
    2 5 1 49.705
    2 5 1 55.9216
    2 5 1 64.4261
    -3 -5 -1 608.603
    -3 -5 -1 628.288
    -3 -5 -1 618.032
    -3 -5 -1 586.71
    -3 -5 -1 574.552
    -3 -5 -1 618.878
    -3 -5 -1 605.691
    -3 -5 -1 584.157
    -3 -5 -1 584.006
    -3 -5 -1 632.553
    -3 -5 -1 594.586
    -3 -5 -1 608.601
    3 5 1 588.302
    3 5 1 592.097
    3 5 1 607.142
    3 5 1 617.097
    3 5 1 587.698
    3 5 1 603.151
    3 5 1 581.832
    -4 -5 -1 347.197
    -4 -5 -1 317.277
    -4 -5 -1 338.878
    -4 -5 -1 308.322
    -4 -5 -1 324.084
    -4 -5 -1 326.682
    -4 -5 -1 346.828
    -4 -5 -1 329.576
    -4 -5 -1 333.792
    -4 -5 -1 343.827
    -4 -5 -1 332.053
    -4 -5 -1 326.434
    4 5 1 326.302
    4 5 1 336.694
    4 5 1 318.252
    4 5 1 321.55
    4 5 1 327.547
    4 5 1 348.047
    -5 -5 -1 270.799
    -5 -5 -1 252.74
    -5 -5 -1 278.047
    -5 -5 -1 272.629
    -5 -5 -1 253.04
    -5 -5 -1 275.145
    -5 -5 -1 268.904
    -5 -5 -1 270.134
    -5 -5 -1 262.457
    -5 -5 -1 271.492
    5 5 1 259.681
    5 5 1 272.149
    5 5 1 273.233
    5 5 1 271.904
    5 5 1 303.858
    -6 -5 -1 558.103
    -6 -5 -1 551.647
    -6 -5 -1 531.738
    -6 -5 -1 539.024
    -6 -5 -1 580.856
    -6 -5 -1 562.583
    -6 -5 -1 543.17
    6 5 1 532.941
    6 5 1 516.977
    -7 -5 -1 77.6639
    -7 -5 -1 84.4157
    -7 -5 -1 89.2
    -7 -5 -1 82.4522
    -7 -5 -1 90.8403
    -7 -5 -1 72.8151
    -7 -5 -1 82.2902
    -7 -5 -1 88.7421
    7 5 1 78.9725
    7 5 1 77.3668
    -8 -5 -1 55.4266
    -8 -5 -1 45.79
    -8 -5 -1 49.8959
    -8 -5 -1 54.0868
    -8 -5 -1 47.9954
    -8 -5 -1 48.8491
    8 5 1 41.1983
    -9 -5 -1 14.7682
    -9 -5 -1 10.9296
    -9 -5 -1 8.21348
    -10 -5 -1 184.713
    -10 -5 -1 159.903
    -10 -5 -1 166.4
    -11 -5 -1 103.602
    -11 -5 -1 99.52
    -11 -5 -1 84.7503
    -12 -5 -1 -0.4428
    -12 -5 -1 0.2539
    -12 -5 -1 1.05566
    7 -6 -1 127.067
    7 -6 -1 119.029
    -7 6 1 107.459
    -7 6 1 117.844
    -7 6 1 122.759
    -7 6 1 106.398
    6 -6 -1 120.441
    6 -6 -1 114.823
    6 -6 -1 108.889
    -6 6 1 157.114
    -6 6 1 135.044
    -6 6 1 124.441
    -6 6 1 128.12
    -6 6 1 133.034
    5 -6 -1 8.96593
    5 -6 -1 6.5597
    5 -6 -1 6.28116
    -5 6 1 8.29499
    -5 6 1 7.47326
    -5 6 1 7.32165
    -5 6 1 4.17661
    -5 6 1 2.43954
    4 -6 -1 6.54604
    4 -6 -1 6.29994
    4 -6 -1 6.86648
    4 -6 -1 5.1054
    4 -6 -1 3.48036
    4 -6 -1 8.93394
    -4 6 1 7.60094
    -4 6 1 5.33778
    -4 6 1 4.46852
    -4 6 1 4.93149
    -4 6 1 11.2561
    -4 6 1 6.82648
    -4 6 1 6.24859
    3 -6 -1 3.90165
    3 -6 -1 0.51155
    3 -6 -1 0.86933
    3 -6 -1 -1.4042
    3 -6 -1 -0.3391
    3 -6 -1 -0.0804
    -3 6 1 0.8722
    -3 6 1 0.41563
    -3 6 1 0.93741
    -3 6 1 -1.1066
    -3 6 1 -0.2095
    -3 6 1 1.04156
    -3 6 1 0.58562
    2 -6 -1 327.948
    2 -6 -1 310.07
    2 -6 -1 292.91
    2 -6 -1 315.158
    2 -6 -1 307.804
    2 -6 -1 304.297
    2 -6 -1 310.88
    -2 6 1 288.309
    -2 6 1 286.571
    -2 6 1 302.725
    -2 6 1 314.216
    -2 6 1 298.068
    -2 6 1 325.469
    -2 6 1 318.221
    -2 6 1 288
    1 -6 -1 75.3477
    1 -6 -1 76.5916
    1 -6 -1 74.0137
    1 -6 -1 82.3946
    1 -6 -1 75.4964
    1 -6 -1 70.7063
    1 -6 -1 79.7106
    1 -6 -1 75.3586
    1 -6 -1 76.4788
    1 -6 -1 68.8747
    -1 6 1 79.8104
    -1 6 1 74.6642
    -1 6 1 80.1195
    -1 6 1 65.2958
    -1 6 1 90.409
    -1 6 1 69.2433
    -1 6 1 66.7935
    -1 6 1 67.1257
    -1 6 1 62.3972
    -1 6 1 74.0025
    -1 6 1 61.5361
    0 -6 -1 121.079
    0 -6 -1 118.053
    0 -6 -1 115.517
    0 -6 -1 114.896
    0 -6 -1 118.929
    0 -6 -1 110.987
    0 -6 -1 122.972
    0 -6 -1 116.496
    0 -6 -1 111.914
    0 -6 -1 121.448
    0 -6 -1 105.898
    0 -6 -1 116.452
    0 6 1 114.663
    0 6 1 119.695
    0 6 1 121.7
    0 6 1 113.289
    0 6 1 109.781
    0 6 1 113.51
    0 6 1 108.588
    0 6 1 118.505
    0 6 1 117.95
    0 6 1 126.391
    0 6 1 117.047
    -1 -6 -1 24.6904
    -1 -6 -1 26.1886
    -1 -6 -1 20.1537
    -1 -6 -1 20.5392
    -1 -6 -1 29.0934
    -1 -6 -1 21.0714
    -1 -6 -1 22.8727
    -1 -6 -1 31.0953
    -1 -6 -1 23.5843
    -1 -6 -1 23.1777
    -1 -6 -1 19.9126
    -1 -6 -1 29.5887
    -1 -6 -1 27.155
    1 6 1 23.7377
    1 6 1 26.4336
    1 6 1 20.7807
    1 6 1 22.2326
    1 6 1 29.4162
    1 6 1 29.1388
    1 6 1 21.7138
    1 6 1 22.172
    1 6 1 26.3686
    1 6 1 24.0429
    -2 -6 -1 174.031
    -2 -6 -1 181.883
    -2 -6 -1 184.665
    -2 -6 -1 207.398
    -2 -6 -1 184.693
    -2 -6 -1 167.867
    -2 -6 -1 175.697
    -2 -6 -1 181.714
    -2 -6 -1 181.225
    -2 -6 -1 168.618
    -2 -6 -1 172.5
    -2 -6 -1 173.971
    -2 -6 -1 164.489
    2 6 1 198.525
    2 6 1 168.877
    2 6 1 181.19
    2 6 1 165.191
    2 6 1 185.897
    2 6 1 185.993
    2 6 1 177.153
    2 6 1 177.885
    -3 -6 -1 31.941
    -3 -6 -1 24.4861
    -3 -6 -1 39.5548
    -3 -6 -1 40.055
    -3 -6 -1 25.9375
    -3 -6 -1 30.7076
    -3 -6 -1 36.5038
    -3 -6 -1 37.017
    -3 -6 -1 45.6963
    -3 -6 -1 36.1092
    -3 -6 -1 35.0398
    -3 -6 -1 35.0376
    3 6 1 32.0432
    3 6 1 25.6207
    3 6 1 33.3786
    3 6 1 29.6684
    3 6 1 31.6927
    3 6 1 31.126
    3 6 1 31.2171
    3 6 1 34.1937
    3 6 1 29.439
    -4 -6 -1 15.075
    -4 -6 -1 18.2852
    -4 -6 -1 16.5406
    -4 -6 -1 19.526
    -4 -6 -1 11.3796
    -4 -6 -1 16.489
    -4 -6 -1 18.7935
    -4 -6 -1 18.2499
    -4 -6 -1 16.2736
    -4 -6 -1 14.2241
    -4 -6 -1 17.0961
    -4 -6 -1 18.5199
    4 6 1 16.2533
    4 6 1 14.7756
    4 6 1 16.022
    4 6 1 20.6926
    4 6 1 18.0678
    4 6 1 19.3661
    -5 -6 -1 47.7608
    -5 -6 -1 43.9974
    -5 -6 -1 39.6196
    -5 -6 -1 42.8567
    -5 -6 -1 42.3084
    -5 -6 -1 34.1119
    -5 -6 -1 36.8801
    -5 -6 -1 32.6211
    5 6 1 46.7034
    5 6 1 38.1861
    -6 -6 -1 2.01704
    -6 -6 -1 0.42583
    -6 -6 -1 2.6459
    -6 -6 -1 3.49023
    -6 -6 -1 1.83024
    -6 -6 -1 1.46976
    6 6 1 1.35955
    -7 -6 -1 179.419
    -7 -6 -1 179.009
    -7 -6 -1 185.247
    -7 -6 -1 194.991
    -7 -6 -1 210.845
    -7 -6 -1 194.793
    7 6 1 203.545
    -8 -6 -1 42.9078
    -8 -6 -1 45.5019
    -8 -6 -1 43.2967
    -8 -6 -1 53.5061
    -8 -6 -1 35.6394
    -8 -6 -1 44.1271
    8 6 1 29.5328
    -9 -6 -1 -0.5855
    -9 -6 -1 1.05664
    -9 -6 -1 1.82479
    -9 -6 -1 2.00427
    -9 -6 -1 -0.0652
    -10 -6 -1 0.88163
    -10 -6 -1 4.06037
    -10 -6 -1 -0.129
    -11 -6 -1 47.9188
    -11 -6 -1 64.0454
    -11 -6 -1 46.3469
    -12 -6 -1 103.323
    -12 -6 -1 84.7228
    -12 -6 -1 90.128
    7 -7 -1 2.27533
    -7 7 1 3.83898
    6 -7 -1 2.9574
    -6 7 1 5.7781
    -6 7 1 8.68347
    -6 7 1 4.15809
    5 -7 -1 0.95575
    5 -7 -1 2.42595
    5 -7 -1 -1.4281
    -5 7 1 0.53391
    -5 7 1 -0.6633
    -5 7 1 0.48961
    -5 7 1 -0.4428
    -5 7 1 1.10058
    4 -7 -1 81.0486
    4 -7 -1 103.887
    4 -7 -1 108.487
    4 -7 -1 114.258
    -4 7 1 104.439
    -4 7 1 98.8238
    -4 7 1 89.6031
    -4 7 1 94.7414
    -4 7 1 84.9682
    3 -7 -1 -0.5507
    3 -7 -1 0.64002
    3 -7 -1 2.37987
    3 -7 -1 -0.0797
    3 -7 -1 1.05095
    3 -7 -1 2.20979
    -3 7 1 0.46335
    -3 7 1 1.56139
    -3 7 1 2.53065
    -3 7 1 0.26587
    -3 7 1 1.58999
    -3 7 1 1.74479
    -3 7 1 0.2346
    2 -7 -1 163.166
    2 -7 -1 172.479
    2 -7 -1 164.555
    2 -7 -1 155.719
    2 -7 -1 167.152
    2 -7 -1 167.595
    -2 7 1 164.751
    -2 7 1 155.803
    -2 7 1 159.263
    -2 7 1 158.241
    -2 7 1 159.84
    -2 7 1 154.441
    -2 7 1 157.806
    1 -7 -1 169.187
    1 -7 -1 152.247
    1 -7 -1 161.771
    1 -7 -1 158.76
    1 -7 -1 140.839
    1 -7 -1 176.002
    1 -7 -1 171.554
    1 -7 -1 155.009
    -1 7 1 149.792
    -1 7 1 154.526
    -1 7 1 151.733
    -1 7 1 158.845
    -1 7 1 159.327
    -1 7 1 160.89
    -1 7 1 150.301
    -1 7 1 168.262
    0 -7 -1 85.1778
    0 -7 -1 86.1922
    0 -7 -1 81.8616
    0 -7 -1 82.8943
    0 -7 -1 80.2658
    0 -7 -1 88.0436
    0 -7 -1 80.1733
    0 -7 -1 76.1708
    0 -7 -1 83.9678
    0 -7 -1 90.0799
    0 7 1 73.1282
    0 7 1 77.6659
    0 7 1 74.5614
    0 7 1 78.6137
    0 7 1 83.3439
    0 7 1 78.6085
    0 7 1 83.0621
    0 7 1 79.418
    -1 -7 -1 600.75
    -1 -7 -1 682.59
    -1 -7 -1 666.233
    -1 -7 -1 635.605
    -1 -7 -1 618.921
    -1 -7 -1 705.365
    -1 -7 -1 624.536
    -1 -7 -1 662.313
    -1 -7 -1 664.436
    -1 -7 -1 633.519
    -1 -7 -1 641.037
    -1 -7 -1 633.756
    1 7 1 647.841
    1 7 1 681.803
    1 7 1 637.957
    1 7 1 616.888
    1 7 1 685.879
    1 7 1 674.929
    1 7 1 628.656
    1 7 1 708.978
    -2 -7 -1 56.9085
    -2 -7 -1 50.4727
    -2 -7 -1 51.8272
    -2 -7 -1 49.7654
    -2 -7 -1 54.2862
    -2 -7 -1 51.8969
    -2 -7 -1 56.7453
    -2 -7 -1 62.0398
    -2 -7 -1 54.9525
    -2 -7 -1 56.3459
    -2 -7 -1 53.8135
    -2 -7 -1 55.9171
    2 7 1 60.8968
    2 7 1 53.7948
    2 7 1 50.3063
    2 7 1 63.5921
    2 7 1 55.86
    2 7 1 57.9271
    -3 -7 -1 650.642
    -3 -7 -1 663.983
    -3 -7 -1 635.752
    -3 -7 -1 603.1
    -3 -7 -1 600.975
    -3 -7 -1 640.741
    -3 -7 -1 610.255
    -3 -7 -1 637.283
    -3 -7 -1 609.313
    -3 -7 -1 628.454
    -3 -7 -1 637.682
    -3 -7 -1 645.623
    3 7 1 616.613
    3 7 1 593.584
    3 7 1 609.789
    3 7 1 627.423
    3 7 1 606.871
    3 7 1 652.097
    -4 -7 -1 49.9897
    -4 -7 -1 50.3145
    -4 -7 -1 48.429
    -4 -7 -1 53.597
    -4 -7 -1 45.1709
    -4 -7 -1 55.7068
    -4 -7 -1 54.7382
    -4 -7 -1 58.978
    4 7 1 48.7032
    4 7 1 53.7157
    4 7 1 50.8923
    -5 -7 -1 17.7379
    -5 -7 -1 13.6755
    -5 -7 -1 13.1222
    -5 -7 -1 17.2472
    -5 -7 -1 14.3706
    -5 -7 -1 18.2296
    -5 -7 -1 19.4643
    5 7 1 15.3909
    5 7 1 16.1968
    -6 -7 -1 224.576
    -6 -7 -1 190.803
    -6 -7 -1 213.925
    -6 -7 -1 215.267
    -6 -7 -1 192.695
    -6 -7 -1 223.703
    6 7 1 208.203
    6 7 1 201.817
    -7 -7 -1 13.3913
    -7 -7 -1 18.5871
    -7 -7 -1 20.6298
    -7 -7 -1 15.1505
    -7 -7 -1 13.5095
    -7 -7 -1 18.0102
    7 7 1 18.1133
    -8 -7 -1 0.80645
    -8 -7 -1 0.68858
    -8 -7 -1 0.20434
    -8 -7 -1 0.91377
    -9 -7 -1 -1.4688
    -9 -7 -1 0.09939
    -9 -7 -1 0.59059
    -9 -7 -1 -1.0719
    -9 -7 -1 1.34258
    -10 -7 -1 66.0835
    -10 -7 -1 59.8667
    -10 -7 -1 52.4206
    -10 -7 -1 61.9093
    -11 -7 -1 12.2276
    -11 -7 -1 18.0011
    -11 -7 -1 24.5141
    -12 -7 -1 161.506
    -12 -7 -1 153.287
    -12 -7 -1 164.076
    6 -8 -1 21.5275
    -6 8 1 10.2207
    5 -8 -1 146.197
    -5 8 1 139.045
    -5 8 1 111.191
    -5 8 1 141.064
    4 -8 -1 11.3532
    4 -8 -1 20.9944
    4 -8 -1 17.6224
    4 -8 -1 15.3835
    -4 8 1 27.0939
    -4 8 1 14.3203
    -4 8 1 19.2511
    3 -8 -1 2.39773
    3 -8 -1 1.98772
    3 -8 -1 0.84222
    3 -8 -1 1.67217
    -3 8 1 2.88716
    -3 8 1 -0.4189
    -3 8 1 2.2179
    -3 8 1 3.3266
    2 -8 -1 70.5497
    2 -8 -1 53.3216
    2 -8 -1 69.6563
    2 -8 -1 58.453
    2 -8 -1 76.0999
    -2 8 1 66.5706
    -2 8 1 68.8743
    -2 8 1 68.8845
    -2 8 1 80.0132
    -2 8 1 54.4259
    1 -8 -1 13.2729
    1 -8 -1 9.19265
    1 -8 -1 6.34853
    1 -8 -1 9.14692
    1 -8 -1 7.12696
    1 -8 -1 8.35767
    -1 8 1 9.72462
    -1 8 1 12.623
    -1 8 1 10.7669
    -1 8 1 11.5397
    0 -8 -1 521.477
    0 -8 -1 534.891
    0 -8 -1 539.623
    0 -8 -1 496.126
    0 -8 -1 485.166
    0 -8 -1 521.936
    0 -8 -1 493.063
    0 -8 -1 524.32
    0 8 1 523.053
    0 8 1 532.035
    0 8 1 524.307
    0 8 1 536.453
    -1 -8 -1 39.1441
    -1 -8 -1 27.5229
    -1 -8 -1 24.283
    -1 -8 -1 29.0706
    -1 -8 -1 34.619
    -1 -8 -1 30.6996
    -1 -8 -1 38.4689
    1 8 1 33.0458
    1 8 1 28.909
    1 8 1 35.2114
    1 8 1 29.4931
    -2 -8 -1 392.574
    -2 -8 -1 359.306
    -2 -8 -1 392.911
    -2 -8 -1 341.978
    -2 -8 -1 389.161
    -2 -8 -1 391.084
    -2 -8 -1 382.299
    -2 -8 -1 398.454
    2 8 1 352.977
    2 8 1 356.811
    2 8 1 388.406
    2 8 1 383.74
    -3 -8 -1 149.585
    -3 -8 -1 156.615
    -3 -8 -1 156.896
    -3 -8 -1 161.46
    -3 -8 -1 144.694
    -3 -8 -1 155.428
    -3 -8 -1 145.273
    -3 -8 -1 140.938
    3 8 1 153.581
    3 8 1 147.895
    3 8 1 144.113
    -4 -8 -1 632.928
    -4 -8 -1 668.588
    -4 -8 -1 635.596
    -4 -8 -1 649.698
    -4 -8 -1 645.247
    -4 -8 -1 648.467
    -4 -8 -1 650.005
    -4 -8 -1 672.872
    4 8 1 637.005
    4 8 1 649.909
    4 8 1 657.363
    4 8 1 684.976
    -5 -8 -1 15.5732
    -5 -8 -1 13.054
    -5 -8 -1 13.4192
    -5 -8 -1 8.3359
    -5 -8 -1 12.0222
    -5 -8 -1 12.0982
    -5 -8 -1 16.4653
    5 8 1 15.407
    5 8 1 21.1717
    -6 -8 -1 86.1183
    -6 -8 -1 98.2976
    -6 -8 -1 88.8792
    -6 -8 -1 101.727
    -6 -8 -1 82.3214
    -6 -8 -1 92.0062
    -6 -8 -1 104.751
    6 8 1 97.4264
    6 8 1 98.9341
    -7 -8 -1 16.4786
    -7 -8 -1 13.9604
    -7 -8 -1 13.7122
    -7 -8 -1 8.96955
    7 8 1 13.2
    -8 -8 -1 1.94651
    -8 -8 -1 1.68902
    -8 -8 -1 -0.7818
    -8 -8 -1 1.09137
    -9 -8 -1 49.66
    -9 -8 -1 52.0731
    -9 -8 -1 80.5955
    -9 -8 -1 57.8084
    -10 -8 -1 23.6837
    -10 -8 -1 26.9622
    -10 -8 -1 29.2744
    -10 -8 -1 19.6349
    -10 -8 -1 34.2531
    -11 -8 -1 0.28849
    -11 -8 -1 3.81978
    -11 -8 -1 1.87101
    5 -9 -1 48.0668
    -5 9 1 51.8738
    4 -9 -1 26.0476
    4 -9 -1 14.2899
    -4 9 1 15.1202
    -4 9 1 15.7546
    -4 9 1 19.3882
    3 -9 -1 81.15
    3 -9 -1 91.7871
    3 -9 -1 81.3099
    -3 9 1 79.3031
    -3 9 1 82.0393
    -3 9 1 85.235
    2 -9 -1 379.139
    2 -9 -1 331.163
    2 -9 -1 325.545
    2 -9 -1 329.097
    -2 9 1 356.989
    -2 9 1 347.26
    -2 9 1 375.851
    1 -9 -1 1.9285
    1 -9 -1 10.9669
    1 -9 -1 14.7949
    1 -9 -1 6.03218
    -1 9 1 5.04277
    -1 9 1 8.40432
    -1 9 1 8.97828
    0 -9 -1 34.8496
    0 -9 -1 26.1195
    0 -9 -1 37.992
    0 -9 -1 29.4608
    0 -9 -1 23.9957
    0 9 1 25.3837
    0 9 1 35.4473
    0 9 1 39.9154
    -1 -9 -1 238.168
    -1 -9 -1 247.753
    -1 -9 -1 272.107
    -1 -9 -1 255.179
    -1 -9 -1 257.067
    -1 -9 -1 274.319
    1 9 1 265.782
    1 9 1 263.086
    1 9 1 270.486
    -2 -9 -1 87.803
    -2 -9 -1 88.8415
    -2 -9 -1 80.611
    -2 -9 -1 96.942
    -2 -9 -1 91.8307
    -2 -9 -1 96.5692
    2 9 1 98.4673
    2 9 1 88.8987
    2 9 1 101.841
    -3 -9 -1 27.8543
    -3 -9 -1 25.7488
    -3 -9 -1 28.1702
    -3 -9 -1 17.1618
    -3 -9 -1 27.4642
    -3 -9 -1 24.8554
    -3 -9 -1 26.5902
    3 9 1 27.8628
    3 9 1 19.7548
    3 9 1 22.8706
    -4 -9 -1 53.8082
    -4 -9 -1 41.1025
    -4 -9 -1 58.7578
    -4 -9 -1 57.6494
    -4 -9 -1 60.6541
    -4 -9 -1 42.513
    -4 -9 -1 49.3576
    -4 -9 -1 47.4338
    4 9 1 60.3808
    4 9 1 47.2706
    4 9 1 49.602
    -5 -9 -1 34.0672
    -5 -9 -1 33.1909
    -5 -9 -1 33.9034
    -5 -9 -1 34.44
    -5 -9 -1 27.1585
    -5 -9 -1 41.5747
    -5 -9 -1 27.7665
    5 9 1 31.7264
    5 9 1 35.7561
    5 9 1 29.9841
    -6 -9 -1 128.477
    -6 -9 -1 139.89
    -6 -9 -1 136.87
    -6 -9 -1 138.943
    -6 -9 -1 128.198
    6 9 1 130.542
    6 9 1 134.333
    -7 -9 -1 0.68334
    -7 -9 -1 1.34838
    -7 -9 -1 3.28337
    -7 -9 -1 1.51562
    -8 -9 -1 10.3458
    -8 -9 -1 18.9511
    -8 -9 -1 13.2245
    -8 -9 -1 12.0403
    -9 -9 -1 43.5147
    -9 -9 -1 56.6085
    -9 -9 -1 45.3483
    -9 -9 -1 41.6449
    -10 -9 -1 56.8362
    -10 -9 -1 58.9993
    -10 -9 -1 66.2261
    -10 -9 -1 54.7505
    -10 -9 -1 62.9624
    -11 -9 -1 124.907
    -11 -9 -1 101.278
    -11 -9 -1 109.06
    -11 -9 -1 99.634
    4 -10 -1 6.56459
    4 -10 -1 7.96237
    3 -10 -1 17.0232
    3 -10 -1 14.6264
    -3 10 1 12.3967
    -3 10 1 12.4415
    2 -10 -1 7.72282
    2 -10 -1 6.86941
    -2 10 1 9.45757
    -2 10 1 12.8155
    -2 10 1 12.932
    1 -10 -1 27.8178
    1 -10 -1 20.5037
    -1 10 1 21.8471
    -1 10 1 30.2792
    -1 10 1 35.4473
    0 -10 -1 114.614
    0 -10 -1 101.408
    0 -10 -1 106.792
    0 10 1 103.716
    0 10 1 94.023
    -1 -10 -1 2.3624
    -1 -10 -1 1.09194
    -1 -10 -1 2.43167
    -1 -10 -1 1.033
    -1 -10 -1 0.88945
    1 10 1 4.39452
    1 10 1 0.07647
    -2 -10 -1 100.051
    -2 -10 -1 86.9581
    -2 -10 -1 90.8301
    -2 -10 -1 93.7014
    -2 -10 -1 83.5148
    2 10 1 91.774
    2 10 1 87.3038
    -3 -10 -1 53.7168
    -3 -10 -1 48.8326
    -3 -10 -1 55.7682
    -3 -10 -1 61.0615
    -3 -10 -1 49.8676
    3 10 1 66.8743
    3 10 1 55.8761
    -4 -10 -1 19.7674
    -4 -10 -1 18.0718
    -4 -10 -1 20.9831
    -4 -10 -1 21.6242
    -4 -10 -1 11.3868
    -4 -10 -1 20.5227
    4 10 1 13.5798
    -5 -10 -1 601.436
    -5 -10 -1 607.441
    -5 -10 -1 598.733
    5 10 1 568.773
    5 10 1 617.601
    -6 -10 -1 93.9915
    -6 -10 -1 106.57
    -6 -10 -1 95.9317
    -6 -10 -1 92.602
    -6 -10 -1 100.391
    6 10 1 90.626
    6 10 1 90.7507
    6 10 1 90.9782
    -7 -10 -1 49.4285
    -7 -10 -1 60.8956
    -7 -10 -1 48.027
    -7 -10 -1 58.7121
    7 10 1 45.1854
    -8 -10 -1 -1.5744
    -8 -10 -1 2.24006
    -8 -10 -1 0.60408
    -8 -10 -1 0.96518
    -9 -10 -1 4.41551
    -9 -10 -1 3.68042
    -9 -10 -1 4.69018
    -9 -10 -1 4.49514
    -10 -10 -1 22.8989
    -10 -10 -1 27.9667
    -10 -10 -1 17.2547
    -10 -10 -1 32.2222
    -11 -10 -1 94.7305
    -11 -10 -1 107.846
    -11 -10 -1 60.4184
    -11 -10 -1 85.7591
    2 -11 -1 12.9348
    2 -11 -1 11.7903
    -2 11 1 24.3591
    -2 11 1 15.3548
    1 -11 -1 28.5134
    1 -11 -1 20.6105
    -1 11 1 30.9709
    -1 11 1 26.7098
    0 -11 -1 36.2265
    0 -11 -1 38.9106
    0 11 1 35.6446
    0 11 1 41.08
    -1 -11 -1 30.0364
    -1 -11 -1 21.67
    -1 -11 -1 25.8525
    1 11 1 31.4511
    1 11 1 20.3595
    -2 -11 -1 37.3339
    -2 -11 -1 39.8249
    -2 -11 -1 39.9763
    -2 -11 -1 38.5579
    -2 -11 -1 40.7763
    2 11 1 41.6694
    2 11 1 39.5911
    -3 -11 -1 132.184
    -3 -11 -1 137.923
    -3 -11 -1 119.988
    -3 -11 -1 136.735
    -3 -11 -1 139.691
    3 11 1 145.101
    3 11 1 145.582
    -4 -11 -1 15.1132
    -4 -11 -1 13.0963
    -4 -11 -1 5.69295
    -4 -11 -1 4.59454
    -4 -11 -1 9.74074
    4 11 1 14.8592
    -5 -11 -1 34.149
    -5 -11 -1 37.4818
    -5 -11 -1 41.4819
    5 11 1 32.1567
    -6 -11 -1 83.4347
    -6 -11 -1 82.2062
    -6 -11 -1 93.9569
    6 11 1 92.5637
    -7 -11 -1 31.0189
    -7 -11 -1 14.5573
    7 11 1 38.1999
    -8 -11 -1 56.4408
    -8 -11 -1 58.7417
    -9 -11 -1 8.44158
    -9 -11 -1 7.21282
    -10 -11 -1 0.40378
    -10 -11 -1 2.33162
    -10 -11 -1 -0.2153
    1 -12 -1 43.4826
    -1 12 1 47.849
    0 -12 -1 22.0814
    0 -12 -1 13.1237
    0 12 1 16.137
    0 12 1 15.9512
    -1 -12 -1 21.9752
    -1 -12 -1 36.9951
    1 12 1 37.4679
    1 12 1 29.5787
    -2 -12 -1 27.6224
    -2 -12 -1 31.4048
    -2 -12 -1 36.5296
    2 12 1 33.4817
    2 12 1 44.5695
    -3 -12 -1 24.3167
    -3 -12 -1 28.5287
    -3 -12 -1 22.2545
    -3 -12 -1 31.4451
    3 12 1 27.6942
    3 12 1 31.6377
    -4 -12 -1 17.2209
    -4 -12 -1 14.4736
    -4 -12 -1 15.7109
    -4 -12 -1 15.9142
    4 12 1 10.309
    -5 -12 -1 125.899
    -5 -12 -1 103.278
    -5 -12 -1 120.184
    5 12 1 105.95
    -6 -12 -1 -0.8341
    -6 -12 -1 1.54271
    -6 -12 -1 0.11643
    6 12 1 4.9014
    -7 -12 -1 46.0428
    -7 -12 -1 40.3786
    7 12 1 38.3683
    -8 -12 -1 0.99901
    -8 -12 -1 11.095
    8 12 1 6.627
    -9 -12 -1 0.22918
    -2 -13 -1 4.40399
    2 13 1 4.0007
    -3 -13 -1 -0.5097
    -3 -13 -1 -0.9297
    -3 -13 -1 0.18992
    3 13 1 -0.3186
    3 13 1 -0.2518
    -4 -13 -1 7.60258
    -4 -13 -1 7.46348
    -4 -13 -1 4.04232
    4 13 1 7.59101
    -5 -13 -1 17.7186
    -5 -13 -1 23.5044
    -5 -13 -1 14.8976
    5 13 1 18.4411
    -6 -13 -1 2.02495
    -6 -13 -1 0.30368
    -6 -13 -1 0.17495
    6 13 1 -0.869
    -7 -13 -1 2.04066
    7 13 1 0.33008
    -8 -13 -1 12.4439
    8 13 1 21.5676
    -8 -12 2 1.06521
    -8 -12 2 1.71643
    7 12 -2 1.95097
    -7 -12 2 0.14933
    -7 -12 2 2.41679
    -7 -12 2 2.48
    6 12 -2 30.0191
    -6 -12 2 37.5103
    -6 -12 2 46.0321
    -6 -12 2 37.43
    5 12 -2 0.07355
    5 12 -2 -0.4241
    -5 -12 2 4.21743
    -5 -12 2 0.78101
    -5 -12 2 1.6835
    -5 -12 2 -1.5231
    4 12 -2 1.55889
    4 12 -2 4.12778
    -4 -12 2 3.24844
    -4 -12 2 5.29906
    -4 -12 2 2.45312
    3 12 -2 -1.5763
    3 12 -2 -0.7724
    -3 -12 2 0.71609
    -3 -12 2 1.15644
    -3 -12 2 -0.5027
    -3 -12 2 -1.7881
    2 12 -2 3.64596
    2 12 -2 1.31051
    -2 -12 2 2.96973
    -2 -12 2 1.42295
    -2 -12 2 -0.5022
    -1 -12 2 144.577
    -1 -12 2 143.458
    -1 -12 2 143.25
    9 11 -2 107.476
    -9 -11 2 112.594
    8 11 -2 5.29628
    -8 -11 2 7.95052
    -8 -11 2 2.08429
    -8 -11 2 7.21135
    7 11 -2 193.643
    -7 -11 2 182.589
    -7 -11 2 211.404
    -7 -11 2 198.693
    6 11 -2 1.57939
    -6 -11 2 0.36761
    -6 -11 2 0.24766
    -6 -11 2 2.51316
    5 11 -2 2.74513
    5 11 -2 3.9103
    -5 -11 2 2.24841
    -5 -11 2 3.3207
    -5 -11 2 3.14594
    -5 -11 2 4.1854
    4 11 -2 87.7273
    4 11 -2 94.1079
    -4 -11 2 93.526
    -4 -11 2 89.6923
    -4 -11 2 89.1963
    -4 -11 2 82.0979
    -4 -11 2 91.3225
    3 11 -2 7.47275
    3 11 -2 6.02346
    -3 -11 2 4.92726
    -3 -11 2 5.86715
    -3 -11 2 4.32869
    -3 -11 2 2.63882
    2 11 -2 2.02687
    2 11 -2 5.16606
    -2 -11 2 0.28517
    -2 -11 2 6.02612
    -2 -11 2 0.06419
    -2 -11 2 1.26894
    1 11 -2 -0.0353
    1 11 -2 1.35248
    -1 -11 2 0.31898
    -1 -11 2 0.58215
    -1 -11 2 0.61134
    0 11 -2 1.37711
    0 -11 2 1.37846
    0 -11 2 2.78207
    0 -11 2 -0.546
    1 -11 2 1.12891
    1 -11 2 4.04962
    1 -11 2 1.46709
    10 10 -2 80.3172
    -10 -10 2 70.1641
    9 10 -2 53.8378
    -9 -10 2 70.3585
    -9 -10 2 56.2869
    8 10 -2 1.90593
    -8 -10 2 -0.2585
    -8 -10 2 2.23644
    -8 -10 2 0.26041
    7 10 -2 42.6261
    -7 -10 2 43.3625
    -7 -10 2 43.9672
    -7 -10 2 43.2169
    6 10 -2 111.169
    -6 -10 2 130.125
    -6 -10 2 125.416
    -6 -10 2 119.248
    5 10 -2 148.738
    5 10 -2 144.76
    -5 -10 2 159.963
    -5 -10 2 156.309
    -5 -10 2 134.662
    -5 -10 2 158.048
    4 10 -2 20.9995
    4 10 -2 20.5956
    -4 -10 2 18.9143
    -4 -10 2 24.289
    -4 -10 2 14.2898
    -4 -10 2 32.1538
    -4 -10 2 11.3451
    3 10 -2 63.0301
    3 10 -2 73.3724
    -3 -10 2 71.2358
    -3 -10 2 66.0469
    -3 -10 2 60.5926
    -3 -10 2 63.6878
    2 10 -2 112.826
    2 10 -2 113.969
    -2 -10 2 128.818
    -2 -10 2 114.661
    -2 -10 2 129.559
    -2 -10 2 100.579
    1 10 -2 16.9599
    1 10 -2 20.3949
    -1 -10 2 20.8271
    -1 -10 2 15.1825
    -1 -10 2 15.3143
    -1 -10 2 12.8087
    0 10 -2 17.2893
    0 10 -2 6.79058
    0 -10 2 10.9244
    0 -10 2 11.9479
    0 -10 2 12.7425
    0 -10 2 9.82822
    -1 10 -2 19.9468
    -1 10 -2 27.4266
    -1 10 -2 18.925
    1 -10 2 19.5937
    1 -10 2 21.1007
    1 -10 2 22.3662
    1 -10 2 22.3045
    -2 10 -2 9.40492
    -2 10 -2 8.02693
    -2 10 -2 5.6012
    2 -10 2 3.36737
    2 -10 2 5.41596
    -3 10 -2 14.8554
    3 -10 2 25.8807
    3 -10 2 18.6062
    -10 -9 2 25.1367
    -10 -9 2 37.0999
    -10 -9 2 32.0398
    9 9 -2 108.362
    -9 -9 2 117.489
    -9 -9 2 106.45
    8 9 -2 179.002
    -8 -9 2 203.041
    -8 -9 2 222.148
    -8 -9 2 203.564
    7 9 -2 87.8159
    -7 -9 2 77.479
    -7 -9 2 84.1848
    -7 -9 2 76.0433
    6 9 -2 59.7808
    -6 -9 2 69.5903
    -6 -9 2 54.3008
    -6 -9 2 46.5113
    5 9 -2 29.1675
    5 9 -2 36.9246
    -5 -9 2 35.7218
    -5 -9 2 26.1747
    -5 -9 2 25.9992
    -5 -9 2 27.1218
    4 9 -2 125.706
    4 9 -2 128.614
    -4 -9 2 134.647
    -4 -9 2 111.817
    -4 -9 2 124.034
    -4 -9 2 119.462
    -4 -9 2 122.9
    -4 -9 2 128.317
    3 9 -2 6.10796
    3 9 -2 6.39021
    -3 -9 2 5.69378
    -3 -9 2 8.03163
    -3 -9 2 9.84376
    -3 -9 2 2.99602
    -3 -9 2 7.2017
    -3 -9 2 4.25948
    2 9 -2 150.744
    2 9 -2 160.87
    -2 -9 2 133.239
    -2 -9 2 143.265
    -2 -9 2 132.469
    -2 -9 2 159.935
    -2 -9 2 146.377
    1 9 -2 6.5796
    1 9 -2 6.76258
    1 9 -2 7.13672
    1 9 -2 6.44897
    -1 -9 2 4.3661
    -1 -9 2 6.789
    -1 -9 2 2.52173
    -1 -9 2 4.99825
    -1 -9 2 3.20594
    0 9 -2 0.20471
    0 9 -2 -0.5395
    0 9 -2 1.02701
    0 9 -2 0.1809
    0 -9 2 1.0449
    0 -9 2 1.27264
    0 -9 2 -1.2608
    0 -9 2 1.40624
    -1 9 -2 5.08493
    -1 9 -2 5.86979
    -1 9 -2 9.45922
    1 -9 2 11.0446
    1 -9 2 6.52133
    1 -9 2 4.94538
    1 -9 2 7.82229
    -2 9 -2 10.0835
    -2 9 -2 9.03186
    -2 9 -2 9.52111
    -2 9 -2 6.03215
    2 -9 2 8.99044
    2 -9 2 4.40106
    2 -9 2 2.64
    -3 9 -2 20.9056
    -3 9 -2 12.6431
    -3 9 -2 26.5857
    -3 9 -2 23.1355
    3 -9 2 19.7278
    3 -9 2 13.0491
    -4 9 -2 35.4631
    -4 9 -2 38.886
    -4 9 -2 33.1172
    4 -9 2 31.5694
    4 -9 2 37.3907
    -11 -8 2 6.73332
    -11 -8 2 5.15459
    -11 -8 2 8.98206
    -10 -8 2 0.96548
    -10 -8 2 -1.7274
    -10 -8 2 -1.5244
    -10 -8 2 0.2742
    9 8 -2 21.3451
    -9 -8 2 26.9631
    -9 -8 2 21.85
    -9 -8 2 13.0164
    8 8 -2 88.0186
    -8 -8 2 86.2294
    -8 -8 2 98.452
    -8 -8 2 96.9039
    -8 -8 2 94.0152
    7 8 -2 99.2536
    -7 -8 2 96.2364
    -7 -8 2 94.7476
    -7 -8 2 108.289
    6 8 -2 16.6583
    -6 -8 2 21.8312
    -6 -8 2 25.9111
    -6 -8 2 18.3278
    5 8 -2 270.175
    5 8 -2 265.274
    -5 -8 2 277.934
    -5 -8 2 289.169
    -5 -8 2 271.049
    -5 -8 2 260.949
    4 8 -2 30.9282
    4 8 -2 32.9647
    -4 -8 2 24.5149
    -4 -8 2 26.8588
    -4 -8 2 25.0936
    -4 -8 2 23.891
    -4 -8 2 36.1077
    -4 -8 2 35.5309
    -4 -8 2 39.7485
    3 8 -2 46.1483
    3 8 -2 38.8952
    -3 -8 2 47.601
    -3 -8 2 49.625
    -3 -8 2 37.7529
    -3 -8 2 35.4322
    -3 -8 2 38.4123
    -3 -8 2 47.1265
    -3 -8 2 40.2702
    2 8 -2 15.8516
    2 8 -2 16.1478
    2 8 -2 13.4063
    2 8 -2 12.7298
    -2 -8 2 10.0459
    -2 -8 2 9.46901
    -2 -8 2 15.2522
    -2 -8 2 22.9242
    -2 -8 2 18.3347
    -2 -8 2 16.9746
    -2 -8 2 21.8166
    1 8 -2 57.129
    1 8 -2 65.467
    1 8 -2 56.2088
    1 8 -2 57.975
    1 8 -2 49.7885
    1 8 -2 64.1361
    -1 -8 2 59.9464
    -1 -8 2 42.9631
    -1 -8 2 59.9329
    -1 -8 2 54.5216
    -1 -8 2 76.7667
    -1 -8 2 57.2451
    0 8 -2 0.00286
    0 8 -2 4.0091
    0 8 -2 5.75855
    0 8 -2 1.10956
    0 8 -2 5.6959
    0 8 -2 4.88871
    0 -8 2 4.94021
    0 -8 2 6.51821
    0 -8 2 5.93393
    0 -8 2 2.40813
    0 -8 2 6.56921
    -1 8 -2 9.19427
    -1 8 -2 7.21237
    -1 8 -2 12.832
    -1 8 -2 3.3066
    -1 8 -2 5.10476
    1 -8 2 6.77147
    1 -8 2 6.61021
    1 -8 2 7.74498
    1 -8 2 5.24
    1 -8 2 7.5543
    -2 8 -2 3.23909
    -2 8 -2 1.55805
    -2 8 -2 2.83349
    -2 8 -2 1.44847
    2 -8 2 3.40082
    2 -8 2 1.00317
    2 -8 2 1.81747
    -3 8 -2 51.0767
    -3 8 -2 51.6238
    -3 8 -2 52.6502
    -3 8 -2 41.9632
    3 -8 2 52.8172
    3 -8 2 53.192
    3 -8 2 57.215
    -4 8 -2 1.83245
    -4 8 -2 5.6725
    -4 8 -2 5.44102
    -4 8 -2 3.05322
    4 -8 2 0.66364
    4 -8 2 4.59044
    -5 8 -2 4.49283
    -5 8 -2 6.29005
    -5 8 -2 5.00685
    5 -8 2 1.50944
    5 -8 2 6.89398
    -11 -7 2 84.6571
    -11 -7 2 84.6235
    -11 -7 2 93.9878
    -10 -7 2 21.5383
    -10 -7 2 9.91357
    -10 -7 2 17.1234
    -10 -7 2 14.6075
    -9 -7 2 62.4277
    -9 -7 2 80.6698
    -9 -7 2 72.1332
    -9 -7 2 73.7693
    -9 -7 2 61.3502
    8 7 -2 1.31328
    8 7 -2 0.65725
    -8 -7 2 -0.1999
    -8 -7 2 -2.2327
    -8 -7 2 0.79585
    -8 -7 2 -1.3239
    -8 -7 2 0.63851
    7 7 -2 77.18
    7 7 -2 69.9945
    -7 -7 2 79.2033
    -7 -7 2 81.644
    -7 -7 2 76.1714
    -7 -7 2 75.6749
    -7 -7 2 76.5593
    6 7 -2 139.574
    6 7 -2 127.767
    -6 -7 2 127.201
    -6 -7 2 118.626
    -6 -7 2 140.383
    -6 -7 2 122.521
    -6 -7 2 126.854
    -6 -7 2 138.971
    -6 -7 2 127.126
    5 7 -2 79.1604
    5 7 -2 71.9138
    5 7 -2 82.9947
    -5 -7 2 67.9673
    -5 -7 2 74.6018
    -5 -7 2 83.9632
    -5 -7 2 83.0761
    -5 -7 2 71.0015
    -5 -7 2 75.7488
    4 7 -2 36.0979
    4 7 -2 43.0303
    4 7 -2 30.6938
    -4 -7 2 26.4371
    -4 -7 2 33.2919
    -4 -7 2 36.9567
    -4 -7 2 40.8275
    -4 -7 2 40.22
    -4 -7 2 37.8508
    -4 -7 2 43.1673
    -4 -7 2 37.2746
    3 7 -2 124.922
    3 7 -2 123.516
    3 7 -2 145.266
    3 7 -2 133.374
    3 7 -2 123.029
    3 7 -2 129.792
    -3 -7 2 127.918
    -3 -7 2 124.54
    -3 -7 2 128.996
    -3 -7 2 123.093
    -3 -7 2 128.365
    -3 -7 2 130.202
    -3 -7 2 123.566
    -3 -7 2 117.02
    2 7 -2 189.347
    2 7 -2 197.877
    2 7 -2 210.127
    2 7 -2 210.474
    2 7 -2 211.61
    2 7 -2 212.199
    -2 -7 2 206.677
    -2 -7 2 215.155
    -2 -7 2 231.613
    -2 -7 2 202.612
    -2 -7 2 207.333
    -2 -7 2 196.767
    -2 -7 2 221.749
    -2 -7 2 194.102
    1 7 -2 245.465
    1 7 -2 225.387
    1 7 -2 239.576
    1 7 -2 239.378
    1 7 -2 244.254
    1 7 -2 231.043
    -1 -7 2 231.033
    -1 -7 2 221.892
    -1 -7 2 247.468
    -1 -7 2 243.577
    -1 -7 2 235.153
    -1 -7 2 230.967
    -1 -7 2 234.083
    -1 -7 2 246.53
    0 7 -2 68.5515
    0 7 -2 65.3443
    0 7 -2 74.6904
    0 7 -2 69.5219
    0 7 -2 59.811
    0 7 -2 64.8574
    0 -7 2 62.9948
    0 -7 2 62.3274
    0 -7 2 73.8715
    0 -7 2 79.7799
    0 -7 2 73.058
    0 -7 2 64.0352
    -1 7 -2 0.39068
    -1 7 -2 0.20516
    -1 7 -2 0.03017
    -1 7 -2 1.8597
    -1 7 -2 1.60202
    -1 7 -2 2.23144
    1 -7 2 3.10478
    1 -7 2 1.31693
    1 -7 2 0.84906
    1 -7 2 3.29514
    1 -7 2 3.22638
    1 -7 2 0.05116
    -2 7 -2 91.5272
    -2 7 -2 94.1979
    -2 7 -2 78.0122
    -2 7 -2 82.7973
    2 -7 2 82.6432
    2 -7 2 80.0107
    2 -7 2 96.202
    2 -7 2 85.1258
    -3 7 -2 -0.6918
    -3 7 -2 -1.1208
    -3 7 -2 -0.95
    -3 7 -2 -0.3867
    3 -7 2 0.04633
    3 -7 2 2.38969
    3 -7 2 0.42247
    -4 7 -2 -0.8671
    -4 7 -2 -0.8786
    -4 7 -2 0.33548
    -4 7 -2 -0.5971
    4 -7 2 1.11803
    4 -7 2 -0.1815
    4 -7 2 1.49445
    -5 7 -2 13.2764
    -5 7 -2 25.8727
    -5 7 -2 21.4979
    -5 7 -2 14.2156
    5 -7 2 17.9155
    5 -7 2 11.1824
    -6 7 -2 3.14094
    -6 7 -2 -0.079
    6 -7 2 -2.6953
    6 -7 2 1.25622
    -11 -6 2 1.59797
    -11 -6 2 -1.8159
    -11 -6 2 -0.2889
    -11 -6 2 1.53714
    -10 -6 2 0.34311
    -10 -6 2 1.62506
    -10 -6 2 1.90137
    -10 -6 2 0.90316
    -9 -6 2 86.3066
    -9 -6 2 69.0495
    -9 -6 2 80.3185
    -9 -6 2 66.0374
    -9 -6 2 75.7752
    8 6 -2 32.6854
    8 6 -2 33.7033
    -8 -6 2 31.1744
    -8 -6 2 39.8786
    -8 -6 2 33.9415
    -8 -6 2 31.9464
    -8 -6 2 30.4068
    -8 -6 2 26.5061
    7 6 -2 0.52452
    7 6 -2 1.12919
    -7 -6 2 0.35028
    -7 -6 2 0.71217
    -7 -6 2 -1.0717
    -7 -6 2 -0.5116
    -7 -6 2 0.68146
    -7 -6 2 0.78161
    -7 -6 2 1.83111
    6 6 -2 394.737
    6 6 -2 417.145
    6 6 -2 398.135
    -6 -6 2 427.08
    -6 -6 2 395.893
    -6 -6 2 439.612
    -6 -6 2 379.778
    -6 -6 2 429.712
    -6 -6 2 402.596
    -6 -6 2 397.886
    5 6 -2 52.5622
    5 6 -2 53.9441
    5 6 -2 44.9276
    -5 -6 2 48.6539
    -5 -6 2 63.3312
    -5 -6 2 48.3546
    -5 -6 2 46.7964
    -5 -6 2 52.6095
    -5 -6 2 57.7373
    -5 -6 2 49.5768
    4 6 -2 170.078
    4 6 -2 168.476
    4 6 -2 178.425
    4 6 -2 170.928
    4 6 -2 167.285
    -4 -6 2 154.742
    -4 -6 2 157.681
    -4 -6 2 170.745
    -4 -6 2 180.819
    -4 -6 2 168.572
    -4 -6 2 162.163
    -4 -6 2 159.943
    -4 -6 2 175.175
    -4 -6 2 165.727
    -4 -6 2 168.801
    -4 -6 2 185.829
    -4 -6 2 158.706
    3 6 -2 120.82
    3 6 -2 128.675
    3 6 -2 135.451
    3 6 -2 124.262
    3 6 -2 123.245
    3 6 -2 122.937
    3 6 -2 110.394
    -3 -6 2 138.025
    -3 -6 2 129.715
    -3 -6 2 117.858
    -3 -6 2 115.262
    -3 -6 2 140.078
    -3 -6 2 125.774
    -3 -6 2 119.303
    -3 -6 2 119.6
    -3 -6 2 126.73
    -3 -6 2 123.497
    -3 -6 2 117.08
    -3 -6 2 111.966
    2 6 -2 122.619
    2 6 -2 116.369
    2 6 -2 117.41
    2 6 -2 116.225
    2 6 -2 124.711
    2 6 -2 129.716
    2 6 -2 119.176
    2 6 -2 107.297
    -2 -6 2 124.692
    -2 -6 2 126.307
    -2 -6 2 124.488
    -2 -6 2 110.664
    -2 -6 2 122.368
    -2 -6 2 125.949
    -2 -6 2 129.366
    -2 -6 2 127.42
    -2 -6 2 114.734
    -2 -6 2 122.347
    1 6 -2 126.652
    1 6 -2 136.132
    1 6 -2 121.274
    1 6 -2 133.042
    1 6 -2 128.418
    1 6 -2 124.238
    1 6 -2 132.175
    -1 -6 2 134.219
    -1 -6 2 130.749
    -1 -6 2 131.856
    -1 -6 2 109.436
    -1 -6 2 133.032
    -1 -6 2 131.132
    -1 -6 2 122.846
    -1 -6 2 121.315
    -1 -6 2 133.627
    0 6 -2 180.515
    0 6 -2 197.009
    0 6 -2 195.052
    0 6 -2 186.226
    0 6 -2 188.527
    0 6 -2 186.176
    0 -6 2 178.771
    0 -6 2 185.026
    0 -6 2 162.059
    0 -6 2 179.792
    0 -6 2 176.648
    0 -6 2 198.028
    0 -6 2 187.079
    0 -6 2 189.063
    0 -6 2 177.975
    -1 6 -2 34.483
    -1 6 -2 29.8703
    -1 6 -2 31.5772
    -1 6 -2 34.9594
    -1 6 -2 33.1343
    -1 6 -2 37.3911
    1 -6 2 32.4161
    1 -6 2 30.3788
    1 -6 2 38.4817
    1 -6 2 35.824
    1 -6 2 27.1682
    1 -6 2 28.5762
    1 -6 2 32.2828
    -2 6 -2 39.7068
    -2 6 -2 37.6104
    -2 6 -2 37.7256
    -2 6 -2 36.2337
    -2 6 -2 29.7251
    2 -6 2 48.0346
    2 -6 2 40.7509
    2 -6 2 34.0769
    2 -6 2 42.4553
    2 -6 2 39.8398
    -3 6 -2 41.4838
    -3 6 -2 51.7917
    -3 6 -2 39.4984
    -3 6 -2 41.9183
    3 -6 2 41.7476
    3 -6 2 43.1115
    3 -6 2 42.8181
    3 -6 2 53.0984
    -4 6 -2 99.6225
    -4 6 -2 108.694
    -4 6 -2 92.0845
    -4 6 -2 99.2995
    4 -6 2 93.9784
    4 -6 2 96.2245
    4 -6 2 101.925
    -5 6 -2 8.78552
    -5 6 -2 12.2343
    -5 6 -2 10.9418
    -5 6 -2 15.0865
    5 -6 2 9.78621
    5 -6 2 11.1266
    5 -6 2 12.5266
    -6 6 -2 20.5907
    -6 6 -2 14.3976
    -6 6 -2 21.7426
    6 -6 2 16.0688
    6 -6 2 17.6321
    -7 6 -2 23.3593
    -7 6 -2 8.57395
    7 -6 2 11.4374
    7 -6 2 12.8241
    -11 -5 2 2.6526
    -11 -5 2 2.96401
    -11 -5 2 4.47997
    -11 -5 2 2.07929
    -10 -5 2 0.46632
    -10 -5 2 -0.1751
    -10 -5 2 1.93181
    -10 -5 2 -0.2124
    -9 -5 2 113.863
    -9 -5 2 118.285
    -9 -5 2 99.4537
    -9 -5 2 101.982
    -9 -5 2 122.109
    8 5 -2 144.284
    8 5 -2 139.361
    -8 -5 2 150.939
    -8 -5 2 144.064
    -8 -5 2 147.611
    -8 -5 2 150.923
    -8 -5 2 139.821
    -8 -5 2 162.601
    7 5 -2 5.76371
    7 5 -2 7.63113
    -7 -5 2 7.16498
    -7 -5 2 2.94269
    -7 -5 2 3.99821
    -7 -5 2 7.90224
    -7 -5 2 7.35582
    -7 -5 2 7.71676
    -7 -5 2 10.0766
    -7 -5 2 3.23257
    6 5 -2 87.3656
    6 5 -2 91.6304
    6 5 -2 87.7757
    -6 -5 2 81.6502
    -6 -5 2 85.2845
    -6 -5 2 89.0562
    -6 -5 2 98.2629
    -6 -5 2 86.5408
    -6 -5 2 90.3266
    -6 -5 2 73.7682
    5 5 -2 0.35269
    5 5 -2 -0.6483
    5 5 -2 -0.172
    5 5 -2 0.56922
    -5 -5 2 -0.2153
    -5 -5 2 -0.2546
    -5 -5 2 0.08742
    -5 -5 2 -0.6527
    -5 -5 2 0.14431
    -5 -5 2 0.62885
    -5 -5 2 0.99145
    -5 -5 2 0.16827
    -5 -5 2 0.2993
    -5 -5 2 0.35749
    -5 -5 2 -0.4199
    4 5 -2 27.7798
    4 5 -2 25.9799
    4 5 -2 29.5542
    4 5 -2 29.3594
    4 5 -2 26.7341
    4 5 -2 30.4005
    4 5 -2 29.2238
    -4 -5 2 27.1223
    -4 -5 2 29.946
    -4 -5 2 24.0636
    -4 -5 2 25.3073
    -4 -5 2 28.2752
    -4 -5 2 31.6734
    -4 -5 2 27.2275
    -4 -5 2 26.6194
    -4 -5 2 25.0007
    -4 -5 2 33.2978
    -4 -5 2 28.8964
    3 5 -2 336.649
    3 5 -2 365.566
    3 5 -2 340.458
    3 5 -2 337.396
    3 5 -2 332.09
    3 5 -2 326.424
    3 5 -2 348.936
    3 5 -2 309.66
    -3 -5 2 339.249
    -3 -5 2 345.733
    -3 -5 2 337.323
    -3 -5 2 338.772
    -3 -5 2 344.842
    -3 -5 2 331.271
    -3 -5 2 336.22
    -3 -5 2 335.649
    -3 -5 2 326.629
    -3 -5 2 353.397
    -3 -5 2 321.315
    2 5 -2 180.761
    2 5 -2 176.278
    2 5 -2 175.019
    2 5 -2 182.454
    2 5 -2 189.756
    2 5 -2 183.311
    2 5 -2 167.925
    2 5 -2 179.659
    -2 -5 2 190.508
    -2 -5 2 175.049
    -2 -5 2 182.389
    -2 -5 2 167.85
    -2 -5 2 179.091
    -2 -5 2 174.175
    -2 -5 2 179.629
    -2 -5 2 187.067
    -2 -5 2 168.808
    1 5 -2 30.487
    1 5 -2 27.6927
    1 5 -2 31.1182
    1 5 -2 39.1923
    1 5 -2 27.4562
    1 5 -2 30.8718
    1 5 -2 23.5658
    -1 -5 2 23.0365
    -1 -5 2 32.0118
    -1 -5 2 28.4136
    -1 -5 2 24.9412
    -1 -5 2 26.7536
    -1 -5 2 29.1179
    -1 -5 2 24.7437
    -1 -5 2 21.2243
    -1 -5 2 35.3959
    -1 -5 2 31.3088
    0 5 -2 43.7539
    0 5 -2 45.7941
    0 5 -2 48.5422
    0 5 -2 45.1998
    0 5 -2 47.2824
    0 5 -2 48.279
    0 5 -2 36.6915
    0 5 -2 47.2406
    0 -5 2 50.353
    0 -5 2 47.9894
    0 -5 2 47.6773
    0 -5 2 36.0172
    0 -5 2 42.285
    0 -5 2 38.8859
    0 -5 2 37.5191
    0 -5 2 45.9535
    0 -5 2 40.273
    -1 5 -2 585.386
    -1 5 -2 570.936
    -1 5 -2 598.169
    -1 5 -2 578.951
    -1 5 -2 605.273
    -1 5 -2 593.834
    -1 5 -2 584.259
    -1 5 -2 550.924
    -1 5 -2 616.043
    1 -5 2 605.985
    1 -5 2 645.404
    1 -5 2 577.353
    1 -5 2 564.107
    1 -5 2 549.018
    1 -5 2 588.261
    1 -5 2 575.024
    1 -5 2 599.186
    1 -5 2 569.298
    -2 5 -2 4.13639
    -2 5 -2 6.40708
    -2 5 -2 9.85428
    -2 5 -2 8.02424
    -2 5 -2 1.70405
    -2 5 -2 11.3134
    2 -5 2 5.22244
    2 -5 2 6.15062
    2 -5 2 7.12194
    2 -5 2 4.32452
    2 -5 2 6.48446
    2 -5 2 7.76581
    -3 5 -2 70.3317
    -3 5 -2 64.4024
    -3 5 -2 70.2159
    -3 5 -2 67.4874
    -3 5 -2 54.5877
    -3 5 -2 62.7274
    3 -5 2 62.1937
    3 -5 2 65.882
    3 -5 2 75.7804
    3 -5 2 68.472
    3 -5 2 64.9199
    -4 5 -2 52.8698
    -4 5 -2 35.0731
    -4 5 -2 36.3051
    -4 5 -2 38.3153
    4 -5 2 52.2978
    4 -5 2 40.3364
    4 -5 2 37.0254
    4 -5 2 30.7506
    4 -5 2 40.3266
    -5 5 -2 56.9662
    -5 5 -2 56.4021
    -5 5 -2 41.8342
    -5 5 -2 33.8483
    5 -5 2 34.3437
    5 -5 2 38.3102
    5 -5 2 43.1888
    -6 5 -2 -0.8751
    -6 5 -2 1.44295
    -6 5 -2 0.21876
    6 -5 2 0.46211
    6 -5 2 4.17582
    6 -5 2 -2.1965
    -7 5 -2 48.9629
    -7 5 -2 62.4353
    -7 5 -2 58.7717
    7 -5 2 84.4916
    7 -5 2 57.467
    -8 5 -2 0.77562
    -8 5 -2 2.48463
    8 -5 2 -1.7653
    -11 -4 2 11.8248
    -11 -4 2 13.526
    -11 -4 2 10.3163
    -11 -4 2 11.7891
    -10 -4 2 33.6937
    -10 -4 2 51.5403
    -10 -4 2 47.1474
    -10 -4 2 38.7477
    -9 -4 2 104.643
    -9 -4 2 103.923
    -9 -4 2 108.159
    -9 -4 2 100.78
    8 4 -2 158.429
    -8 -4 2 160.804
    -8 -4 2 161.391
    -8 -4 2 179.129
    -8 -4 2 167.148
    -8 -4 2 159.938
    -8 -4 2 170.411
    7 4 -2 546.745
    7 4 -2 545.535
    -7 -4 2 532.299
    -7 -4 2 561.936
    -7 -4 2 526.477
    -7 -4 2 523.116
    -7 -4 2 585.461
    -7 -4 2 565.443
    -7 -4 2 565.399
    -7 -4 2 561.842
    -7 -4 2 528.95
    -7 -4 2 574.038
    6 4 -2 98.5991
    6 4 -2 95.3988
    6 4 -2 103.178
    -6 -4 2 100.655
    -6 -4 2 105.261
    -6 -4 2 104.319
    -6 -4 2 95.9038
    -6 -4 2 103.741
    -6 -4 2 107.682
    -6 -4 2 104.662
    -6 -4 2 104.531
    -6 -4 2 96.4327
    -6 -4 2 96.7081
    5 4 -2 215.729
    5 4 -2 224.358
    5 4 -2 225.004
    5 4 -2 236.363
    5 4 -2 237.145
    5 4 -2 247.503
    -5 -4 2 221.55
    -5 -4 2 235.195
    -5 -4 2 225.667
    -5 -4 2 232.455
    -5 -4 2 234.937
    -5 -4 2 242.493
    -5 -4 2 224.984
    -5 -4 2 239.134
    -5 -4 2 236.018
    -5 -4 2 222.775
    4 4 -2 11.215
    4 4 -2 13.8074
    4 4 -2 14.8936
    4 4 -2 9.81761
    4 4 -2 12.3461
    4 4 -2 11.7117
    -4 -4 2 10.6714
    -4 -4 2 11.3846
    -4 -4 2 14.9593
    -4 -4 2 19.6659
    -4 -4 2 13.2177
    -4 -4 2 13.694
    -4 -4 2 14.5695
    -4 -4 2 10.137
    -4 -4 2 13.4404
    -4 -4 2 11.4483
    -4 -4 2 11.9982
    3 4 -2 24.6321
    3 4 -2 33.929
    3 4 -2 27.8867
    3 4 -2 30.693
    3 4 -2 35.902
    3 4 -2 32.4362
    -3 -4 2 30.8857
    -3 -4 2 32.7461
    -3 -4 2 25.7888
    -3 -4 2 26.7563
    -3 -4 2 31.3169
    -3 -4 2 28.0711
    -3 -4 2 35.8413
    -3 -4 2 32.8321
    -3 -4 2 31.8531
    -3 -4 2 29.2207
    -3 -4 2 21.5392
    -3 -4 2 26.2802
    -3 -4 2 31.7666
    2 4 -2 125.089
    2 4 -2 128.559
    2 4 -2 134.995
    2 4 -2 136.533
    2 4 -2 130.11
    2 4 -2 128.434
    2 4 -2 113.148
    2 4 -2 112.21
    -2 -4 2 128.291
    -2 -4 2 118.623
    -2 -4 2 136.349
    -2 -4 2 126.655
    -2 -4 2 125.256
    -2 -4 2 124.028
    -2 -4 2 134.213
    -2 -4 2 129.202
    -2 -4 2 134.342
    1 4 -2 42.1337
    1 4 -2 37.41
    1 4 -2 40.0768
    1 4 -2 40.6659
    1 4 -2 40.0564
    1 4 -2 39.9287
    1 4 -2 40.9709
    1 4 -2 47.2251
    -1 -4 2 39.3115
    -1 -4 2 41.0671
    -1 -4 2 42.074
    -1 -4 2 36.6485
    -1 -4 2 44.8577
    -1 -4 2 38.3897
    -1 -4 2 42.0846
    -1 -4 2 48.251
    -1 -4 2 41.907
    -1 -4 2 44.199
    0 4 -2 287.552
    0 4 -2 287.432
    0 4 -2 286.556
    0 4 -2 276.274
    0 4 -2 298.686
    0 4 -2 290.858
    0 4 -2 292.449
    0 4 -2 289.753
    0 -4 2 310.904
    0 -4 2 278.535
    0 -4 2 309.506
    0 -4 2 281.493
    0 -4 2 290.096
    0 -4 2 314.232
    0 -4 2 272.992
    0 -4 2 289.257
    0 -4 2 299.03
    0 -4 2 279.407
    0 -4 2 286.961
    -1 4 -2 693.943
    -1 4 -2 704.879
    -1 4 -2 634.81
    -1 4 -2 702.583
    -1 4 -2 682.108
    -1 4 -2 704.682
    -1 4 -2 718.054
    -1 4 -2 729.344
    -1 4 -2 714.068
    1 -4 2 720.273
    1 -4 2 720.084
    1 -4 2 679.678
    1 -4 2 674.511
    1 -4 2 729.292
    1 -4 2 714.562
    1 -4 2 706.075
    1 -4 2 659.948
    1 -4 2 682.695
    -2 4 -2 208.844
    -2 4 -2 208.493
    -2 4 -2 200.041
    -2 4 -2 196.148
    -2 4 -2 197.519
    -2 4 -2 187.515
    -2 4 -2 205.717
    -2 4 -2 188.656
    2 -4 2 208.71
    2 -4 2 204.264
    2 -4 2 199.676
    2 -4 2 208.088
    2 -4 2 213.344
    2 -4 2 223.584
    2 -4 2 214.597
    2 -4 2 193.759
    -3 4 -2 89.709
    -3 4 -2 86.8778
    -3 4 -2 84.8575
    -3 4 -2 79.8146
    -3 4 -2 87.3083
    -3 4 -2 84.4562
    3 -4 2 85.8711
    3 -4 2 90.882
    3 -4 2 81.3027
    3 -4 2 89.4245
    -4 4 -2 19.9781
    -4 4 -2 21.575
    -4 4 -2 19.3437
    -4 4 -2 17.5566
    -4 4 -2 20.487
    4 -4 2 11.7571
    4 -4 2 27.143
    4 -4 2 20.3118
    4 -4 2 22.5133
    4 -4 2 15.3943
    -5 4 -2 0.46779
    -5 4 -2 0.22338
    -5 4 -2 0.38627
    -5 4 -2 -0.9268
    -5 4 -2 1.4435
    5 -4 2 -0.2069
    5 -4 2 -0.2448
    5 -4 2 0.40944
    -6 4 -2 -0.3156
    -6 4 -2 1.72177
    -6 4 -2 0.20199
    -6 4 -2 2.6392
    6 -4 2 0.51334
    6 -4 2 0.96321
    -7 4 -2 46.3644
    -7 4 -2 57.6562
    -7 4 -2 34.7024
    -7 4 -2 68.2761
    7 -4 2 51.5232
    7 -4 2 52.96
    -8 4 -2 12.9193
    -8 4 -2 17.3033
    -8 4 -2 14.1178
    -9 4 -2 -0.3959
    -9 4 -2 4.6264
    -11 -3 2 12.3354
    -11 -3 2 8.68761
    -11 -3 2 9.23102
    -11 -3 2 8.82722
    -10 -3 2 5.96251
    -10 -3 2 18.5702
    -10 -3 2 14.8909
    -10 -3 2 5.33136
    -9 -3 2 303.042
    -9 -3 2 296.426
    -9 -3 2 291.175
    -9 -3 2 324.43
    8 3 -2 52.4734
    -8 -3 2 59.1096
    -8 -3 2 65.4875
    -8 -3 2 67.3458
    -8 -3 2 65.6148
    -8 -3 2 66.4348
    -8 -3 2 57.9043
    -8 -3 2 69.8294
    7 3 -2 380.779
    7 3 -2 402.656
    -7 -3 2 359.892
    -7 -3 2 381.977
    -7 -3 2 372.096
    -7 -3 2 354.865
    -7 -3 2 401.275
    -7 -3 2 357.275
    -7 -3 2 414.664
    -7 -3 2 364.673
    -7 -3 2 390.173
    -7 -3 2 361.014
    6 3 -2 46.2535
    6 3 -2 39.0562
    6 3 -2 50.6613
    -6 -3 2 51.7497
    -6 -3 2 52.533
    -6 -3 2 58.9141
    -6 -3 2 48.6907
    -6 -3 2 62.5336
    -6 -3 2 52.7895
    -6 -3 2 51.1609
    -6 -3 2 58.4941
    5 3 -2 507.663
    5 3 -2 525.177
    5 3 -2 555.774
    5 3 -2 529.674
    5 3 -2 504.575
    5 3 -2 509.966
    -5 -3 2 530.383
    -5 -3 2 541.571
    -5 -3 2 531.9
    -5 -3 2 518.058
    -5 -3 2 503.178
    -5 -3 2 525.964
    -5 -3 2 534.917
    -5 -3 2 506.741
    -5 -3 2 508.057
    -5 -3 2 505.39
    -5 -3 2 515.144
    4 3 -2 409.757
    4 3 -2 380.174
    4 3 -2 383.805
    4 3 -2 422.559
    4 3 -2 398.111
    4 3 -2 397.158
    -4 -3 2 406.566
    -4 -3 2 390.989
    -4 -3 2 390.796
    -4 -3 2 397.841
    -4 -3 2 380.694
    -4 -3 2 406.544
    -4 -3 2 407.662
    -4 -3 2 403.62
    -4 -3 2 381.218
    -4 -3 2 402.629
    -4 -3 2 367.821
    3 3 -2 65.6191
    3 3 -2 72.6659
    3 3 -2 77.6081
    3 3 -2 66.7423
    3 3 -2 69.181
    3 3 -2 69.5054
    -3 -3 2 68.6746
    -3 -3 2 68.3812
    -3 -3 2 69.7637
    -3 -3 2 66.4489
    -3 -3 2 72.5621
    -3 -3 2 71.9775
    -3 -3 2 73.3076
    -3 -3 2 76.3975
    -3 -3 2 69.6245
    -3 -3 2 76.3339
    2 3 -2 99.145
    2 3 -2 109.503
    2 3 -2 94.5182
    2 3 -2 106.343
    2 3 -2 102.476
    2 3 -2 96.7727
    2 3 -2 90.1128
    2 3 -2 91.9467
    2 3 -2 99.2442
    2 3 -2 104.672
    -2 -3 2 104.189
    -2 -3 2 98.3508
    -2 -3 2 100.934
    -2 -3 2 103.147
    -2 -3 2 94.0878
    -2 -3 2 91.4796
    -2 -3 2 96.8719
    -2 -3 2 98.0399
    1 3 -2 473.445
    1 3 -2 478.682
    1 3 -2 477.25
    1 3 -2 484.679
    1 3 -2 487.716
    1 3 -2 471.648
    1 3 -2 489.907
    1 3 -2 477.648
    1 3 -2 476.816
    1 3 -2 462.458
    -1 -3 2 476.464
    -1 -3 2 454.756
    -1 -3 2 506.716
    -1 -3 2 484.803
    -1 -3 2 458.967
    -1 -3 2 480.705
    -1 -3 2 469.802
    -1 -3 2 476.029
    -1 -3 2 512.26
    -1 -3 2 475.175
    0 3 -2 270.613
    0 3 -2 294.346
    0 3 -2 288.363
    0 3 -2 288.182
    0 3 -2 301.297
    0 3 -2 293.552
    0 3 -2 290.935
    0 3 -2 295.973
    0 3 -2 288.404
    0 3 -2 286.824
    0 -3 2 285.526
    0 -3 2 306.045
    0 -3 2 281.349
    0 -3 2 284.413
    0 -3 2 293.867
    0 -3 2 303.905
    0 -3 2 286.198
    0 -3 2 306.763
    0 -3 2 291.756
    0 -3 2 298.253
    -1 3 -2 1599.26
    -1 3 -2 1616.81
    -1 3 -2 1571.3
    -1 3 -2 1644.36
    -1 3 -2 1678.69
    -1 3 -2 1625.87
    -1 3 -2 1627.67
    -1 3 -2 1541.99
    1 -3 2 1718.05
    1 -3 2 1571.85
    1 -3 2 1636.56
    1 -3 2 1635.28
    1 -3 2 1556.01
    1 -3 2 1540.98
    1 -3 2 1628.93
    1 -3 2 1656.41
    1 -3 2 1666.8
    1 -3 2 1599.03
    -2 3 -2 321.952
    -2 3 -2 307.061
    -2 3 -2 319.924
    -2 3 -2 322.298
    -2 3 -2 307.487
    -2 3 -2 342.043
    -2 3 -2 338.88
    -2 3 -2 320.364
    -2 3 -2 327.808
    2 -3 2 298.135
    2 -3 2 319.08
    2 -3 2 338.926
    2 -3 2 308.992
    2 -3 2 304.011
    2 -3 2 330.189
    2 -3 2 332.481
    2 -3 2 324.582
    2 -3 2 328.83
    -3 3 -2 -0.6899
    -3 3 -2 -0.4023
    -3 3 -2 0.50391
    -3 3 -2 0.5189
    -3 3 -2 0.8422
    -3 3 -2 -0.5117
    -3 3 -2 -0.1871
    -3 3 -2 0.55745
    3 -3 2 -0.6776
    3 -3 2 1.20859
    3 -3 2 0.25116
    3 -3 2 0.26325
    3 -3 2 -0.2687
    3 -3 2 0.58103
    -4 3 -2 62.1092
    -4 3 -2 60.86
    -4 3 -2 49.3202
    -4 3 -2 51.9874
    -4 3 -2 58.8644
    -4 3 -2 52.5152
    -4 3 -2 54.0114
    4 -3 2 58.5268
    4 -3 2 61.2219
    4 -3 2 56.4849
    -5 3 -2 -0.1066
    -5 3 -2 -0.808
    -5 3 -2 2.35539
    -5 3 -2 0.0953
    -5 3 -2 1.09825
    -5 3 -2 0.49606
    -5 3 -2 1.76973
    5 -3 2 1.93022
    5 -3 2 1.03842
    5 -3 2 2.34903
    5 -3 2 1.13122
    -6 3 -2 264.574
    -6 3 -2 258.312
    -6 3 -2 231.167
    -6 3 -2 242.002
    6 -3 2 245.587
    6 -3 2 233.572
    -7 3 -2 0.14832
    -7 3 -2 0.7528
    -7 3 -2 -0.0097
    -7 3 -2 0.68322
    7 -3 2 0.04053
    7 -3 2 -0.8007
    -8 3 -2 44.6835
    -8 3 -2 44.6786
    -8 3 -2 33.0056
    -8 3 -2 33.2406
    -9 3 -2 2.66051
    -9 3 -2 -0.2507
    -9 3 -2 0.20488
    -11 -2 2 19.8694
    -11 -2 2 20.828
    -11 -2 2 27.475
    -11 -2 2 18.6374
    -10 -2 2 29.7723
    -10 -2 2 44.7285
    -10 -2 2 23.5191
    -10 -2 2 60.7574
    -9 -2 2 34.0432
    -9 -2 2 31.2084
    -9 -2 2 36.7259
    -9 -2 2 36.9804
    -9 -2 2 34.3474
    8 2 -2 2.05707
    -8 -2 2 0.28625
    -8 -2 2 1.35278
    -8 -2 2 0.29952
    -8 -2 2 -0.7023
    -8 -2 2 -0.3876
    -8 -2 2 0.98659
    -8 -2 2 0.19411
    7 2 -2 64.3376
    7 2 -2 56.2555
    -7 -2 2 62.5838
    -7 -2 2 70.8948
    -7 -2 2 70.5997
    -7 -2 2 55.125
    -7 -2 2 56.5205
    -7 -2 2 69.9194
    -7 -2 2 63.8922
    -7 -2 2 63.831
    -7 -2 2 70.6044
    6 2 -2 120.032
    6 2 -2 114.771
    -6 -2 2 123.049
    -6 -2 2 123.084
    -6 -2 2 118.207
    -6 -2 2 125.566
    -6 -2 2 128.712
    -6 -2 2 120.276
    -6 -2 2 138.022
    -6 -2 2 129.079
    -6 -2 2 119.881
    5 2 -2 1535.71
    5 2 -2 1616.54
    5 2 -2 1589.7
    5 2 -2 1450.18
    5 2 -2 1479.49
    5 2 -2 1516.61
    -5 -2 2 1549.2
    -5 -2 2 1558.23
    -5 -2 2 1547.57
    -5 -2 2 1577.18
    -5 -2 2 1573.83
    -5 -2 2 1502.44
    -5 -2 2 1556.41
    -5 -2 2 1512.87
    -5 -2 2 1489.3
    -5 -2 2 1531.79
    -5 -2 2 1572.31
    4 2 -2 12.8273
    4 2 -2 10.2054
    4 2 -2 12.3606
    4 2 -2 14.9792
    4 2 -2 9.71196
    4 2 -2 12.3649
    -4 -2 2 10.7273
    -4 -2 2 13.4354
    -4 -2 2 7.25929
    -4 -2 2 12.8076
    -4 -2 2 7.97053
    -4 -2 2 12.9462
    -4 -2 2 10.3832
    -4 -2 2 12.3936
    -4 -2 2 8.2639
    -4 -2 2 12.2702
    -4 -2 2 13.1933
    -4 -2 2 13.87
    3 2 -2 193.428
    3 2 -2 196.429
    3 2 -2 186.314
    3 2 -2 187.023
    3 2 -2 188.904
    3 2 -2 177.711
    3 2 -2 187.645
    -3 -2 2 193.944
    -3 -2 2 199.357
    -3 -2 2 195.408
    -3 -2 2 193.157
    -3 -2 2 187.2
    -3 -2 2 192.697
    -3 -2 2 195.246
    -3 -2 2 189.111
    -3 -2 2 185.206
    -3 -2 2 195.462
    2 2 -2 1237.33
    2 2 -2 1201.37
    2 2 -2 1234.31
    2 2 -2 1193.86
    2 2 -2 1209.73
    2 2 -2 1221.67
    2 2 -2 1225.63
    2 2 -2 1246.77
    -2 -2 2 1217.28
    -2 -2 2 1224.45
    -2 -2 2 1225.67
    -2 -2 2 1199.77
    -2 -2 2 1184.05
    -2 -2 2 1184.48
    -2 -2 2 1267.29
    -2 -2 2 1194.96
    -2 -2 2 1243.4
    1 2 -2 92.3475
    1 2 -2 91.584
    1 2 -2 96.2565
    1 2 -2 91.3939
    1 2 -2 95.5527
    1 2 -2 97.9554
    1 2 -2 93.1541
    1 2 -2 96.7849
    1 2 -2 98.1064
    -1 -2 2 99.0452
    -1 -2 2 89.7248
    -1 -2 2 92.2219
    -1 -2 2 101.571
    -1 -2 2 93.7657
    -1 -2 2 93.6556
    -1 -2 2 98.9174
    0 2 -2 2345.26
    0 2 -2 2344.55
    0 2 -2 2348.52
    0 2 -2 2330.49
    0 2 -2 2424.52
    0 2 -2 2409.31
    0 2 -2 2345.05
    0 2 -2 2497.33
    0 2 -2 2398.26
    0 2 -2 2356.03
    0 -2 2 2389.1
    0 -2 2 2414.79
    0 -2 2 2377.2
    0 -2 2 2347.49
    0 -2 2 2361.71
    0 -2 2 2252.62
    0 -2 2 2409.92
    0 -2 2 2405.1
    0 -2 2 2391.05
    -1 2 -2 83.4518
    -1 2 -2 79.616
    -1 2 -2 77.2702
    -1 2 -2 84.3848
    -1 2 -2 81.89
    -1 2 -2 88.8421
    -1 2 -2 79.9931
    -1 2 -2 83.09
    -1 2 -2 72.281
    -1 2 -2 75.9983
    1 -2 2 74.2436
    1 -2 2 79.9384
    1 -2 2 73.9851
    1 -2 2 77.3417
    1 -2 2 75.5897
    1 -2 2 76.3724
    1 -2 2 80.3429
    -2 2 -2 272.679
    -2 2 -2 258.934
    -2 2 -2 258.453
    -2 2 -2 251.766
    -2 2 -2 247.724
    -2 2 -2 244.298
    -2 2 -2 267.455
    2 -2 2 250.824
    2 -2 2 257.9
    2 -2 2 259.89
    2 -2 2 243.164
    2 -2 2 270.091
    2 -2 2 254.929
    -3 2 -2 121.792
    -3 2 -2 132.797
    -3 2 -2 128.976
    -3 2 -2 136.383
    -3 2 -2 125.332
    -3 2 -2 137.902
    -3 2 -2 123.913
    3 -2 2 134.74
    3 -2 2 131.026
    3 -2 2 137.298
    3 -2 2 135.988
    3 -2 2 124.983
    -4 2 -2 20.154
    -4 2 -2 18.8577
    -4 2 -2 21.9692
    -4 2 -2 17.3152
    -4 2 -2 17.6492
    -4 2 -2 18.9147
    -4 2 -2 16.6436
    -4 2 -2 19.5069
    -4 2 -2 19.1287
    4 -2 2 17.5373
    4 -2 2 15.3091
    4 -2 2 19.0936
    4 -2 2 18.8681
    4 -2 2 16.7017
    4 -2 2 20.2629
    -5 2 -2 412.262
    -5 2 -2 452.549
    -5 2 -2 430.409
    -5 2 -2 416.915
    -5 2 -2 422.412
    5 -2 2 422.417
    5 -2 2 411.591
    5 -2 2 418.182
    5 -2 2 436.953
    -6 2 -2 0.32357
    -6 2 -2 1.24237
    -6 2 -2 0.9262
    -6 2 -2 1.09603
    6 -2 2 0.60372
    6 -2 2 0.88915
    6 -2 2 1.91542
    6 -2 2 0.67012
    -7 2 -2 180.226
    -7 2 -2 211.684
    -7 2 -2 196.989
    -7 2 -2 202.863
    7 -2 2 189.705
    -8 2 -2 74.7828
    -8 2 -2 66.3139
    -8 2 -2 65.1246
    -8 2 -2 63.6325
    8 -2 2 58.6249
    -9 2 -2 218.003
    -9 2 -2 239.318
    -9 2 -2 206.959
    -9 2 -2 227.935
    -10 2 -2 5.4849
    -10 2 -2 9.00338
    -10 2 -2 11.2221
    -11 -1 2 4.49777
    -11 -1 2 1.15038
    -11 -1 2 6.04065
    -11 -1 2 0.95533
    -10 -1 2 6.87194
    -10 -1 2 8.57861
    -10 -1 2 1.44217
    -10 -1 2 6.99618
    -9 -1 2 8.16468
    -9 -1 2 4.36203
    -9 -1 2 9.65961
    -9 -1 2 7.63522
    -9 -1 2 7.40931
    8 1 -2 12.468
    -8 -1 2 13.8159
    -8 -1 2 17.1569
    -8 -1 2 13.6576
    -8 -1 2 17.0325
    -8 -1 2 11.2814
    -8 -1 2 12.6444
    -8 -1 2 21.5973
    7 1 -2 0.59385
    7 1 -2 1.72644
    -7 -1 2 0.20392
    -7 -1 2 -0.4547
    -7 -1 2 -0.8081
    -7 -1 2 0.33397
    -7 -1 2 -0.0986
    -7 -1 2 0.44163
    -7 -1 2 -1.0617
    -7 -1 2 0.04215
    6 1 -2 280.025
    6 1 -2 281.913
    -6 -1 2 285.503
    -6 -1 2 289.058
    -6 -1 2 279.886
    -6 -1 2 286.458
    -6 -1 2 278.829
    -6 -1 2 284.429
    -6 -1 2 282.928
    -6 -1 2 292.526
    -6 -1 2 288.041
    5 1 -2 108.468
    5 1 -2 125.758
    5 1 -2 110.49
    5 1 -2 115.241
    5 1 -2 117.162
    5 1 -2 120.046
    -5 -1 2 121.549
    -5 -1 2 113.524
    -5 -1 2 121.199
    -5 -1 2 132.786
    -5 -1 2 118.523
    -5 -1 2 119.867
    -5 -1 2 121.521
    -5 -1 2 112.354
    -5 -1 2 120.662
    -5 -1 2 126.837
    -5 -1 2 125.513
    4 1 -2 122.515
    4 1 -2 134.567
    4 1 -2 122.772
    4 1 -2 126.987
    4 1 -2 122.236
    4 1 -2 143.017
    -4 -1 2 141.536
    -4 -1 2 138.2
    -4 -1 2 139.718
    -4 -1 2 134.741
    -4 -1 2 123.908
    -4 -1 2 121.336
    -4 -1 2 145.693
    -4 -1 2 127.704
    -4 -1 2 124.991
    -4 -1 2 131.213
    -4 -1 2 122.238
    3 1 -2 1501.28
    3 1 -2 1572.56
    3 1 -2 1412.88
    3 1 -2 1475.79
    3 1 -2 1538.53
    3 1 -2 1475.16
    3 1 -2 1549.4
    3 1 -2 1476.45
    -3 -1 2 1492.74
    -3 -1 2 1495
    -3 -1 2 1510.08
    -3 -1 2 1495.09
    -3 -1 2 1561.65
    -3 -1 2 1575.6
    -3 -1 2 1513.1
    -3 -1 2 1483.34
    -3 -1 2 1449.07
    2 1 -2 946.273
    2 1 -2 919.771
    2 1 -2 930.353
    2 1 -2 913.651
    2 1 -2 969.302
    2 1 -2 932.327
    2 1 -2 939.278
    2 1 -2 890.155
    -2 -1 2 947.679
    -2 -1 2 924.358
    -2 -1 2 955.378
    -2 -1 2 919.85
    -2 -1 2 917.684
    -2 -1 2 947.039
    1 1 -2 3351.91
    1 1 -2 3203.41
    1 1 -2 3076.51
    1 1 -2 3257.97
    1 1 -2 3193.8
    1 1 -2 3251.25
    1 1 -2 3298.27
    1 1 -2 3187.53
    -1 -1 2 3260.76
    -1 -1 2 3050.97
    -1 -1 2 3134.96
    -1 -1 2 3381.52
    -1 -1 2 3184.03
    -1 -1 2 2981.15
    -1 -1 2 3248.39
    -1 -1 2 3302.46
    -1 -1 2 3248.64
    0 1 -2 921.833
    0 1 -2 929.884
    0 1 -2 929.099
    0 1 -2 964.397
    0 1 -2 948.194
    0 1 -2 915.759
    0 1 -2 912.131
    0 1 -2 901.032
    0 1 -2 889.055
    0 -1 2 932.01
    0 -1 2 946.837
    0 -1 2 929.932
    0 -1 2 954.56
    0 -1 2 971.689
    0 -1 2 943.638
    -1 1 -2 3470.58
    -1 1 -2 3665.6
    -1 1 -2 3439.27
    -1 1 -2 3427.61
    -1 1 -2 3428.33
    -1 1 -2 3466.95
    -1 1 -2 3540.49
    -1 1 -2 3403.83
    -1 1 -2 3575.06
    1 -1 2 3549.84
    1 -1 2 3589.05
    1 -1 2 3518.17
    1 -1 2 3560.28
    1 -1 2 3556.18
    1 -1 2 3525.04
    -2 1 -2 0.11451
    -2 1 -2 0.17377
    -2 1 -2 -0.0368
    -2 1 -2 3.34488
    -2 1 -2 -0.2794
    -2 1 -2 -1.0181
    2 -1 2 -0.1439
    2 -1 2 -0.4487
    2 -1 2 0.17089
    2 -1 2 -0.3253
    2 -1 2 0.48383
    2 -1 2 -0.0766
    2 -1 2 -0.0101
    -3 1 -2 85.8718
    -3 1 -2 79.6288
    -3 1 -2 71.9727
    -3 1 -2 81.4668
    -3 1 -2 73.1033
    -3 1 -2 82.8491
    -3 1 -2 75.4816
    3 -1 2 77.3433
    3 -1 2 82.9688
    3 -1 2 73.5194
    3 -1 2 90.5886
    3 -1 2 77.3311
    3 -1 2 80.7664
    3 -1 2 80.6037
    -4 1 -2 25.8721
    -4 1 -2 25.0534
    -4 1 -2 27.9124
    -4 1 -2 26.9242
    -4 1 -2 23.6779
    -4 1 -2 26.9071
    -4 1 -2 25.9284
    -4 1 -2 25.6893
    -4 1 -2 25.8002
    4 -1 2 26.4836
    4 -1 2 25.3998
    4 -1 2 26.561
    4 -1 2 24.3871
    4 -1 2 28.2969
    -5 1 -2 172.414
    -5 1 -2 170.15
    -5 1 -2 157.981
    -5 1 -2 152.895
    -5 1 -2 167.475
    -5 1 -2 158.142
    -5 1 -2 160.352
    5 -1 2 166.213
    5 -1 2 179.152
    5 -1 2 162.236
    -6 1 -2 608.016
    -6 1 -2 614.986
    -6 1 -2 637.68
    -6 1 -2 615.621
    -6 1 -2 637.177
    6 -1 2 592.15
    6 -1 2 570.663
    6 -1 2 617.827
    -7 1 -2 35.0948
    -7 1 -2 30.3349
    -7 1 -2 33.779
    -7 1 -2 38.9589
    7 -1 2 36.4004
    -8 1 -2 20.9249
    -8 1 -2 20.1879
    -8 1 -2 12.0603
    -8 1 -2 6.38612
    8 -1 2 21.5127
    -9 1 -2 -0.4717
    -9 1 -2 1.09702
    -9 1 -2 2.95583
    -9 1 -2 1.34379
    9 -1 2 -0.8365
    -10 1 -2 1.51173
    -10 1 -2 0.5539
    -10 1 -2 1.32226
    -10 1 -2 4.55318
    -11 0 2 1.86859
    -11 0 2 -0.2159
    -11 0 2 1.82976
    -10 0 2 -0.659
    -10 0 2 7.28129
    -10 0 2 3.12843
    -10 0 2 7.16649
    -10 0 2 3.47673
    -9 0 2 -0.0559
    -9 0 2 0.04827
    -9 0 2 0.0461
    -9 0 2 0.31703
    -9 0 2 -0.3031
    -8 0 2 42.3176
    -8 0 2 28.8644
    -8 0 2 37.6293
    -8 0 2 27.1544
    -8 0 2 29.1608
    7 0 -2 57.8253
    -7 0 2 64.4726
    -7 0 2 61.431
    -7 0 2 74.6406
    -7 0 2 69.3243
    -7 0 2 68.3908
    -7 0 2 60.7222
    -7 0 2 74.4101
    -7 0 2 66.351
    6 0 -2 339.024
    6 0 -2 342.228
    -6 0 2 344.113
    -6 0 2 340.854
    -6 0 2 340.858
    -6 0 2 341.458
    -6 0 2 342.78
    -6 0 2 339.389
    -6 0 2 332.133
    5 0 -2 1065.54
    5 0 -2 1049.39
    5 0 -2 1034.32
    5 0 -2 1082.92
    5 0 -2 1043.12
    5 0 -2 1032
    -5 0 2 1073.75
    -5 0 2 1081.07
    -5 0 2 1064.75
    -5 0 2 1082.39
    -5 0 2 1129.3
    -5 0 2 1115.29
    -5 0 2 1073.95
    -5 0 2 1095.64
    -5 0 2 1110.14
    -5 0 2 1118.45
    -5 0 2 1073.27
    4 0 -2 25.6692
    4 0 -2 24.218
    4 0 -2 25.6794
    4 0 -2 23.5918
    4 0 -2 22.2627
    4 0 -2 26.1841
    4 0 -2 23.4235
    -4 0 2 27.2781
    -4 0 2 23.4281
    -4 0 2 27.6891
    -4 0 2 25.1146
    -4 0 2 24.7456
    -4 0 2 26.027
    -4 0 2 18.8197
    -4 0 2 21.2969
    -4 0 2 26.5183
    -4 0 2 25.6811
    3 0 -2 41.2498
    3 0 -2 41.4497
    3 0 -2 42.0683
    3 0 -2 38.0443
    3 0 -2 36.8033
    3 0 -2 39.5172
    3 0 -2 41.3679
    3 0 -2 38.7681
    -3 0 2 36.3321
    -3 0 2 35.4991
    -3 0 2 34.2664
    -3 0 2 41.4836
    -3 0 2 39.7845
    -3 0 2 41.9974
    -3 0 2 41.0982
    -3 0 2 43.122
    -3 0 2 41.9773
    -3 0 2 35.9188
    -3 0 2 41.5185
    2 0 -2 1387.25
    2 0 -2 1344.37
    2 0 -2 1411.55
    2 0 -2 1373.37
    2 0 -2 1398.43
    2 0 -2 1331.76
    2 0 -2 1325.85
    -2 0 2 1440.94
    -2 0 2 1425.19
    -2 0 2 1341.92
    -2 0 2 1358.94
    -2 0 2 1396.47
    -2 0 2 1409.06
    -2 0 2 1380.93
    -2 0 2 1334.09
    -2 0 2 1345.23
    1 0 -2 1147.03
    1 0 -2 1116.76
    1 0 -2 1105.49
    1 0 -2 1177.8
    1 0 -2 1137.7
    1 0 -2 1078.08
    1 0 -2 1135.32
    1 0 -2 1119.05
    -1 0 2 1118.2
    -1 0 2 1122.33
    -1 0 2 1104.1
    -1 0 2 1144.12
    -1 0 2 1142.19
    -1 0 2 1090.21
    -1 0 2 1160.65
    0 0 -2 2040.13
    0 0 -2 2001.05
    0 0 -2 1872.89
    0 0 -2 1978.93
    0 0 -2 1906.35
    0 0 -2 1953.93
    0 0 -2 1920.17
    0 0 -2 1848.1
    0 0 2 1978.51
    0 0 2 2057.17
    0 0 2 2089.09
    0 0 2 1980.44
    0 0 2 1915.53
    0 0 2 1917.87
    -1 0 -2 110.29
    -1 0 -2 118.289
    -1 0 -2 114.184
    -1 0 -2 115.344
    -1 0 -2 119.708
    1 0 2 120.837
    1 0 2 114.742
    1 0 2 119.65
    1 0 2 124.383
    1 0 2 117.661
    1 0 2 120.922
    -2 0 -2 2637.12
    -2 0 -2 2646.83
    -2 0 -2 2591.95
    -2 0 -2 2490.77
    -2 0 -2 2617.92
    -2 0 -2 2418.95
    -2 0 -2 2536.51
    2 0 2 2618.42
    2 0 2 2596.98
    2 0 2 2595.31
    2 0 2 2535.6
    2 0 2 2740.93
    2 0 2 2631.54
    -3 0 -2 7.1302
    -3 0 -2 7.05422
    -3 0 -2 6.45301
    -3 0 -2 5.62402
    -3 0 -2 6.47984
    -3 0 -2 5.19283
    -3 0 -2 6.53718
    -3 0 -2 5.3392
    -3 0 -2 6.95327
    -3 0 -2 4.28065
    3 0 2 5.1631
    3 0 2 7.98236
    3 0 2 8.18004
    3 0 2 4.48433
    3 0 2 7.54486
    -4 0 -2 74.786
    -4 0 -2 67.3448
    -4 0 -2 71.2952
    -4 0 -2 69.6316
    -4 0 -2 77.7422
    -4 0 -2 69.1483
    -4 0 -2 67.2218
    -4 0 -2 75.0556
    -4 0 -2 66.8458
    4 0 2 69.7743
    4 0 2 70.8343
    4 0 2 78.8827
    4 0 2 71.7446
    4 0 2 76.4356
    -5 0 -2 549.26
    -5 0 -2 628.63
    -5 0 -2 594.91
    -5 0 -2 590.775
    -5 0 -2 556.922
    -5 0 -2 592.169
    -5 0 -2 623.456
    -5 0 -2 619.62
    -5 0 -2 581.443
    5 0 2 574.587
    5 0 2 591.874
    5 0 2 602.201
    5 0 2 592.456
    5 0 2 624.267
    -6 0 -2 34.0891
    -6 0 -2 35.4457
    -6 0 -2 42.4042
    -6 0 -2 43.6409
    -6 0 -2 35.5672
    -6 0 -2 39.1267
    6 0 2 39.1915
    6 0 2 39.8585
    6 0 2 39.9974
    -7 0 -2 31.7965
    -7 0 -2 41.3278
    -7 0 -2 34.0784
    -7 0 -2 37.0217
    7 0 2 37.5326
    7 0 2 34.4615
    -8 0 -2 28.7129
    -8 0 -2 50.344
    -8 0 -2 41.14
    -8 0 -2 36.9206
    8 0 2 39.3707
    -9 0 -2 17.0728
    -9 0 -2 27.6252
    -9 0 -2 26.085
    -9 0 -2 29.759
    9 0 2 22.8713
    -10 0 -2 12.2513
    -10 0 -2 13.1873
    -10 0 -2 9.65984
    -10 0 -2 15.1737
    -11 0 -2 12.1851
    -11 0 -2 8.49118
    -11 0 -2 6.48823
    -10 1 2 8.98657
    -10 1 2 2.20384
    -10 1 2 6.05181
    -10 1 2 3.98553
    -10 1 2 5.37007
    -9 1 2 59.1665
    -9 1 2 61.373
    -9 1 2 56.8455
    -9 1 2 49.2023
    -9 1 2 59.6368
    -8 1 2 206.568
    -8 1 2 227.196
    -8 1 2 208.551
    -8 1 2 209.422
    -8 1 2 197.206
    7 -1 -2 106.552
    -7 1 2 134.038
    -7 1 2 119.311
    -7 1 2 110.008
    -7 1 2 125.201
    -7 1 2 116.812
    -7 1 2 109.029
    6 -1 -2 0.7288
    6 -1 -2 1.31651
    6 -1 -2 0.44627
    -6 1 2 0.27887
    -6 1 2 0.06233
    -6 1 2 0.38442
    -6 1 2 -0.0328
    -6 1 2 0.34976
    -6 1 2 0.69561
    -6 1 2 0.46846
    -6 1 2 -1.5144
    5 -1 -2 0.79093
    5 -1 -2 2.8685
    5 -1 -2 1.4826
    5 -1 -2 0.70961
    -5 1 2 3.15217
    -5 1 2 1.33081
    -5 1 2 2.80239
    -5 1 2 0.92635
    -5 1 2 0.33686
    -5 1 2 2.5919
    -5 1 2 2.82061
    -5 1 2 3.0458
    -5 1 2 3.45672
    -5 1 2 1.26504
    -5 1 2 0.79901
    4 -1 -2 0.83307
    4 -1 -2 0.39943
    4 -1 -2 -0.0696
    4 -1 -2 0.78181
    4 -1 -2 1.23042
    4 -1 -2 1.6919
    4 -1 -2 3.36841
    4 -1 -2 1.57972
    4 -1 -2 3.19292
    -4 1 2 1.12985
    -4 1 2 -0.0776
    -4 1 2 0.84272
    -4 1 2 1.32073
    -4 1 2 1.80774
    -4 1 2 0.19407
    -4 1 2 1.31333
    -4 1 2 2.1575
    -4 1 2 1.09822
    -4 1 2 2.26129
    -4 1 2 0.54604
    -4 1 2 1.11309
    3 -1 -2 0.897
    3 -1 -2 1.48784
    3 -1 -2 -0.4996
    3 -1 -2 -0.3684
    3 -1 -2 0.96169
    3 -1 -2 -0.106
    3 -1 -2 1.37383
    3 -1 -2 0.8494
    3 -1 -2 0.82725
    -3 1 2 1.1963
    -3 1 2 -0.5018
    -3 1 2 -0.5147
    -3 1 2 0.81589
    -3 1 2 -0.2829
    -3 1 2 0.51074
    -3 1 2 0.45825
    -3 1 2 -0.1698
    -3 1 2 2.84569
    -3 1 2 0.80405
    -3 1 2 0.6293
    -3 1 2 0.57334
    -3 1 2 0.47843
    2 -1 -2 287.559
    2 -1 -2 275.617
    2 -1 -2 274.739
    2 -1 -2 276.41
    2 -1 -2 259.025
    2 -1 -2 254.603
    2 -1 -2 273.114
    -2 1 2 276.007
    -2 1 2 268.382
    -2 1 2 266.654
    -2 1 2 270.309
    -2 1 2 263.158
    -2 1 2 265.902
    -2 1 2 270.046
    -2 1 2 272.037
    -2 1 2 259.349
    -2 1 2 260.502
    -2 1 2 278.063
    -2 1 2 281.296
    1 -1 -2 9999.99
    1 -1 -2 9456.87
    1 -1 -2 9783.74
    1 -1 -2 9453.12
    1 -1 -2 9701.83
    1 -1 -2 9362.63
    1 -1 -2 8934.82
    1 -1 -2 9911.2
    -1 1 2 9254.51
    -1 1 2 9065.44
    -1 1 2 9006.14
    -1 1 2 9710.79
    -1 1 2 9715.67
    -1 1 2 9376.96
    -1 1 2 9678.65
    -1 1 2 9601.03
    -1 1 2 9712.41
    0 -1 -2 474.571
    0 -1 -2 486.617
    0 -1 -2 461.183
    0 -1 -2 476.375
    0 -1 -2 456.933
    0 -1 -2 468.366
    0 -1 -2 476.071
    0 -1 -2 466.71
    0 -1 -2 490.776
    0 1 2 492.37
    0 1 2 462.972
    0 1 2 477.653
    0 1 2 471.441
    0 1 2 492.331
    0 1 2 479.377
    0 1 2 452.468
    0 1 2 455.091
    -1 -1 -2 5.13241
    -1 -1 -2 5.44841
    -1 -1 -2 7.29309
    -1 -1 -2 5.46642
    -1 -1 -2 5.78576
    -1 -1 -2 5.65644
    -1 -1 -2 5.43071
    1 1 2 5.72747
    1 1 2 5.86737
    1 1 2 5.59471
    1 1 2 6.3385
    1 1 2 5.22767
    1 1 2 5.6853
    -2 -1 -2 4240.86
    -2 -1 -2 4354.67
    -2 -1 -2 4117.41
    -2 -1 -2 4083.54
    -2 -1 -2 4085.65
    -2 -1 -2 4098.89
    -2 -1 -2 4329.13
    2 1 2 4081.1
    2 1 2 4117.8
    2 1 2 4096.92
    2 1 2 3964.08
    2 1 2 3866
    -3 -1 -2 587.024
    -3 -1 -2 549.791
    -3 -1 -2 570.118
    -3 -1 -2 598.641
    -3 -1 -2 574.762
    -3 -1 -2 583.387
    -3 -1 -2 606.48
    -3 -1 -2 590.23
    -3 -1 -2 559.945
    -3 -1 -2 570.995
    3 1 2 577.306
    3 1 2 572.704
    3 1 2 575.798
    3 1 2 564.088
    3 1 2 593.932
    3 1 2 597.516
    -4 -1 -2 36.2022
    -4 -1 -2 31.9742
    -4 -1 -2 35.5272
    -4 -1 -2 35.1943
    -4 -1 -2 30.5852
    -4 -1 -2 27.3932
    -4 -1 -2 34.9223
    -4 -1 -2 33.5415
    -4 -1 -2 32.4257
    4 1 2 38.4284
    4 1 2 31.3168
    4 1 2 34.3302
    4 1 2 31.1194
    4 1 2 36.5392
    -5 -1 -2 5.45746
    -5 -1 -2 8.41404
    -5 -1 -2 8.31358
    -5 -1 -2 5.43957
    -5 -1 -2 7.7609
    -5 -1 -2 10.1881
    -5 -1 -2 8.80527
    -5 -1 -2 7.54201
    -5 -1 -2 10.5092
    -5 -1 -2 5.79206
    5 1 2 5.80192
    5 1 2 8.6873
    5 1 2 8.39466
    5 1 2 4.76286
    5 1 2 4.67335
    5 1 2 6.18426
    -6 -1 -2 596.876
    -6 -1 -2 610.282
    -6 -1 -2 597.253
    -6 -1 -2 612.555
    -6 -1 -2 652.188
    -6 -1 -2 612.981
    6 1 2 614.352
    6 1 2 605.403
    -7 -1 -2 55.7082
    -7 -1 -2 48.3444
    -7 -1 -2 49.8792
    -7 -1 -2 46.6704
    -7 -1 -2 51.7544
    -7 -1 -2 55.8002
    7 1 2 53.3363
    7 1 2 53.8749
    -8 -1 -2 170.651
    -8 -1 -2 148.264
    -8 -1 -2 152.136
    -8 -1 -2 140.108
    8 1 2 151.232
    -9 -1 -2 0.07064
    -9 -1 -2 -0.04
    -9 -1 -2 0.03549
    -9 -1 -2 -0.0182
    9 1 2 0.7193
    -10 -1 -2 26.2694
    -10 -1 -2 19.2651
    -10 -1 -2 26.5765
    -11 -1 -2 9.45072
    -11 -1 -2 12.2413
    -11 -1 -2 15.2241
    -10 2 2 2.98783
    -10 2 2 1.55275
    -10 2 2 2.14543
    -10 2 2 0.81891
    -9 2 2 3.24358
    -9 2 2 -2.432
    -9 2 2 -0.8564
    -9 2 2 1.15679
    -9 2 2 1.51259
    -8 2 2 3.50114
    -8 2 2 0.74745
    -8 2 2 2.97206
    -8 2 2 5.89975
    -8 2 2 3.06425
    7 -2 -2 25.0535
    -7 2 2 29.7305
    -7 2 2 37.115
    -7 2 2 32.58
    -7 2 2 32.1657
    -7 2 2 35.7649
    6 -2 -2 25.744
    6 -2 -2 25.5333
    6 -2 -2 37.145
    6 -2 -2 36.5519
    -6 2 2 30.7221
    -6 2 2 33.074
    -6 2 2 29.9388
    -6 2 2 24.5107
    -6 2 2 38.6637
    -6 2 2 35.6451
    -6 2 2 30.4573
    5 -2 -2 9.83544
    5 -2 -2 7.79688
    5 -2 -2 8.7254
    5 -2 -2 15.7786
    -5 2 2 7.90096
    -5 2 2 9.32164
    -5 2 2 10.0621
    -5 2 2 9.66155
    -5 2 2 12.5802
    -5 2 2 5.25234
    -5 2 2 10.9063
    4 -2 -2 7.99443
    4 -2 -2 11.9926
    4 -2 -2 9.12107
    4 -2 -2 10.4839
    4 -2 -2 9.68503
    4 -2 -2 8.53969
    4 -2 -2 6.59788
    4 -2 -2 11.0721
    4 -2 -2 11.8567
    -4 2 2 7.28011
    -4 2 2 10.4361
    -4 2 2 12.1479
    -4 2 2 11.1455
    -4 2 2 7.82259
    -4 2 2 10.9655
    -4 2 2 11.9625
    -4 2 2 11.1261
    -4 2 2 11.5872
    -4 2 2 9.11186
    -4 2 2 8.75373
    3 -2 -2 17.6092
    3 -2 -2 22.5184
    3 -2 -2 21.3164
    3 -2 -2 26.271
    3 -2 -2 24.6165
    3 -2 -2 22.566
    3 -2 -2 21.6564
    3 -2 -2 16.4057
    3 -2 -2 25.1131
    3 -2 -2 21.2962
    -3 2 2 21.9558
    -3 2 2 23.1526
    -3 2 2 21.1716
    -3 2 2 21.1248
    -3 2 2 26.9194
    -3 2 2 18.5868
    -3 2 2 22.9107
    -3 2 2 18.1338
    -3 2 2 20.2937
    -3 2 2 18.7848
    -3 2 2 21.2031
    -3 2 2 21.6408
    2 -2 -2 163.891
    2 -2 -2 158.679
    2 -2 -2 158.502
    2 -2 -2 151.993
    2 -2 -2 153.897
    2 -2 -2 158.06
    2 -2 -2 175.839
    2 -2 -2 170.923
    2 -2 -2 169.507
    2 -2 -2 158.217
    2 -2 -2 157.937
    -2 2 2 169.664
    -2 2 2 169.01
    -2 2 2 162.729
    -2 2 2 159.394
    -2 2 2 156.669
    -2 2 2 162.491
    -2 2 2 166.34
    -2 2 2 165.88
    -2 2 2 158.564
    -2 2 2 164.054
    -2 2 2 154.885
    1 -2 -2 39.4407
    1 -2 -2 36.6563
    1 -2 -2 40.9704
    1 -2 -2 33.9956
    1 -2 -2 39.0077
    1 -2 -2 39.2608
    1 -2 -2 37.0673
    1 -2 -2 44.8373
    1 -2 -2 34.8328
    1 -2 -2 39.4956
    1 -2 -2 37.8604
    -1 2 2 38.9108
    -1 2 2 34.4573
    -1 2 2 39.0888
    -1 2 2 37.2366
    -1 2 2 37.3508
    -1 2 2 45.213
    -1 2 2 39.5971
    -1 2 2 41.0785
    0 -2 -2 397.485
    0 -2 -2 415.523
    0 -2 -2 390.322
    0 -2 -2 405.522
    0 -2 -2 375.149
    0 -2 -2 387.912
    0 -2 -2 372.23
    0 -2 -2 390.632
    0 -2 -2 406.793
    0 2 2 401.625
    0 2 2 401.156
    0 2 2 400.969
    0 2 2 409.577
    0 2 2 378.925
    0 2 2 387.235
    0 2 2 386.691
    0 2 2 397.198
    0 2 2 394.265
    0 2 2 397.444
    0 2 2 386.025
    0 2 2 386.763
    -1 -2 -2 225.48
    -1 -2 -2 225.477
    -1 -2 -2 230.207
    -1 -2 -2 237.993
    -1 -2 -2 231.79
    -1 -2 -2 230.852
    -1 -2 -2 211.035
    -1 -2 -2 230.61
    1 2 2 243.951
    1 2 2 225.945
    1 2 2 227.215
    1 2 2 234.496
    1 2 2 227.127
    1 2 2 235.916
    1 2 2 231.753
    -2 -2 -2 2928.88
    -2 -2 -2 3027.89
    -2 -2 -2 2877.24
    -2 -2 -2 2913.67
    -2 -2 -2 3164.24
    -2 -2 -2 3081.46
    -2 -2 -2 3064.37
    2 2 2 3020.83
    2 2 2 3019.47
    2 2 2 3198.71
    2 2 2 3092.77
    2 2 2 2933.9
    2 2 2 2991.14
    -3 -2 -2 76.5697
    -3 -2 -2 68.8391
    -3 -2 -2 73.9575
    -3 -2 -2 68.7058
    -3 -2 -2 68.6975
    -3 -2 -2 62.6915
    -3 -2 -2 64.7326
    -3 -2 -2 75.9892
    -3 -2 -2 71.6936
    -3 -2 -2 72.0357
    3 2 2 72.8075
    3 2 2 65.1798
    3 2 2 68.0145
    3 2 2 70.2929
    3 2 2 68.4969
    3 2 2 74.3402
    -4 -2 -2 7.77581
    -4 -2 -2 6.65933
    -4 -2 -2 5.03807
    -4 -2 -2 9.38335
    -4 -2 -2 6.44292
    -4 -2 -2 6.58569
    -4 -2 -2 7.31078
    -4 -2 -2 4.87054
    -4 -2 -2 7.46143
    -4 -2 -2 10.1258
    4 2 2 8.11528
    4 2 2 5.91933
    4 2 2 5.45327
    4 2 2 7.34525
    4 2 2 4.49442
    -5 -2 -2 539.446
    -5 -2 -2 517.716
    -5 -2 -2 515.52
    -5 -2 -2 525.572
    -5 -2 -2 525.187
    -5 -2 -2 568.113
    -5 -2 -2 547.644
    -5 -2 -2 509.742
    -5 -2 -2 509.659
    -5 -2 -2 505.224
    -5 -2 -2 535.551
    5 2 2 519.637
    5 2 2 535.012
    5 2 2 547.895
    5 2 2 537.882
    -6 -2 -2 0.15323
    -6 -2 -2 0.87956
    -6 -2 -2 -0.2731
    -6 -2 -2 -1.3217
    -6 -2 -2 0.62622
    -6 -2 -2 0.61929
    -6 -2 -2 -0.2053
    -6 -2 -2 0.08803
    -6 -2 -2 -0.4876
    6 2 2 -0.3296
    6 2 2 0.21884
    6 2 2 -1.106
    -7 -2 -2 59.3923
    -7 -2 -2 64.324
    -7 -2 -2 63.6213
    -7 -2 -2 58.247
    -7 -2 -2 60.2541
    7 2 2 62.8342
    7 2 2 59.284
    -8 -2 -2 55.4979
    -8 -2 -2 55.9892
    -8 -2 -2 61.6342
    -8 -2 -2 48.7732
    8 2 2 52.3299
    -9 -2 -2 76.1277
    -9 -2 -2 71.7944
    -9 -2 -2 70.9371
    9 2 2 68.1277
    -10 -2 -2 44.1305
    -10 -2 -2 40.595
    -10 -2 -2 32.8074
    -11 -2 -2 0.75803
    -11 -2 -2 4.73749
    -11 -2 -2 6.10864
    -9 3 2 6.7208
    -9 3 2 8.22666
    -9 3 2 9.90803
    -9 3 2 7.13073
    -9 3 2 1.37145
    -8 3 2 -0.432
    -8 3 2 -0.1675
    -8 3 2 1.35513
    -8 3 2 -0.6878
    -8 3 2 -0.4935
    7 -3 -2 26.63
    -7 3 2 38.5366
    -7 3 2 35.9579
    -7 3 2 40.6409
    -7 3 2 30.4311
    -7 3 2 26.2253
    6 -3 -2 16.0357
    6 -3 -2 15.7576
    6 -3 -2 21.9526
    6 -3 -2 20.5822
    6 -3 -2 16.4644
    -6 3 2 27.1123
    -6 3 2 17.2281
    -6 3 2 28.9652
    -6 3 2 17.6696
    -6 3 2 19.9727
    -6 3 2 10.051
    5 -3 -2 64.138
    5 -3 -2 58.6284
    5 -3 -2 59.3022
    5 -3 -2 54.8723
    5 -3 -2 69.6834
    -5 3 2 60.3574
    -5 3 2 59.3417
    -5 3 2 65.6301
    -5 3 2 62.0796
    -5 3 2 53.6219
    -5 3 2 65.4425
    -5 3 2 63.4091
    4 -3 -2 7.74014
    4 -3 -2 9.62542
    4 -3 -2 7.57243
    4 -3 -2 5.52464
    4 -3 -2 8.67353
    4 -3 -2 7.81046
    -4 3 2 8.99296
    -4 3 2 7.34288
    -4 3 2 8.6705
    -4 3 2 12.6333
    -4 3 2 6.98682
    -4 3 2 11.4314
    -4 3 2 4.75269
    -4 3 2 7.69906
    -4 3 2 9.98577
    -4 3 2 6.72014
    3 -3 -2 1411.19
    3 -3 -2 1549.54
    3 -3 -2 1478.4
    3 -3 -2 1523.98
    3 -3 -2 1526.75
    3 -3 -2 1443.82
    3 -3 -2 1470.64
    3 -3 -2 1458.55
    3 -3 -2 1500.54
    3 -3 -2 1405.16
    -3 3 2 1452.13
    -3 3 2 1548.01
    -3 3 2 1541.52
    -3 3 2 1547.28
    -3 3 2 1485.62
    -3 3 2 1515.97
    -3 3 2 1522.31
    -3 3 2 1534.57
    -3 3 2 1516.16
    -3 3 2 1478.71
    2 -3 -2 238.981
    2 -3 -2 247.466
    2 -3 -2 240.636
    2 -3 -2 235.252
    2 -3 -2 251.448
    2 -3 -2 229.456
    2 -3 -2 244.419
    2 -3 -2 261.113
    2 -3 -2 248.058
    -2 3 2 255.549
    -2 3 2 255.743
    -2 3 2 246.755
    -2 3 2 253.23
    -2 3 2 266.137
    -2 3 2 237.906
    -2 3 2 248.419
    -2 3 2 231.86
    -2 3 2 252.973
    -2 3 2 247.15
    -2 3 2 249.564
    -2 3 2 215.669
    1 -3 -2 131.382
    1 -3 -2 132.241
    1 -3 -2 118.645
    1 -3 -2 132.796
    1 -3 -2 126.941
    1 -3 -2 126.774
    1 -3 -2 122.622
    1 -3 -2 123.437
    1 -3 -2 123.137
    1 -3 -2 137.416
    1 -3 -2 137.139
    -1 3 2 136.396
    -1 3 2 134.842
    -1 3 2 131.209
    -1 3 2 131.191
    -1 3 2 128.796
    -1 3 2 129.023
    -1 3 2 123.154
    -1 3 2 126.655
    -1 3 2 142.048
    -1 3 2 122.392
    -1 3 2 127.658
    -1 3 2 122.11
    -1 3 2 125.866
    0 -3 -2 213.969
    0 -3 -2 214.342
    0 -3 -2 218.744
    0 -3 -2 217.743
    0 -3 -2 219.682
    0 -3 -2 213.294
    0 -3 -2 215.669
    0 -3 -2 218.952
    0 -3 -2 226.031
    0 -3 -2 200.01
    0 -3 -2 225.908
    0 3 2 219.865
    0 3 2 219.947
    0 3 2 219.868
    0 3 2 210.409
    0 3 2 198.381
    0 3 2 226.813
    0 3 2 219.655
    0 3 2 214.314
    0 3 2 199.111
    0 3 2 220.573
    0 3 2 218.204
    -1 -3 -2 176.762
    -1 -3 -2 163.71
    -1 -3 -2 146.657
    -1 -3 -2 167.709
    -1 -3 -2 161.723
    -1 -3 -2 169.892
    -1 -3 -2 172.216
    -1 -3 -2 156.627
    -1 -3 -2 170.14
    -1 -3 -2 157.937
    1 3 2 160.725
    1 3 2 162.425
    1 3 2 167.013
    1 3 2 163.693
    1 3 2 174.797
    1 3 2 166.619
    1 3 2 167.697
    1 3 2 158.18
    1 3 2 166.437
    1 3 2 157.714
    1 3 2 162.607
    -2 -3 -2 70.1854
    -2 -3 -2 65.6474
    -2 -3 -2 62.9884
    -2 -3 -2 67.4502
    -2 -3 -2 68.8426
    -2 -3 -2 71.7296
    -2 -3 -2 73.3686
    -2 -3 -2 68.4897
    -2 -3 -2 65.806
    -2 -3 -2 72.802
    -2 -3 -2 62.7805
    -2 -3 -2 70.1808
    2 3 2 69.7036
    2 3 2 68.1078
    2 3 2 76.6872
    2 3 2 66.1331
    2 3 2 69.0402
    2 3 2 66.8218
    2 3 2 64.6631
    2 3 2 66.4472
    -3 -3 -2 386.565
    -3 -3 -2 352.221
    -3 -3 -2 370.19
    -3 -3 -2 353.761
    -3 -3 -2 367.068
    -3 -3 -2 353.929
    -3 -3 -2 347.982
    -3 -3 -2 352.925
    -3 -3 -2 364.364
    -3 -3 -2 366.594
    -3 -3 -2 364.261
    -3 -3 -2 392.072
    3 3 2 363.801
    3 3 2 376.466
    3 3 2 364.055
    3 3 2 367.755
    3 3 2 376.211
    3 3 2 398.729
    -4 -3 -2 53.0538
    -4 -3 -2 52.0153
    -4 -3 -2 53.9552
    -4 -3 -2 57.1243
    -4 -3 -2 52.3753
    -4 -3 -2 54.6724
    -4 -3 -2 54.2405
    -4 -3 -2 60.7391
    -4 -3 -2 58.9588
    4 3 2 63.3409
    4 3 2 55.9404
    4 3 2 57.24
    4 3 2 51.2696
    -5 -3 -2 7.30392
    -5 -3 -2 8.70645
    -5 -3 -2 5.00943
    -5 -3 -2 7.02706
    -5 -3 -2 5.18816
    -5 -3 -2 7.59848
    -5 -3 -2 7.65763
    -5 -3 -2 5.92695
    -5 -3 -2 7.82684
    -5 -3 -2 8.95306
    5 3 2 5.2826
    5 3 2 8.04657
    5 3 2 8.52501
    5 3 2 6.19428
    5 3 2 10.0681
    -6 -3 -2 216.144
    -6 -3 -2 223.067
    -6 -3 -2 217.455
    -6 -3 -2 212.749
    -6 -3 -2 238.898
    -6 -3 -2 241.853
    -6 -3 -2 249.333
    -6 -3 -2 241.901
    -6 -3 -2 232.813
    -6 -3 -2 224.379
    6 3 2 249.444
    6 3 2 234.922
    6 3 2 238.562
    6 3 2 221.499
    -7 -3 -2 75.944
    -7 -3 -2 88.6123
    -7 -3 -2 75.4537
    -7 -3 -2 77.1935
    -7 -3 -2 85.9491
    -7 -3 -2 72.4066
    -7 -3 -2 78.406
    7 3 2 77.9121
    7 3 2 81.8243
    -8 -3 -2 56.1815
    -8 -3 -2 59.1705
    -8 -3 -2 54.619
    -8 -3 -2 46.0996
    -8 -3 -2 57.4778
    8 3 2 51.0728
    8 3 2 49.3777
    -9 -3 -2 45.3806
    -9 -3 -2 65.2975
    -9 -3 -2 60.2647
    -10 -3 -2 177.152
    -10 -3 -2 164.433
    -10 -3 -2 174.526
    -11 -3 -2 45.6118
    -11 -3 -2 32.4915
    -11 -3 -2 51.8059
    -9 4 2 9.97069
    -9 4 2 10.5261
    -9 4 2 7.18382
    -9 4 2 7.84036
    -8 4 2 171.624
    -8 4 2 204.418
    -8 4 2 170.483
    -8 4 2 172.11
    -8 4 2 188.613
    7 -4 -2 9.57826
    -7 4 2 13.5151
    -7 4 2 14.7925
    -7 4 2 18.8558
    -7 4 2 11.972
    -7 4 2 15.0133
    6 -4 -2 0.56997
    6 -4 -2 -1.4478
    6 -4 -2 0.25409
    6 -4 -2 0.11786
    -6 4 2 -0.2288
    -6 4 2 -0.9689
    -6 4 2 -0.19
    -6 4 2 0.14067
    -6 4 2 0.95881
    5 -4 -2 18.6447
    5 -4 -2 24.1918
    5 -4 -2 15.9669
    5 -4 -2 21.0776
    5 -4 -2 23.4798
    -5 4 2 21.1819
    -5 4 2 27.1659
    -5 4 2 20.957
    -5 4 2 21.1623
    -5 4 2 16.6193
    -5 4 2 25.8184
    -5 4 2 25.6396
    4 -4 -2 82.5362
    4 -4 -2 80.6053
    4 -4 -2 94.5947
    4 -4 -2 89.177
    4 -4 -2 91.3898
    -4 4 2 71.7885
    -4 4 2 84.5296
    -4 4 2 77.7185
    -4 4 2 91.2578
    -4 4 2 85.583
    -4 4 2 74.3597
    -4 4 2 79.0755
    3 -4 -2 7.77791
    3 -4 -2 11.6121
    3 -4 -2 8.45674
    3 -4 -2 7.78846
    3 -4 -2 10.4117
    3 -4 -2 7.89655
    3 -4 -2 8.46006
    -3 4 2 6.09415
    -3 4 2 10.0974
    -3 4 2 10.6742
    -3 4 2 10.9202
    -3 4 2 9.45189
    -3 4 2 7.77971
    -3 4 2 6.89982
    -3 4 2 9.43743
    -3 4 2 9.37169
    -3 4 2 8.07302
    -3 4 2 4.69036
    -3 4 2 7.8947
    2 -4 -2 1.07192
    2 -4 -2 0.12061
    2 -4 -2 0.40937
    2 -4 -2 1.01864
    2 -4 -2 0.83563
    2 -4 -2 0.34206
    2 -4 -2 0.28913
    2 -4 -2 0.08667
    2 -4 -2 1.96734
    2 -4 -2 -0.0825
    -2 4 2 0.6547
    -2 4 2 0.70986
    -2 4 2 0.02946
    -2 4 2 -0.4959
    -2 4 2 0.54851
    -2 4 2 -0.0504
    -2 4 2 -0.2966
    -2 4 2 1.3102
    -2 4 2 0.58429
    -2 4 2 0.39176
    -2 4 2 1.00116
    -2 4 2 -0.4423
    -2 4 2 0.80141
    1 -4 -2 235.518
    1 -4 -2 262.59
    1 -4 -2 244.792
    1 -4 -2 238.986
    1 -4 -2 255.825
    1 -4 -2 250.478
    1 -4 -2 236.593
    1 -4 -2 248.895
    1 -4 -2 232.984
    1 -4 -2 229.951
    1 -4 -2 234.436
    -1 4 2 231.472
    -1 4 2 240.763
    -1 4 2 235.356
    -1 4 2 234.486
    -1 4 2 235.518
    -1 4 2 257.516
    -1 4 2 232.295
    -1 4 2 241.177
    -1 4 2 236.379
    -1 4 2 243.7
    -1 4 2 250.078
    -1 4 2 240.336
    0 -4 -2 5.22493
    0 -4 -2 4.91864
    0 -4 -2 4.80445
    0 -4 -2 7.73376
    0 -4 -2 4.61841
    0 -4 -2 4.64947
    0 -4 -2 7.55009
    0 -4 -2 5.13085
    0 -4 -2 6.71041
    0 -4 -2 3.60012
    0 -4 -2 5.47636
    0 -4 -2 7.90454
    0 4 2 7.42898
    0 4 2 6.29514
    0 4 2 6.49976
    0 4 2 3.108
    0 4 2 4.83143
    0 4 2 6.18119
    0 4 2 6.68842
    0 4 2 5.16952
    0 4 2 4.86941
    0 4 2 7.16523
    0 4 2 6.71772
    -1 -4 -2 123.71
    -1 -4 -2 126.359
    -1 -4 -2 126.142
    -1 -4 -2 137.335
    -1 -4 -2 121.759
    -1 -4 -2 127.584
    -1 -4 -2 118.622
    -1 -4 -2 137.094
    -1 -4 -2 121.302
    -1 -4 -2 115.739
    -1 -4 -2 124.697
    -1 -4 -2 116.446
    -1 -4 -2 117.309
    1 4 2 120.373
    1 4 2 113.313
    1 4 2 125.02
    1 4 2 127.512
    1 4 2 124.696
    1 4 2 129.546
    1 4 2 127.773
    1 4 2 127.191
    1 4 2 117.255
    1 4 2 124.96
    1 4 2 119.142
    -2 -4 -2 7.82009
    -2 -4 -2 8.94454
    -2 -4 -2 6.4256
    -2 -4 -2 10.4002
    -2 -4 -2 9.33454
    -2 -4 -2 8.19827
    -2 -4 -2 10.7661
    -2 -4 -2 9.92359
    -2 -4 -2 6.19299
    -2 -4 -2 7.0362
    -2 -4 -2 9.37425
    -2 -4 -2 7.57006
    -2 -4 -2 5.89539
    2 4 2 8.22794
    2 4 2 7.68838
    2 4 2 7.93489
    2 4 2 7.6222
    2 4 2 7.07551
    2 4 2 10.3981
    2 4 2 7.55403
    2 4 2 8.78937
    2 4 2 11.3874
    2 4 2 10.7449
    -3 -4 -2 91.4807
    -3 -4 -2 94.4319
    -3 -4 -2 103.68
    -3 -4 -2 99.5558
    -3 -4 -2 92.0667
    -3 -4 -2 93.9508
    -3 -4 -2 95.3794
    -3 -4 -2 87.5393
    -3 -4 -2 101.038
    -3 -4 -2 95.7464
    -3 -4 -2 93.0351
    3 4 2 100.569
    3 4 2 90.3513
    3 4 2 100.932
    3 4 2 93.049
    3 4 2 86.2057
    3 4 2 91.8873
    3 4 2 88.8273
    3 4 2 94.0393
    -4 -4 -2 1305.64
    -4 -4 -2 1307.6
    -4 -4 -2 1282.06
    -4 -4 -2 1282.96
    -4 -4 -2 1288.31
    -4 -4 -2 1321.84
    -4 -4 -2 1348.4
    -4 -4 -2 1309.92
    -4 -4 -2 1377.95
    -4 -4 -2 1328.64
    4 4 2 1347.28
    4 4 2 1305.52
    4 4 2 1250.15
    4 4 2 1315.22
    4 4 2 1339.47
    -5 -4 -2 112.516
    -5 -4 -2 109.199
    -5 -4 -2 108.082
    -5 -4 -2 106.794
    -5 -4 -2 103.516
    -5 -4 -2 113.559
    -5 -4 -2 115.096
    -5 -4 -2 110.526
    -5 -4 -2 99.3161
    -5 -4 -2 104.109
    -5 -4 -2 122.854
    5 4 2 102.497
    5 4 2 114.674
    5 4 2 109.852
    5 4 2 101.164
    -6 -4 -2 50.8826
    -6 -4 -2 42.4678
    -6 -4 -2 58.3877
    -6 -4 -2 49.5894
    -6 -4 -2 52.3323
    -6 -4 -2 49.0196
    -6 -4 -2 54.2506
    -6 -4 -2 51.7655
    -6 -4 -2 55.3233
    6 4 2 58.3998
    6 4 2 48.4565
    -7 -4 -2 31.1478
    -7 -4 -2 33.596
    -7 -4 -2 32.6002
    -7 -4 -2 31.7189
    -7 -4 -2 34.5989
    -7 -4 -2 28.3123
    -7 -4 -2 28.487
    7 4 2 37.7936
    7 4 2 30.39
    -8 -4 -2 13.6692
    -8 -4 -2 18.5099
    -8 -4 -2 13.6079
    -8 -4 -2 18.0509
    -8 -4 -2 20.7149
    -8 -4 -2 18.9952
    8 4 2 17.5642
    -9 -4 -2 85.0389
    -9 -4 -2 83.1726
    -9 -4 -2 97.7048
    -9 -4 -2 79.7832
    -10 -4 -2 25.0153
    -10 -4 -2 24.0813
    -10 -4 -2 25.8651
    -11 -4 -2 92.3162
    -11 -4 -2 93.3848
    -11 -4 -2 95.4581
    -12 -4 -2 61.0763
    -12 -4 -2 56.7238
    -12 -4 -2 62.6401
    -8 5 2 123.988
    -8 5 2 113.905
    -8 5 2 116.446
    7 -5 -2 27.3325
    7 -5 -2 31.688
    -7 5 2 27.3491
    -7 5 2 38.4813
    -7 5 2 33.2673
    -7 5 2 29.8191
    -7 5 2 28.3758
    6 -5 -2 111.527
    6 -5 -2 113.866
    -6 5 2 121.57
    -6 5 2 126.557
    -6 5 2 112.426
    -6 5 2 111.188
    -6 5 2 109.449
    5 -5 -2 619.391
    5 -5 -2 631.03
    5 -5 -2 566.935
    5 -5 -2 547.25
    5 -5 -2 625.475
    -5 5 2 581.936
    -5 5 2 587.964
    -5 5 2 618.857
    -5 5 2 604.751
    -5 5 2 602.279
    -5 5 2 601.717
    -5 5 2 631.039
    4 -5 -2 11.0347
    4 -5 -2 9.32669
    4 -5 -2 8.23955
    4 -5 -2 12.6614
    4 -5 -2 14.7652
    -4 5 2 10.8156
    -4 5 2 16.4845
    -4 5 2 12.7728
    -4 5 2 15.8855
    -4 5 2 16.2669
    -4 5 2 17.1939
    -4 5 2 19.4562
    3 -5 -2 29.345
    3 -5 -2 29.5328
    3 -5 -2 32.3034
    3 -5 -2 24.2722
    3 -5 -2 29.1355
    3 -5 -2 39.9791
    3 -5 -2 19.1954
    3 -5 -2 34.9434
    -3 5 2 24.1725
    -3 5 2 24.6989
    -3 5 2 31.7323
    -3 5 2 27.5506
    -3 5 2 33.6115
    -3 5 2 27.1746
    -3 5 2 30.2483
    2 -5 -2 0.33654
    2 -5 -2 0.45437
    2 -5 -2 0.55006
    2 -5 -2 -0.8508
    2 -5 -2 -0.1986
    2 -5 -2 0.05036
    2 -5 -2 0.89004
    2 -5 -2 -0.0352
    2 -5 -2 -0.4213
    2 -5 -2 0.18921
    -2 5 2 0.12999
    -2 5 2 -0.137
    -2 5 2 -0.1201
    -2 5 2 -0.24
    -2 5 2 0.18354
    -2 5 2 0.04433
    -2 5 2 0.21375
    -2 5 2 0.37407
    -2 5 2 0.21488
    -2 5 2 0.23035
    -2 5 2 -0.6064
    -2 5 2 -1.0527
    1 -5 -2 729.083
    1 -5 -2 739.615
    1 -5 -2 689.065
    1 -5 -2 696.444
    1 -5 -2 693.719
    1 -5 -2 703.548
    1 -5 -2 732.085
    1 -5 -2 700.734
    1 -5 -2 742.266
    1 -5 -2 740.71
    1 -5 -2 757.271
    -1 5 2 695.726
    -1 5 2 704.952
    -1 5 2 742.752
    -1 5 2 723.091
    -1 5 2 723.421
    -1 5 2 704.787
    -1 5 2 717.109
    -1 5 2 745.754
    -1 5 2 718.015
    -1 5 2 719.074
    -1 5 2 739.976
    -1 5 2 720.276
    0 -5 -2 212.291
    0 -5 -2 218.416
    0 -5 -2 225.516
    0 -5 -2 208.31
    0 -5 -2 225.61
    0 -5 -2 231.82
    0 -5 -2 227.631
    0 -5 -2 228.814
    0 -5 -2 217.602
    0 -5 -2 228.957
    0 -5 -2 233.187
    0 5 2 216.039
    0 5 2 218.215
    0 5 2 254.155
    0 5 2 217.553
    0 5 2 213.098
    0 5 2 229.289
    0 5 2 221.169
    0 5 2 223.972
    0 5 2 217.27
    0 5 2 224.717
    0 5 2 225.81
    0 5 2 225.755
    -1 -5 -2 340.322
    -1 -5 -2 339.816
    -1 -5 -2 334.658
    -1 -5 -2 322.977
    -1 -5 -2 333.638
    -1 -5 -2 351.04
    -1 -5 -2 347.535
    -1 -5 -2 350.44
    -1 -5 -2 343.937
    -1 -5 -2 340.361
    -1 -5 -2 327.496
    -1 -5 -2 340.825
    -1 -5 -2 343.441
    -1 -5 -2 336.609
    1 5 2 341.833
    1 5 2 339.538
    1 5 2 339.423
    1 5 2 338.403
    1 5 2 325.318
    1 5 2 344.842
    1 5 2 334.655
    1 5 2 334.355
    1 5 2 362.45
    1 5 2 341.394
    1 5 2 332.697
    1 5 2 352.353
    -2 -5 -2 7.65562
    -2 -5 -2 6.06974
    -2 -5 -2 9.53468
    -2 -5 -2 8.61536
    -2 -5 -2 9.13667
    -2 -5 -2 8.12827
    -2 -5 -2 5.63366
    -2 -5 -2 9.48467
    -2 -5 -2 8.90106
    -2 -5 -2 6.041
    -2 -5 -2 7.38382
    -2 -5 -2 7.60582
    -2 -5 -2 6.84619
    -2 -5 -2 10.2571
    2 5 2 10.2511
    2 5 2 9.23354
    2 5 2 10.5606
    2 5 2 6.54161
    2 5 2 11.2344
    2 5 2 9.39105
    2 5 2 7.51378
    2 5 2 9.17423
    2 5 2 11.0775
    -3 -5 -2 10.7583
    -3 -5 -2 10.3326
    -3 -5 -2 14.0307
    -3 -5 -2 12.6029
    -3 -5 -2 10.7628
    -3 -5 -2 7.17003
    -3 -5 -2 10.3914
    -3 -5 -2 11.0019
    -3 -5 -2 9.587
    -3 -5 -2 15.5566
    -3 -5 -2 11.5379
    -3 -5 -2 14.2195
    -3 -5 -2 14.437
    3 5 2 10.3931
    3 5 2 13.6941
    3 5 2 12.9507
    3 5 2 9.85434
    3 5 2 11.8949
    3 5 2 11.4524
    -4 -5 -2 47.9342
    -4 -5 -2 44.6589
    -4 -5 -2 53.7036
    -4 -5 -2 41.8375
    -4 -5 -2 49.5414
    -4 -5 -2 42.1476
    -4 -5 -2 41.9583
    -4 -5 -2 48.7127
    -4 -5 -2 54.2546
    -4 -5 -2 47.4283
    4 5 2 46.7402
    4 5 2 43.4669
    4 5 2 43.7499
    4 5 2 38.063
    4 5 2 43.0075
    4 5 2 48.2481
    -5 -5 -2 131.532
    -5 -5 -2 136.667
    -5 -5 -2 132.699
    -5 -5 -2 132.177
    -5 -5 -2 122.933
    -5 -5 -2 148.908
    -5 -5 -2 134.683
    -5 -5 -2 137.367
    -5 -5 -2 124.211
    -5 -5 -2 137.88
    5 5 2 140.147
    5 5 2 134.088
    5 5 2 132.558
    5 5 2 134.218
    5 5 2 126.095
    -6 -5 -2 606.401
    -6 -5 -2 600.787
    -6 -5 -2 630.556
    -6 -5 -2 598.464
    -6 -5 -2 604.566
    -6 -5 -2 593.803
    -6 -5 -2 615.457
    -6 -5 -2 578.965
    6 5 2 611.951
    6 5 2 603.424
    -7 -5 -2 36.4207
    -7 -5 -2 34.4849
    -7 -5 -2 37.6799
    -7 -5 -2 37.691
    -7 -5 -2 47.0758
    -7 -5 -2 46.4235
    -7 -5 -2 43.225
    7 5 2 45.6076
    7 5 2 45.1253
    -8 -5 -2 51.0193
    -8 -5 -2 44.2329
    -8 -5 -2 33.9608
    -8 -5 -2 38.0995
    -8 -5 -2 49.5479
    8 5 2 35.3084
    -9 -5 -2 42.9999
    -9 -5 -2 36.3571
    -9 -5 -2 34.932
    -9 -5 -2 46.9641
    -10 -5 -2 14.3107
    -10 -5 -2 10.8253
    -10 -5 -2 4.04076
    -11 -5 -2 4.16678
    -11 -5 -2 6.41122
    -11 -5 -2 0.77916
    -12 -5 -2 70.0273
    -12 -5 -2 80.449
    -12 -5 -2 70.2747
    7 -6 -2 0.92105
    -7 6 2 -0.5775
    -7 6 2 -0.4702
    -7 6 2 -0.0401
    6 -6 -2 45.2748
    6 -6 -2 42.1447
    6 -6 -2 48.1587
    -6 6 2 39.7189
    -6 6 2 40.1335
    -6 6 2 52.1301
    -6 6 2 50.3922
    5 -6 -2 22.1685
    5 -6 -2 20.7824
    5 -6 -2 28.1034
    5 -6 -2 21.6721
    -5 6 2 24.5485
    -5 6 2 23.5576
    -5 6 2 23.119
    -5 6 2 23.7423
    -5 6 2 22.5498
    -5 6 2 28.7768
    4 -6 -2 75.0625
    4 -6 -2 79.468
    4 -6 -2 70.3623
    4 -6 -2 70.4166
    4 -6 -2 56.4103
    4 -6 -2 64.356
    -4 6 2 64.8741
    -4 6 2 82.2167
    -4 6 2 68.4262
    -4 6 2 84.962
    -4 6 2 94.7063
    -4 6 2 88.2073
    -4 6 2 78.3116
    3 -6 -2 1.32649
    3 -6 -2 1.07824
    3 -6 -2 1.25622
    3 -6 -2 2.07833
    3 -6 -2 -0.6664
    3 -6 -2 3.44242
    -3 6 2 2.01127
    -3 6 2 0.53663
    -3 6 2 -0.2843
    -3 6 2 -0.7797
    -3 6 2 0.04647
    -3 6 2 0.46052
    -3 6 2 3.10927
    2 -6 -2 108.935
    2 -6 -2 111.496
    2 -6 -2 118.626
    2 -6 -2 107.514
    2 -6 -2 105.481
    2 -6 -2 99.6503
    2 -6 -2 118.443
    -2 6 2 102.1
    -2 6 2 107.102
    -2 6 2 107.635
    -2 6 2 104.467
    -2 6 2 118.698
    -2 6 2 103.639
    -2 6 2 98.8938
    -2 6 2 120.255
    1 -6 -2 0.45108
    1 -6 -2 0.48969
    1 -6 -2 -0.3094
    1 -6 -2 -0.2936
    1 -6 -2 0.55126
    1 -6 -2 0.84744
    1 -6 -2 -0.7082
    1 -6 -2 0.83435
    1 -6 -2 -0.0129
    1 -6 -2 0.08281
    -1 6 2 -0.1123
    -1 6 2 0.42436
    -1 6 2 0.15679
    -1 6 2 0.05425
    -1 6 2 0.8683
    -1 6 2 -0.018
    -1 6 2 0.94382
    -1 6 2 -0.0307
    -1 6 2 -0.469
    -1 6 2 -1.0765
    -1 6 2 0.25198
    0 -6 -2 117.505
    0 -6 -2 111.114
    0 -6 -2 131.634
    0 -6 -2 126.945
    0 -6 -2 127.491
    0 -6 -2 133.116
    0 -6 -2 116.037
    0 -6 -2 111.593
    0 -6 -2 122.652
    0 -6 -2 116.085
    0 -6 -2 110.318
    0 -6 -2 113.94
    0 6 2 118.943
    0 6 2 108.032
    0 6 2 120.03
    0 6 2 117.269
    0 6 2 113.685
    0 6 2 118.317
    0 6 2 110.399
    0 6 2 115.16
    0 6 2 106.083
    0 6 2 129.834
    0 6 2 113.792
    0 6 2 106.555
    0 6 2 118.007
    -1 -6 -2 208.464
    -1 -6 -2 194.747
    -1 -6 -2 219.246
    -1 -6 -2 211.335
    -1 -6 -2 224.42
    -1 -6 -2 209.849
    -1 -6 -2 203.116
    -1 -6 -2 223.063
    -1 -6 -2 213.606
    -1 -6 -2 192.638
    -1 -6 -2 198.128
    -1 -6 -2 201.344
    -1 -6 -2 213.942
    1 6 2 195.51
    1 6 2 223.158
    1 6 2 212.864
    1 6 2 199.227
    1 6 2 197.013
    1 6 2 196.641
    1 6 2 211.567
    1 6 2 213.27
    1 6 2 201.392
    -2 -6 -2 636.501
    -2 -6 -2 628.139
    -2 -6 -2 631.087
    -2 -6 -2 617.925
    -2 -6 -2 619.653
    -2 -6 -2 608.985
    -2 -6 -2 621.994
    -2 -6 -2 580.49
    -2 -6 -2 621.339
    -2 -6 -2 614.831
    -2 -6 -2 624.566
    -2 -6 -2 637.784
    2 6 2 609.388
    2 6 2 605.385
    2 6 2 649.204
    2 6 2 601.377
    2 6 2 617.995
    2 6 2 614.162
    2 6 2 650.469
    2 6 2 637.102
    2 6 2 636.226
    -3 -6 -2 67.5245
    -3 -6 -2 64.391
    -3 -6 -2 68.3038
    -3 -6 -2 61.537
    -3 -6 -2 58.7836
    -3 -6 -2 63.2323
    -3 -6 -2 62.3436
    -3 -6 -2 65.9523
    -3 -6 -2 65.2931
    -3 -6 -2 58.8983
    -3 -6 -2 52.722
    3 6 2 60.8284
    3 6 2 60.9324
    3 6 2 61.2148
    3 6 2 58.5961
    3 6 2 63.595
    3 6 2 64.1813
    3 6 2 60.3405
    3 6 2 62.3119
    -4 -6 -2 306.252
    -4 -6 -2 289.561
    -4 -6 -2 295.517
    -4 -6 -2 311.088
    -4 -6 -2 242.614
    -4 -6 -2 309.854
    -4 -6 -2 295.94
    -4 -6 -2 288.766
    -4 -6 -2 271.956
    -4 -6 -2 293.085
    -4 -6 -2 308.234
    -4 -6 -2 277.692
    4 6 2 284.295
    4 6 2 300.61
    4 6 2 281.264
    4 6 2 321.566
    4 6 2 301.15
    4 6 2 275.363
    -5 -6 -2 9.93975
    -5 -6 -2 4.81194
    -5 -6 -2 10.2855
    -5 -6 -2 9.44057
    -5 -6 -2 7.62062
    -5 -6 -2 9.84485
    -5 -6 -2 10.8382
    5 6 2 8.40364
    5 6 2 9.49184
    5 6 2 10.1548
    -6 -6 -2 35.5678
    -6 -6 -2 37.069
    -6 -6 -2 32.3635
    -6 -6 -2 30.6768
    -6 -6 -2 32.6835
    -6 -6 -2 34.4039
    6 6 2 35.7135
    -7 -6 -2 1.28507
    -7 -6 -2 1.46203
    -7 -6 -2 1.84582
    -7 -6 -2 0.7472
    -7 -6 -2 4.5019
    -7 -6 -2 3.13993
    7 6 2 1.03205
    -8 -6 -2 1.4196
    -8 -6 -2 5.26607
    -8 -6 -2 4.75161
    -8 -6 -2 0.63832
    -8 -6 -2 3.70495
    -9 -6 -2 1.14172
    -9 -6 -2 -0.0057
    -9 -6 -2 1.28953
    -9 -6 -2 1.8725
    -10 -6 -2 11.6593
    -10 -6 -2 28.5233
    -10 -6 -2 26.2565
    -11 -6 -2 85.5399
    -11 -6 -2 83.0124
    -11 -6 -2 68.4186
    -12 -6 -2 4.11298
    -12 -6 -2 3.42597
    -12 -6 -2 0.40997
    7 -7 -2 3.99014
    -7 7 2 2.97578
    -7 7 2 1.76461
    6 -7 -2 45.0301
    -6 7 2 27.4699
    -6 7 2 41.2347
    -6 7 2 30.4698
    -6 7 2 45.1229
    5 -7 -2 26.6119
    5 -7 -2 26.4466
    5 -7 -2 21.1494
    -5 7 2 24.5374
    -5 7 2 9.7648
    -5 7 2 23.7694
    -5 7 2 13.3992
    4 -7 -2 99.4021
    4 -7 -2 111.291
    4 -7 -2 105.228
    4 -7 -2 115.251
    4 -7 -2 115.623
    -4 7 2 110.922
    -4 7 2 129.473
    -4 7 2 109.656
    -4 7 2 115.865
    -4 7 2 121.037
    3 -7 -2 237.646
    3 -7 -2 264.866
    3 -7 -2 236.523
    3 -7 -2 235.74
    3 -7 -2 246.393
    3 -7 -2 240.021
    -3 7 2 259.457
    -3 7 2 260.501
    -3 7 2 260.642
    -3 7 2 248.52
    -3 7 2 239.9
    2 -7 -2 39.1915
    2 -7 -2 43.1497
    2 -7 -2 37.2556
    2 -7 -2 46.2215
    2 -7 -2 47.5386
    2 -7 -2 42.0003
    2 -7 -2 42.1158
    -2 7 2 33.0512
    -2 7 2 46.3168
    -2 7 2 37.1122
    -2 7 2 50.0312
    -2 7 2 51.4366
    -2 7 2 35.2186
    1 -7 -2 7.62327
    1 -7 -2 6.00095
    1 -7 -2 10.4904
    1 -7 -2 8.08155
    1 -7 -2 6.59512
    1 -7 -2 6.75338
    1 -7 -2 4.62264
    1 -7 -2 8.12915
    -1 7 2 4.67398
    -1 7 2 5.63178
    -1 7 2 9.48465
    -1 7 2 2.4492
    -1 7 2 4.62812
    -1 7 2 3.37888
    -1 7 2 3.11285
    -1 7 2 4.70157
    0 -7 -2 277.537
    0 -7 -2 274.654
    0 -7 -2 291.802
    0 -7 -2 297.025
    0 -7 -2 308.03
    0 -7 -2 297.572
    0 -7 -2 291.249
    0 -7 -2 309.634
    0 -7 -2 284.786
    0 7 2 315.761
    0 7 2 281.62
    0 7 2 281.211
    0 7 2 305.725
    0 7 2 284.876
    0 7 2 292.086
    0 7 2 285.981
    0 7 2 286.869
    0 7 2 288.432
    0 7 2 286.761
    -1 -7 -2 44.3677
    -1 -7 -2 45.2153
    -1 -7 -2 36.415
    -1 -7 -2 38.124
    -1 -7 -2 40.9819
    -1 -7 -2 43.2058
    -1 -7 -2 52.4112
    -1 -7 -2 44.0783
    -1 -7 -2 45.066
    -1 -7 -2 38.3052
    -1 -7 -2 37.6203
    1 7 2 32.5223
    1 7 2 40.2589
    1 7 2 46.4627
    1 7 2 37.3996
    1 7 2 43.3235
    1 7 2 38.7549
    1 7 2 42.3102
    1 7 2 41.7794
    -2 -7 -2 58.7001
    -2 -7 -2 51.1489
    -2 -7 -2 67.7869
    -2 -7 -2 59.2376
    -2 -7 -2 60.6831
    -2 -7 -2 54.2995
    -2 -7 -2 64.9678
    -2 -7 -2 64.0258
    -2 -7 -2 57.9242
    -2 -7 -2 61.2631
    -2 -7 -2 60.1043
    -2 -7 -2 71.183
    2 7 2 58.7538
    2 7 2 61.8677
    2 7 2 78.7299
    2 7 2 63.8415
    2 7 2 67.1095
    2 7 2 64.2131
    2 7 2 54.386
    -3 -7 -2 327.562
    -3 -7 -2 356.92
    -3 -7 -2 350.649
    -3 -7 -2 356.953
    -3 -7 -2 362.077
    -3 -7 -2 349.304
    -3 -7 -2 352.289
    -3 -7 -2 346.842
    -3 -7 -2 346.14
    -3 -7 -2 355.679
    -3 -7 -2 358.255
    3 7 2 342.927
    3 7 2 356.183
    3 7 2 349.841
    3 7 2 353.099
    -4 -7 -2 278.958
    -4 -7 -2 275.572
    -4 -7 -2 258.627
    -4 -7 -2 274.619
    -4 -7 -2 275.969
    -4 -7 -2 267.332
    -4 -7 -2 279.645
    -4 -7 -2 250.008
    4 7 2 272.362
    4 7 2 282.855
    4 7 2 279.597
    -5 -7 -2 9.6494
    -5 -7 -2 17.277
    -5 -7 -2 13.0036
    -5 -7 -2 13.913
    -5 -7 -2 10.5503
    -5 -7 -2 10.8352
    5 7 2 14.7347
    5 7 2 10.1722
    -6 -7 -2 43.1667
    -6 -7 -2 37.9079
    -6 -7 -2 24.712
    -6 -7 -2 30.1342
    -6 -7 -2 39.2375
    -6 -7 -2 46.4732
    6 7 2 42.2487
    -7 -7 -2 254.909
    -7 -7 -2 259.271
    -7 -7 -2 241.842
    -7 -7 -2 251.219
    -7 -7 -2 241.544
    -7 -7 -2 262.765
    7 7 2 276.125
    -8 -7 -2 6.88711
    -8 -7 -2 6.29336
    -8 -7 -2 7.89617
    -8 -7 -2 8.17933
    -9 -7 -2 0.55721
    -9 -7 -2 -0.0356
    -9 -7 -2 0.59238
    -9 -7 -2 0.26822
    -10 -7 -2 92.2384
    -10 -7 -2 93.4126
    -10 -7 -2 91.9166
    -10 -7 -2 87.7212
    -11 -7 -2 122.585
    -11 -7 -2 120.979
    -11 -7 -2 111.825
    -12 -7 -2 -0.1338
    -12 -7 -2 1.854
    -12 -7 -2 -0.7823
    6 -8 -2 79.937
    -6 8 2 55.8336
    5 -8 -2 1.125
    5 -8 -2 2.08275
    5 -8 -2 1.99523
    -5 8 2 1.27935
    -5 8 2 1.08632
    -5 8 2 1.22454
    -5 8 2 2.2249
    4 -8 -2 105.876
    4 -8 -2 109.863
    4 -8 -2 103.633
    -4 8 2 107.692
    -4 8 2 101.734
    -4 8 2 108.267
    -4 8 2 102.629
    -4 8 2 108.616
    3 -8 -2 1.49259
    3 -8 -2 1.81915
    3 -8 -2 1.98391
    -3 8 2 1.26888
    -3 8 2 3.75755
    -3 8 2 -0.6624
    -3 8 2 -0.752
    -3 8 2 3.03559
    2 -8 -2 3.3128
    2 -8 -2 1.6667
    2 -8 -2 5.49733
    2 -8 -2 0.88868
    2 -8 -2 3.1452
    -2 8 2 0.6606
    -2 8 2 7.32652
    -2 8 2 5.26748
    -2 8 2 5.29405
    -2 8 2 3.96829
    1 -8 -2 475.147
    1 -8 -2 474.579
    1 -8 -2 514.831
    1 -8 -2 517.88
    1 -8 -2 487.628
    1 -8 -2 469.567
    -1 8 2 500.087
    -1 8 2 491.638
    -1 8 2 473.752
    -1 8 2 498.123
    0 -8 -2 57.2073
    0 -8 -2 58.9313
    0 -8 -2 61.975
    0 -8 -2 55.2855
    0 -8 -2 57.3523
    0 -8 -2 62.1886
    0 8 2 61.1506
    0 8 2 54.6509
    0 8 2 62.8627
    0 8 2 61.7241
    -1 -8 -2 308.736
    -1 -8 -2 305.203
    -1 -8 -2 307.864
    -1 -8 -2 307.678
    -1 -8 -2 324.314
    -1 -8 -2 292.968
    -1 -8 -2 292.129
    -1 -8 -2 317.592
    1 8 2 291.241
    1 8 2 307.481
    1 8 2 314.901
    1 8 2 317.825
    1 8 2 315.666
    -2 -8 -2 -0.1609
    -2 -8 -2 1.39093
    -2 -8 -2 2.91325
    -2 -8 -2 1.42634
    -2 -8 -2 1.40062
    -2 -8 -2 0.52598
    -2 -8 -2 1.08205
    -2 -8 -2 0.469
    -2 -8 -2 1.46984
    2 8 2 1.52723
    2 8 2 1.74266
    2 8 2 1.0374
    2 8 2 1.60591
    2 8 2 2.31688
    -3 -8 -2 2.0279
    -3 -8 -2 0.18342
    -3 -8 -2 0.10012
    -3 -8 -2 0.73563
    -3 -8 -2 1.20243
    -3 -8 -2 -0.4597
    -3 -8 -2 -0.3703
    -3 -8 -2 0.17723
    3 8 2 1.05703
    3 8 2 0.56086
    3 8 2 0.68963
    3 8 2 0.44268
    -4 -8 -2 390.599
    -4 -8 -2 363.962
    -4 -8 -2 370.764
    -4 -8 -2 368.963
    -4 -8 -2 371.607
    -4 -8 -2 372.432
    -4 -8 -2 369.3
    4 8 2 355.183
    4 8 2 382.774
    4 8 2 356.627
    -5 -8 -2 300.736
    -5 -8 -2 278.618
    -5 -8 -2 261.712
    -5 -8 -2 291.279
    -5 -8 -2 282.153
    -5 -8 -2 290.32
    -5 -8 -2 293.941
    5 8 2 272.529
    5 8 2 282.983
    -6 -8 -2 232.202
    -6 -8 -2 247.916
    -6 -8 -2 252.536
    -6 -8 -2 241.587
    -6 -8 -2 242.528
    -6 -8 -2 212.458
    6 8 2 238.254
    -7 -8 -2 14.9125
    -7 -8 -2 20.2524
    -7 -8 -2 18.7357
    -7 -8 -2 13.1204
    7 8 2 18.4443
    -8 -8 -2 114.452
    -8 -8 -2 123.296
    -8 -8 -2 104.676
    -8 -8 -2 98.2872
    -9 -8 -2 0.08517
    -9 -8 -2 1.89883
    -9 -8 -2 -1.32
    -9 -8 -2 -0.4655
    -10 -8 -2 10.9076
    -10 -8 -2 10.4326
    -10 -8 -2 9.2537
    -10 -8 -2 7.87303
    -11 -8 -2 0.08324
    -11 -8 -2 0.06484
    -11 -8 -2 -0.5704
    -12 -8 -2 8.87684
    -12 -8 -2 21.8861
    -12 -8 -2 18.9787
    5 -9 -2 7.07087
    5 -9 -2 14.7948
    4 -9 -2 26.8788
    4 -9 -2 40.2614
    -4 9 2 33.5953
    -4 9 2 44.5414
    3 -9 -2 30.3038
    3 -9 -2 50.3022
    -3 9 2 48.426
    -3 9 2 48.8509
    -3 9 2 51.9399
    2 -9 -2 9.72935
    2 -9 -2 6.5352
    2 -9 -2 7.49104
    -2 9 2 5.4631
    -2 9 2 10.1133
    -2 9 2 13.6234
    1 -9 -2 26.3252
    1 -9 -2 24.0601
    1 -9 -2 25.3832
    -1 9 2 20.7223
    -1 9 2 24.3963
    -1 9 2 24.486
    -1 9 2 24.6263
    0 -9 -2 120.894
    0 -9 -2 152.734
    0 -9 -2 120.82
    0 -9 -2 131.003
    0 -9 -2 131.761
    0 9 2 134.527
    0 9 2 128.997
    0 9 2 148.294
    0 9 2 137.559
    -1 -9 -2 24.81
    -1 -9 -2 25.0532
    -1 -9 -2 24.5832
    -1 -9 -2 20.2748
    -1 -9 -2 32.532
    -1 -9 -2 29.2076
    1 9 2 27.104
    1 9 2 20.8628
    1 9 2 23.6209
    1 9 2 33.0959
    -2 -9 -2 174.76
    -2 -9 -2 195.319
    -2 -9 -2 186.796
    -2 -9 -2 177.321
    -2 -9 -2 186.261
    -2 -9 -2 185.035
    -2 -9 -2 177.883
    2 9 2 177.578
    2 9 2 176.717
    2 9 2 174.554
    2 9 2 171.561
    -3 -9 -2 17.8353
    -3 -9 -2 23.4437
    -3 -9 -2 15.0139
    -3 -9 -2 15.8218
    -3 -9 -2 16.8137
    -3 -9 -2 9.24514
    -3 -9 -2 14.7243
    -3 -9 -2 11.6165
    3 9 2 19.6884
    3 9 2 17.8102
    3 9 2 15.5183
    -4 -9 -2 2.15971
    -4 -9 -2 2.54147
    -4 -9 -2 3.10347
    -4 -9 -2 2.58133
    -4 -9 -2 2.0948
    -4 -9 -2 0.38371
    -4 -9 -2 4.36514
    4 9 2 3.65795
    4 9 2 4.27566
    4 9 2 2.5077
    -5 -9 -2 467.514
    -5 -9 -2 472.452
    -5 -9 -2 467.096
    -5 -9 -2 457.478
    -5 -9 -2 458.366
    -5 -9 -2 457.244
    -5 -9 -2 502.386
    5 9 2 446.744
    5 9 2 463.512
    5 9 2 454.143
    -6 -9 -2 287.499
    -6 -9 -2 252.516
    -6 -9 -2 281.234
    -6 -9 -2 310.579
    -6 -9 -2 273.936
    6 9 2 257.699
    -7 -9 -2 152.651
    -7 -9 -2 143.664
    -7 -9 -2 153.894
    -7 -9 -2 148.311
    -8 -9 -2 4.33174
    -8 -9 -2 1.2352
    -8 -9 -2 8.00012
    -8 -9 -2 3.44084
    -9 -9 -2 6.68803
    -9 -9 -2 6.73804
    -9 -9 -2 5.4711
    -9 -9 -2 2.4375
    -10 -9 -2 115.077
    -10 -9 -2 116.304
    -10 -9 -2 124.138
    -10 -9 -2 130.958
    -11 -9 -2 16.12
    -11 -9 -2 13.3605
    -11 -9 -2 13.4012
    -11 -9 -2 20.3493
    4 -10 -2 30.1427
    4 -10 -2 31.6097
    3 -10 -2 45.8844
    3 -10 -2 29.9638
    -3 10 2 24.3742
    -3 10 2 30.6834
    -3 10 2 26.8562
    2 -10 -2 0.67192
    2 -10 -2 2.64363
    -2 10 2 0.23454
    -2 10 2 1.70175
    -2 10 2 1.65839
    1 -10 -2 -2.0916
    1 -10 -2 2.38203
    -1 10 2 1.66004
    -1 10 2 0.91093
    -1 10 2 1.13812
    0 -10 -2 60.3855
    0 -10 -2 83.8255
    0 -10 -2 82.787
    0 10 2 75.4035
    0 10 2 82.3943
    -1 -10 -2 171.787
    -1 -10 -2 170.664
    -1 -10 -2 173.378
    -1 -10 -2 161.48
    1 10 2 171.799
    1 10 2 154.401
    -2 -10 -2 0.01116
    -2 -10 -2 0.27636
    -2 -10 -2 0.878
    -2 -10 -2 0.64636
    -2 -10 -2 2.30203
    2 10 2 1.98817
    2 10 2 1.02882
    2 10 2 -1.5026
    -3 -10 -2 -0.4129
    -3 -10 -2 -0.1542
    -3 -10 -2 -1.4725
    -3 -10 -2 0.33531
    -3 -10 -2 0.65744
    -3 -10 -2 -0.6077
    3 10 2 -1.0338
    3 10 2 0.14926
    -4 -10 -2 542.081
    -4 -10 -2 534.714
    -4 -10 -2 502.904
    -4 -10 -2 496.943
    -4 -10 -2 481.859
    -4 -10 -2 537.104
    4 10 2 519.391
    4 10 2 523.846
    4 10 2 480.679
    -5 -10 -2 127.511
    -5 -10 -2 129.782
    -5 -10 -2 116.928
    -5 -10 -2 127.548
    5 10 2 119.316
    5 10 2 111.06
    5 10 2 120.277
    -6 -10 -2 621.953
    -6 -10 -2 586.414
    -6 -10 -2 595.924
    -6 -10 -2 563.981
    6 10 2 550.167
    6 10 2 610.469
    -7 -10 -2 2.17651
    -7 -10 -2 4.72578
    -7 -10 -2 2.08357
    -7 -10 -2 -0.3621
    -8 -10 -2 -0.1562
    -8 -10 -2 -0.6911
    -8 -10 -2 2.01184
    -8 -10 -2 2.37849
    -9 -10 -2 31.9838
    -9 -10 -2 37.3795
    -9 -10 -2 35.8037
    -9 -10 -2 37.1966
    -10 -10 -2 29.0487
    -10 -10 -2 20.3917
    -10 -10 -2 29.6634
    -11 -10 -2 -0.0578
    -11 -10 -2 -2.4559
    -11 -10 -2 2.37416
    -11 -10 -2 4.16217
    2 -11 -2 8.11122
    2 -11 -2 12.289
    -2 11 2 9.64773
    -2 11 2 10.2612
    -2 11 2 10.6761
    1 -11 -2 7.56977
    1 -11 -2 4.3306
    -1 11 2 0.16681
    -1 11 2 5.04983
    0 -11 -2 38.2361
    0 -11 -2 19.4071
    0 11 2 15.0949
    0 11 2 21.0557
    -1 -11 -2 8.28847
    -1 -11 -2 9.60331
    -1 -11 -2 12.7053
    1 11 2 11.4972
    1 11 2 10.6282
    -2 -11 -2 1.62302
    -2 -11 -2 2.22624
    -2 -11 -2 1.28558
    -2 -11 -2 3.48307
    2 11 2 2.71612
    2 11 2 2.11537
    -3 -11 -2 133.261
    -3 -11 -2 120.962
    -3 -11 -2 120.653
    -3 -11 -2 113.762
    3 11 2 115.418
    -4 -11 -2 16.253
    -4 -11 -2 11.2571
    -4 -11 -2 15.5886
    -4 -11 -2 15.8977
    -4 -11 -2 19.6525
    4 11 2 11.0967
    -5 -11 -2 2.20727
    -5 -11 -2 2.22445
    -5 -11 -2 0.44741
    5 11 2 1.30921
    -6 -11 -2 7.50613
    -6 -11 -2 12.2097
    6 11 2 9.21899
    6 11 2 4.56702
    -7 -11 -2 21.0777
    -7 -11 -2 28.9799
    -7 -11 -2 30.7466
    -7 -11 -2 32.0309
    7 11 2 25.4464
    -8 -11 -2 46.153
    -8 -11 -2 56.18
    -8 -11 -2 45.5453
    -8 -11 -2 40.989
    8 11 2 41.6773
    -9 -11 -2 65.3151
    -9 -11 -2 63.3222
    -9 -11 -2 58.5081
    -9 -11 -2 64.1398
    -10 -11 -2 0.00572
    -10 -11 -2 0.4111
    -10 -11 -2 0.02643
    -10 -11 -2 2.00941
    1 -12 -2 33.3413
    -1 12 2 14.6726
    0 -12 -2 3.49636
    0 -12 -2 9.53964
    0 12 2 10.7019
    0 12 2 10.0931
    -1 -12 -2 0.75927
    -1 -12 -2 -1.0715
    -1 -12 -2 1.9053
    1 12 2 -0.0943
    1 12 2 0.01841
    -2 -12 -2 -1.5639
    -2 -12 -2 -0.7284
    -2 -12 -2 0.58531
    2 12 2 2.45656
    2 12 2 0.51412
    -3 -12 -2 0.59093
    -3 -12 -2 -1.6601
    -3 -12 -2 0.59109
    -3 -12 -2 1.88394
    3 12 2 -0.4817
    -4 -12 -2 18.7704
    -4 -12 -2 16.708
    -4 -12 -2 20.2641
    -4 -12 -2 19.415
    4 12 2 14.212
    -5 -12 -2 56.0989
    -5 -12 -2 64.6624
    -5 -12 -2 60.0952
    5 12 2 62.2753
    -6 -12 -2 121.505
    -6 -12 -2 118.198
    6 12 2 107.438
    -7 -12 -2 20.2468
    -7 -12 -2 20.5526
    7 12 2 17.5816
    -8 -12 -2 28.4141
    -8 -12 -2 38.148
    -9 -12 -2 17.503
    -9 -12 -2 13.6416
    -1 -13 -2 2.71929
    1 13 2 4.12644
    -2 -13 -2 2.27093
    -2 -13 -2 -0.2387
    -2 -13 -2 0.28683
    2 13 2 0.06734
    2 13 2 -0.053
    -3 -13 -2 -0.1852
    -3 -13 -2 1.60579
    -3 -13 -2 -0.0052
    -3 -13 -2 -0.1411
    3 13 2 4.69223
    -4 -13 -2 3.87316
    -4 -13 -2 2.92697
    -4 -13 -2 3.34612
    4 13 2 3.00621
    -5 -13 -2 145.62
    -5 -13 -2 138.009
    -5 -13 -2 133.56
    5 13 2 136.91
    -6 -13 -2 15.4155
    -6 -13 -2 15.0558
    6 13 2 12.3473
    -7 -13 -2 2.12664
    7 13 2 0.96011
    -8 -13 -2 117.747
    -7 -12 3 2.05742
    6 12 -3 -0.2692
    -6 -12 3 -1.724
    -6 -12 3 -0.5212
    5 12 -3 39.9615
    5 12 -3 31.2945
    -5 -12 3 42.1788
    -5 -12 3 64.5395
    -5 -12 3 44.719
    4 12 -3 10.4045
    4 12 -3 11.1648
    -4 -12 3 16.9294
    -4 -12 3 7.63993
    -4 -12 3 8.97851
    3 12 -3 24.6503
    3 12 -3 20.0624
    -3 -12 3 22.8503
    -3 -12 3 24.5596
    -3 -12 3 21.4036
    -3 -12 3 24.7964
    -2 -12 3 165.012
    -2 -12 3 181.422
    -2 -12 3 156.127
    8 11 -3 27.7797
    -8 -11 3 25.6022
    -8 -11 3 17.5962
    -8 -11 3 17.1746
    7 11 -3 0.17437
    -7 -11 3 4.41051
    -7 -11 3 1.43861
    -7 -11 3 -0.6911
    6 11 -3 3.4183
    6 11 -3 0.01762
    -6 -11 3 7.0176
    -6 -11 3 4.34764
    -6 -11 3 3.42034
    5 11 -3 76.2531
    5 11 -3 83.3484
    -5 -11 3 73.5506
    -5 -11 3 74.517
    -5 -11 3 81.6454
    -5 -11 3 81.7937
    4 11 -3 2.66771
    4 11 -3 3.6123
    -4 -11 3 2.8577
    -4 -11 3 4.71745
    -4 -11 3 4.21745
    3 11 -3 56.314
    3 11 -3 62.1621
    -3 -11 3 35.3854
    -3 -11 3 51.4273
    -3 -11 3 40.1696
    -3 -11 3 63.3368
    2 11 -3 26.9008
    2 11 -3 26.757
    -2 -11 3 30.8406
    -2 -11 3 23.1922
    -2 -11 3 31.6674
    1 11 -3 16.7964
    -1 -11 3 17.736
    -1 -11 3 6.98436
    -1 -11 3 15.3354
    0 -11 3 88.8828
    0 -11 3 76.2053
    0 -11 3 83.7231
    -1 11 -3 5.87786
    1 -11 3 6.89189
    1 -11 3 4.24989
    9 10 -3 87.516
    -9 -10 3 91.1396
    -9 -10 3 84.0657
    -9 -10 3 82.1307
    8 10 -3 2.60067
    -8 -10 3 2.50316
    -8 -10 3 3.44144
    -8 -10 3 2.03824
    7 10 -3 0.093
    -7 -10 3 2.6326
    -7 -10 3 -1.0377
    -7 -10 3 1.06831
    6 10 -3 -0.568
    6 10 -3 1.40017
    -6 -10 3 2.18837
    -6 -10 3 0.81765
    -6 -10 3 1.07183
    5 10 -3 0.93569
    5 10 -3 5.15127
    -5 -10 3 3.87774
    -5 -10 3 6.46025
    -5 -10 3 2.78958
    -5 -10 3 3.7882
    4 10 -3 1.78812
    4 10 -3 1.94231
    -4 -10 3 3.66967
    -4 -10 3 2.85089
    -4 -10 3 0.73528
    -4 -10 3 2.94086
    3 10 -3 8.67048
    3 10 -3 7.41347
    -3 -10 3 4.87453
    -3 -10 3 7.68326
    -3 -10 3 7.77798
    -3 -10 3 9.21077
    2 10 -3 8.10433
    2 10 -3 8.32867
    -2 -10 3 17.9001
    -2 -10 3 11.2348
    -2 -10 3 9.85375
    -2 -10 3 13.662
    1 10 -3 26.5566
    1 10 -3 21.8089
    -1 -10 3 25.9203
    -1 -10 3 17.7233
    -1 -10 3 29.3097
    -1 -10 3 18.0564
    0 10 -3 136.179
    0 10 -3 133.893
    0 -10 3 137.608
    0 -10 3 153.596
    0 -10 3 139.722
    0 -10 3 156.796
    -1 10 -3 -0.645
    -1 10 -3 1.0435
    -1 10 -3 1.95196
    1 -10 3 -0.8127
    1 -10 3 2.45133
    -2 10 -3 0.5033
    -2 10 -3 1.04449
    -2 10 -3 0.33504
    2 -10 3 -0.4505
    2 -10 3 -1.7426
    10 9 -3 1.41206
    -10 -9 3 -0.1376
    9 9 -3 0.07434
    -9 -9 3 1.19542
    -9 -9 3 1.04329
    -9 -9 3 0.04038
    8 9 -3 0.93234
    -8 -9 3 0.99758
    -8 -9 3 1.11319
    -8 -9 3 1.50036
    7 9 -3 2.20497
    -7 -9 3 1.01879
    -7 -9 3 -0.2932
    -7 -9 3 0.07016
    6 9 -3 5.80167
    6 9 -3 3.60972
    -6 -9 3 5.90373
    -6 -9 3 7.78414
    -6 -9 3 -2.0278
    5 9 -3 19.0662
    5 9 -3 17.1051
    -5 -9 3 16.2962
    -5 -9 3 18.5827
    -5 -9 3 20.2739
    -5 -9 3 20.251
    4 9 -3 14.3681
    4 9 -3 19.6305
    -4 -9 3 22.3955
    -4 -9 3 24.0619
    -4 -9 3 18.0365
    -4 -9 3 17.4124
    -4 -9 3 15.0572
    -4 -9 3 19.7062
    3 9 -3 13.5966
    3 9 -3 12.8452
    -3 -9 3 19.4164
    -3 -9 3 22.3292
    -3 -9 3 11.6172
    -3 -9 3 14.6571
    2 9 -3 2.26961
    2 9 -3 5.95572
    2 9 -3 0.55548
    -2 -9 3 2.04065
    -2 -9 3 3.20639
    -2 -9 3 3.52284
    -2 -9 3 4.53554
    1 9 -3 169.457
    1 9 -3 132.255
    1 9 -3 132.498
    1 9 -3 149.786
    -1 -9 3 134.3
    -1 -9 3 127.18
    -1 -9 3 131.534
    -1 -9 3 131.382
    -1 -9 3 137.058
    0 9 -3 -0.0178
    0 9 -3 4.36452
    0 9 -3 0.1455
    0 9 -3 -0.5405
    0 -9 3 0.6161
    0 -9 3 4.67514
    0 -9 3 0.70628
    0 -9 3 -0.1295
    -1 9 -3 -0.8847
    -1 9 -3 -0.7193
    -1 9 -3 -0.2974
    -1 9 -3 1.0631
    1 -9 3 -0.475
    1 -9 3 1.31265
    1 -9 3 4.31314
    -2 9 -3 119.257
    -2 9 -3 131.038
    -2 9 -3 123.66
    -2 9 -3 132.086
    2 -9 3 133.964
    2 -9 3 125.651
    -3 9 -3 60.3264
    -3 9 -3 78.4658
    -3 9 -3 73.2301
    -3 9 -3 52.4872
    3 -9 3 76.3906
    3 -9 3 46.7493
    -4 9 -3 1.9597
    -4 9 -3 2.67761
    -4 9 -3 0.83166
    4 -9 3 -1.4941
    4 -9 3 -0.0873
    -11 -8 3 -0.6668
    10 8 -3 115.589
    -10 -8 3 114.34
    -10 -8 3 114.985
    9 8 -3 4.41873
    -9 -8 3 8.59541
    -9 -8 3 8.02102
    -9 -8 3 15.2092
    8 8 -3 0.38918
    -8 -8 3 2.62333
    -8 -8 3 3.34372
    -8 -8 3 7.16992
    7 8 -3 0.56812
    -7 -8 3 0.73958
    -7 -8 3 -0.623
    -7 -8 3 0.30309
    6 8 -3 31.1243
    6 8 -3 33.6976
    -6 -8 3 22.4138
    -6 -8 3 41.8367
    -6 -8 3 24.9067
    5 8 -3 17.9527
    5 8 -3 18.6601
    -5 -8 3 17.3404
    -5 -8 3 15.9331
    -5 -8 3 13.9877
    -5 -8 3 12.806
    -5 -8 3 19.7468
    4 8 -3 228.538
    4 8 -3 242.35
    -4 -8 3 240.629
    -4 -8 3 233.336
    -4 -8 3 237.251
    -4 -8 3 204.041
    -4 -8 3 232.639
    -4 -8 3 210.075
    3 8 -3 126.201
    3 8 -3 112.942
    3 8 -3 124.095
    -3 -8 3 122.905
    -3 -8 3 106.266
    -3 -8 3 113.781
    -3 -8 3 124.496
    -3 -8 3 122.528
    -3 -8 3 108.575
    2 8 -3 450.687
    2 8 -3 504.008
    2 8 -3 496.083
    2 8 -3 478.001
    2 8 -3 500.358
    -2 -8 3 462.279
    -2 -8 3 495.093
    -2 -8 3 531.888
    -2 -8 3 503.806
    -2 -8 3 517.57
    1 8 -3 43.3231
    1 8 -3 39.3455
    1 8 -3 47.791
    1 8 -3 40.9527
    1 8 -3 44.2986
    1 8 -3 41.2256
    -1 -8 3 33.9572
    -1 -8 3 42.0072
    -1 -8 3 46.9165
    -1 -8 3 37.8031
    -1 -8 3 34.2263
    0 8 -3 48.0305
    0 8 -3 43.5913
    0 8 -3 51.7034
    0 8 -3 47.1567
    0 8 -3 49.7421
    0 -8 3 26.852
    0 -8 3 46.8298
    0 -8 3 35.2917
    0 -8 3 47.8771
    -1 8 -3 70.6658
    -1 8 -3 67.0274
    -1 8 -3 78.8726
    -1 8 -3 75.6946
    1 -8 3 77.6459
    1 -8 3 97.6246
    1 -8 3 68.5384
    -2 8 -3 99.9425
    -2 8 -3 91.6428
    -2 8 -3 83.9154
    -2 8 -3 82.4162
    2 -8 3 83.4974
    2 -8 3 90.4793
    2 -8 3 82.2909
    -3 8 -3 5.02073
    -3 8 -3 4.91501
    -3 8 -3 7.48973
    -3 8 -3 3.46484
    3 -8 3 7.09505
    3 -8 3 6.71917
    3 -8 3 11.2574
    -4 8 -3 31.612
    -4 8 -3 35.3999
    -4 8 -3 43.2285
    -4 8 -3 42.2258
    4 -8 3 30.8921
    4 -8 3 35.9631
    -5 8 -3 5.26243
    -5 8 -3 4.92481
    5 -8 3 14.1997
    5 -8 3 3.59897
    -11 -7 3 -1.2802
    -11 -7 3 2.85517
    10 7 -3 41.41
    -10 -7 3 30.9722
    -10 -7 3 49.9482
    -10 -7 3 51.3139
    -10 -7 3 45.9869
    9 7 -3 79.4801
    -9 -7 3 63.7739
    -9 -7 3 76.5412
    -9 -7 3 69.9255
    -9 -7 3 77.2554
    -9 -7 3 72.3599
    8 7 -3 139.977
    -8 -7 3 145.623
    -8 -7 3 153.313
    -8 -7 3 139.911
    -8 -7 3 163.064
    7 7 -3 1.34288
    -7 -7 3 0.7483
    -7 -7 3 1.10932
    -7 -7 3 0.01362
    6 7 -3 68.5677
    6 7 -3 67.5088
    -6 -7 3 77.6453
    -6 -7 3 69.7796
    -6 -7 3 71.6471
    -6 -7 3 71.9766
    5 7 -3 248.778
    5 7 -3 240.198
    -5 -7 3 237.556
    -5 -7 3 239.434
    -5 -7 3 251.854
    -5 -7 3 241.897
    -5 -7 3 223.942
    4 7 -3 -1.1255
    4 7 -3 -0.5124
    -4 -7 3 -0.5969
    -4 -7 3 2.39879
    -4 -7 3 -0.2376
    -4 -7 3 1.09341
    -4 -7 3 -0.1628
    -4 -7 3 0.06937
    -4 -7 3 0.45181
    -4 -7 3 1.60084
    3 7 -3 26.5797
    3 7 -3 33.3149
    3 7 -3 29.4098
    3 7 -3 29.2903
    3 7 -3 18.6518
    3 7 -3 23.9492
    -3 -7 3 19.0727
    -3 -7 3 25.2936
    -3 -7 3 18.9263
    -3 -7 3 22.4683
    -3 -7 3 32.788
    -3 -7 3 25.1214
    -3 -7 3 20.5137
    -3 -7 3 17.7564
    2 7 -3 3.11425
    2 7 -3 1.63484
    2 7 -3 5.72089
    2 7 -3 2.11795
    2 7 -3 2.31746
    2 7 -3 2.24989
    -2 -7 3 3.11807
    -2 -7 3 1.63889
    -2 -7 3 1.62037
    -2 -7 3 0.71115
    -2 -7 3 2.47068
    -2 -7 3 1.2421
    -2 -7 3 1.90905
    -2 -7 3 2.70063
    1 7 -3 536.547
    1 7 -3 522.423
    1 7 -3 523.446
    1 7 -3 525.139
    1 7 -3 518.215
    1 7 -3 507.076
    -1 -7 3 512.365
    -1 -7 3 492.226
    -1 -7 3 539.343
    -1 -7 3 500.208
    -1 -7 3 527.608
    -1 -7 3 507.219
    0 7 -3 -0.0547
    0 7 -3 -0.2503
    0 7 -3 1.74318
    0 7 -3 1.4647
    0 7 -3 -1.1047
    0 7 -3 0.36708
    0 -7 3 -0.8249
    0 -7 3 0.30751
    0 -7 3 1.10266
    0 -7 3 0.08869
    0 -7 3 0.87131
    0 -7 3 2.09198
    -1 7 -3 40.4466
    -1 7 -3 32.4779
    -1 7 -3 43.2603
    -1 7 -3 40.0561
    -1 7 -3 36.3786
    1 -7 3 39.6334
    1 -7 3 55.3008
    1 -7 3 39.6383
    -2 7 -3 40.9928
    -2 7 -3 54.7947
    -2 7 -3 52.8563
    -2 7 -3 44.3513
    2 -7 3 54.6147
    2 -7 3 52.3332
    2 -7 3 60.3506
    -3 7 -3 20.5762
    -3 7 -3 12.2417
    -3 7 -3 24.466
    -3 7 -3 25.0087
    3 -7 3 23.0686
    3 -7 3 33.6742
    3 -7 3 26.9081
    -4 7 -3 14.9619
    -4 7 -3 7.83173
    -4 7 -3 12.5211
    -4 7 -3 15.5511
    4 -7 3 11.4195
    4 -7 3 12.3722
    4 -7 3 9.83521
    -5 7 -3 54.0166
    -5 7 -3 51.0805
    -5 7 -3 34.9707
    5 -7 3 53.0278
    5 -7 3 55.6098
    -6 7 -3 0.09886
    -6 7 -3 0.93045
    6 -7 3 1.26636
    6 -7 3 0.78651
    -11 -6 3 118.492
    -11 -6 3 100.878
    -11 -6 3 111.62
    -10 -6 3 0.76744
    -10 -6 3 1.0869
    -10 -6 3 0.69073
    -10 -6 3 -0.008
    9 6 -3 2.23153
    -9 -6 3 0.65535
    -9 -6 3 2.14198
    -9 -6 3 3.10395
    -9 -6 3 -0.4692
    8 6 -3 57.1498
    8 6 -3 60.5491
    -8 -6 3 59.7906
    -8 -6 3 63.7932
    -8 -6 3 57.7753
    -8 -6 3 50.528
    -8 -6 3 47.4783
    7 6 -3 0.61745
    7 6 -3 1.42021
    -7 -6 3 1.08087
    -7 -6 3 1.66414
    -7 -6 3 1.54392
    -7 -6 3 2.08849
    6 6 -3 24.3587
    6 6 -3 21.1021
    6 6 -3 18.6847
    -6 -6 3 33.2688
    -6 -6 3 30.903
    -6 -6 3 21.8981
    -6 -6 3 21.0002
    -6 -6 3 30.3147
    -6 -6 3 31.1359
    5 6 -3 34.2306
    5 6 -3 34.1802
    5 6 -3 29.073
    -5 -6 3 30.3862
    -5 -6 3 34.289
    -5 -6 3 32.0691
    -5 -6 3 32.2327
    -5 -6 3 31.3161
    4 6 -3 43.1785
    4 6 -3 44.3872
    4 6 -3 48.7241
    4 6 -3 42.8095
    4 6 -3 44.2516
    -4 -6 3 35.6955
    -4 -6 3 41.0776
    -4 -6 3 34.025
    -4 -6 3 43.3593
    -4 -6 3 45.3203
    -4 -6 3 44.3512
    -4 -6 3 55.0436
    -4 -6 3 48.8663
    3 6 -3 -0.8347
    3 6 -3 0.36944
    3 6 -3 1.42128
    3 6 -3 -0.6713
    3 6 -3 0.67867
    3 6 -3 2.14362
    3 6 -3 0.40239
    -3 -6 3 0.68962
    -3 -6 3 1.52497
    -3 -6 3 -0.5042
    -3 -6 3 -0.0365
    -3 -6 3 -0.2865
    -3 -6 3 0.62868
    -3 -6 3 1.46658
    2 6 -3 25.5852
    2 6 -3 23.8793
    2 6 -3 26.2587
    2 6 -3 32.1088
    2 6 -3 29.2298
    2 6 -3 27.8157
    2 6 -3 31.7833
    -2 -6 3 32.3706
    -2 -6 3 27.7311
    -2 -6 3 25.0431
    -2 -6 3 29.4208
    -2 -6 3 27.1124
    -2 -6 3 33.4074
    -2 -6 3 25.3676
    1 6 -3 0.78056
    1 6 -3 -0.2875
    1 6 -3 -0.5821
    1 6 -3 0.14342
    1 6 -3 0.12629
    1 6 -3 0.39473
    -1 -6 3 0.45446
    -1 -6 3 0.97069
    -1 -6 3 -0.4971
    -1 -6 3 0.97311
    -1 -6 3 -0.4023
    -1 -6 3 -0.5724
    -1 -6 3 0.31191
    0 6 -3 12.8088
    0 6 -3 7.67265
    0 6 -3 10.4792
    0 6 -3 9.48364
    0 6 -3 10.4269
    0 6 -3 9.31602
    0 -6 3 7.2805
    0 -6 3 12.8127
    0 -6 3 9.14027
    0 -6 3 7.81266
    0 -6 3 5.11788
    0 -6 3 7.9508
    -1 6 -3 83.4283
    -1 6 -3 88.3335
    -1 6 -3 81.0029
    -1 6 -3 87.9155
    -1 6 -3 77.3238
    1 -6 3 86.3555
    1 -6 3 84.0035
    1 -6 3 93.7104
    1 -6 3 82.7872
    1 -6 3 79.3306
    1 -6 3 84.8571
    -2 6 -3 69.6078
    -2 6 -3 70.3915
    -2 6 -3 71.9092
    -2 6 -3 76.4315
    -2 6 -3 54.2399
    2 -6 3 68.3885
    2 -6 3 77.1656
    2 -6 3 66.545
    2 -6 3 67.6501
    -3 6 -3 20.8158
    -3 6 -3 17.1245
    -3 6 -3 20.4444
    -3 6 -3 22.7951
    3 -6 3 18.0432
    3 -6 3 17.973
    3 -6 3 21.8515
    -4 6 -3 5.17952
    -4 6 -3 6.94444
    -4 6 -3 10.5091
    -4 6 -3 9.94257
    4 -6 3 1.52696
    4 -6 3 8.24295
    4 -6 3 4.4429
    -5 6 -3 7.15385
    -5 6 -3 3.52638
    -5 6 -3 5.15767
    5 -6 3 0.49917
    5 -6 3 1.28878
    5 -6 3 5.51628
    -6 6 -3 54.5266
    -6 6 -3 62.3336
    -6 6 -3 54.603
    6 -6 3 56.3728
    6 -6 3 63.3085
    -7 6 -3 60.4389
    -7 6 -3 54.3169
    7 -6 3 50.6729
    7 -6 3 49.8596
    -11 -5 3 106.984
    -11 -5 3 148.814
    -11 -5 3 133.704
    -10 -5 3 140.103
    -10 -5 3 137.02
    -10 -5 3 145.054
    9 5 -3 -0.5792
    -9 -5 3 0.8826
    -9 -5 3 1.27255
    -9 -5 3 0.8989
    -9 -5 3 0.86636
    -9 -5 3 1.63821
    8 5 -3 17.5092
    8 5 -3 14.276
    -8 -5 3 15.4939
    -8 -5 3 10.2356
    -8 -5 3 16.9953
    -8 -5 3 19.1393
    -8 -5 3 14.0863
    -8 -5 3 15.8578
    7 5 -3 -1.2932
    7 5 -3 2.00592
    -7 -5 3 1.69855
    -7 -5 3 0.08197
    -7 -5 3 0.72005
    -7 -5 3 0.20463
    -7 -5 3 0.69942
    -7 -5 3 -0.8522
    -7 -5 3 0.77098
    -7 -5 3 -0.6243
    6 5 -3 68.881
    6 5 -3 60.2861
    6 5 -3 55.3785
    -6 -5 3 56.0063
    -6 -5 3 59.0816
    -6 -5 3 59.7033
    -6 -5 3 62.9023
    -6 -5 3 57.9429
    -6 -5 3 60.6248
    5 5 -3 394.322
    5 5 -3 390.637
    5 5 -3 387.815
    -5 -5 3 391.706
    -5 -5 3 396.317
    -5 -5 3 406.455
    -5 -5 3 408.611
    -5 -5 3 404.687
    -5 -5 3 399.878
    -5 -5 3 358.939
    -5 -5 3 396.247
    -5 -5 3 395.196
    4 5 -3 69.3733
    4 5 -3 50.4938
    4 5 -3 54.4987
    4 5 -3 36.4638
    4 5 -3 57.026
    4 5 -3 55.2654
    4 5 -3 62.8762
    -4 -5 3 59.2239
    -4 -5 3 52.8666
    -4 -5 3 62.1233
    -4 -5 3 51.2435
    -4 -5 3 60.0506
    -4 -5 3 50.9182
    -4 -5 3 66.6788
    -4 -5 3 51.3553
    -4 -5 3 62.1941
    -4 -5 3 52.5653
    -4 -5 3 58.4998
    -4 -5 3 49.2154
    3 5 -3 26.7789
    3 5 -3 19.6907
    3 5 -3 21.0425
    3 5 -3 30.9177
    3 5 -3 23.2171
    3 5 -3 21.3883
    -3 -5 3 18.8993
    -3 -5 3 24.1814
    -3 -5 3 22.7131
    -3 -5 3 29.071
    -3 -5 3 10.7415
    -3 -5 3 26.509
    -3 -5 3 27.4968
    -3 -5 3 22.4025
    -3 -5 3 22.3975
    -3 -5 3 25.407
    -3 -5 3 23.019
    2 5 -3 0.93136
    2 5 -3 0.11687
    2 5 -3 0.38274
    2 5 -3 0.35162
    2 5 -3 -0.3589
    2 5 -3 -1.0273
    2 5 -3 -0.6514
    -2 -5 3 -0.3864
    -2 -5 3 -0.9346
    -2 -5 3 -0.3418
    -2 -5 3 -0.6749
    -2 -5 3 0.55836
    -2 -5 3 0.67467
    -2 -5 3 1.51911
    -2 -5 3 -0.3188
    -2 -5 3 0.53401
    1 5 -3 22.4024
    1 5 -3 20.7123
    1 5 -3 17.4663
    1 5 -3 22.1804
    1 5 -3 20.2944
    1 5 -3 23.9585
    1 5 -3 21.683
    -1 -5 3 27.9963
    -1 -5 3 25.4786
    -1 -5 3 16.8717
    -1 -5 3 18.929
    -1 -5 3 23.8009
    -1 -5 3 25.9272
    -1 -5 3 29.5833
    -1 -5 3 28.9861
    -1 -5 3 22.6231
    0 5 -3 1114.56
    0 5 -3 1111.48
    0 5 -3 1167.04
    0 5 -3 1095.18
    0 5 -3 1105.4
    0 5 -3 1138.23
    0 5 -3 1063.54
    0 5 -3 1134.97
    0 -5 3 1108.76
    0 -5 3 1084.27
    0 -5 3 1076.62
    0 -5 3 1119.07
    0 -5 3 1157.75
    0 -5 3 1060.19
    0 -5 3 1090.58
    0 -5 3 1167.57
    -1 5 -3 506.077
    -1 5 -3 496.344
    -1 5 -3 497.094
    -1 5 -3 493.176
    -1 5 -3 501.138
    1 -5 3 460.102
    1 -5 3 506.935
    1 -5 3 486.359
    1 -5 3 503.704
    1 -5 3 487.805
    1 -5 3 490.228
    -2 5 -3 321.269
    -2 5 -3 319.075
    -2 5 -3 315.438
    -2 5 -3 294.058
    -2 5 -3 324.391
    2 -5 3 307.706
    2 -5 3 317.684
    2 -5 3 283.033
    2 -5 3 308.008
    2 -5 3 292.881
    -3 5 -3 90.9636
    -3 5 -3 71.2332
    -3 5 -3 76.9944
    -3 5 -3 72.5631
    -3 5 -3 69.2256
    3 -5 3 76.2311
    3 -5 3 66.192
    3 -5 3 72.6324
    3 -5 3 76.5292
    -4 5 -3 62.4081
    -4 5 -3 58.9041
    -4 5 -3 49.4673
    -4 5 -3 56.7963
    4 -5 3 57.0655
    4 -5 3 45.9575
    4 -5 3 63.2536
    -5 5 -3 12.4905
    -5 5 -3 10.6767
    -5 5 -3 24.7787
    5 -5 3 16.5168
    5 -5 3 13.2507
    5 -5 3 14.3613
    -6 5 -3 1.3887
    -6 5 -3 3.18469
    -6 5 -3 0.89476
    6 -5 3 0.92704
    6 -5 3 -0.4054
    6 -5 3 1.10693
    -7 5 -3 0.32948
    -7 5 -3 -1.2476
    -7 5 -3 -1.0978
    7 -5 3 1.70949
    7 -5 3 1.90734
    -8 5 -3 -0.1446
    -8 5 -3 1.66385
    -11 -4 3 283.811
    -11 -4 3 285.652
    -11 -4 3 280.613
    -10 -4 3 0.71702
    -10 -4 3 0.17557
    -10 -4 3 2.50926
    -10 -4 3 0.196
    9 4 -3 6.36276
    -9 -4 3 2.64045
    -9 -4 3 0.6452
    -9 -4 3 4.66731
    -9 -4 3 6.37697
    8 4 -3 449.851
    8 4 -3 463.883
    -8 -4 3 466.348
    -8 -4 3 487.776
    -8 -4 3 435.976
    -8 -4 3 456.885
    -8 -4 3 437.182
    -8 -4 3 456.163
    7 4 -3 37.0023
    7 4 -3 44.3726
    -7 -4 3 39.9464
    -7 -4 3 36.0141
    -7 -4 3 37.7534
    -7 -4 3 40.0236
    -7 -4 3 36.6336
    -7 -4 3 43.0383
    -7 -4 3 31.1854
    -7 -4 3 38.1857
    6 4 -3 547.47
    6 4 -3 531.698
    6 4 -3 552.059
    -6 -4 3 516.545
    -6 -4 3 537.693
    -6 -4 3 533.864
    -6 -4 3 511.211
    -6 -4 3 535.684
    -6 -4 3 548.63
    -6 -4 3 553.51
    -6 -4 3 559.44
    -6 -4 3 531.046
    5 4 -3 0.27608
    5 4 -3 -0.3884
    5 4 -3 -0.2349
    5 4 -3 -0.5089
    5 4 -3 1.76571
    -5 -4 3 -0.9427
    -5 -4 3 -0.0452
    -5 -4 3 -0.1216
    -5 -4 3 2.1127
    -5 -4 3 0.39565
    -5 -4 3 1.66268
    -5 -4 3 0.70085
    -5 -4 3 0.53741
    -5 -4 3 0.1615
    -5 -4 3 0.30516
    4 4 -3 39.3485
    4 4 -3 56.2351
    4 4 -3 41.1235
    4 4 -3 44.9046
    4 4 -3 42.3086
    4 4 -3 26.4261
    4 4 -3 40.1578
    -4 -4 3 44.4802
    -4 -4 3 43.6428
    -4 -4 3 48.1444
    -4 -4 3 44.5834
    -4 -4 3 37.3595
    -4 -4 3 50.0271
    -4 -4 3 38.4022
    -4 -4 3 48.503
    -4 -4 3 47.0862
    -4 -4 3 43.7102
    -4 -4 3 45.9568
    -4 -4 3 39.5589
    3 4 -3 16.6895
    3 4 -3 18.9597
    3 4 -3 19.9167
    3 4 -3 19.7484
    3 4 -3 21.7893
    3 4 -3 24.2439
    3 4 -3 19.7454
    3 4 -3 22.1733
    -3 -4 3 17.4411
    -3 -4 3 26.314
    -3 -4 3 15.9551
    -3 -4 3 22.4981
    -3 -4 3 18.6403
    -3 -4 3 22.5641
    -3 -4 3 22.4511
    -3 -4 3 21.8484
    -3 -4 3 19.1173
    -3 -4 3 23.4419
    2 4 -3 35.6559
    2 4 -3 29.2279
    2 4 -3 30.6658
    2 4 -3 27.4918
    2 4 -3 26.3717
    2 4 -3 29.1765
    2 4 -3 27.1616
    2 4 -3 27.1183
    -2 -4 3 28.386
    -2 -4 3 22.9851
    -2 -4 3 28.209
    -2 -4 3 27.0689
    -2 -4 3 28.3845
    -2 -4 3 27.0726
    -2 -4 3 28.5577
    -2 -4 3 27.7892
    -2 -4 3 30.3134
    -2 -4 3 23.6754
    1 4 -3 195.357
    1 4 -3 195.705
    1 4 -3 201.309
    1 4 -3 212.22
    1 4 -3 207.842
    1 4 -3 199.644
    1 4 -3 192.185
    -1 -4 3 192.479
    -1 -4 3 195.655
    -1 -4 3 192.877
    -1 -4 3 214.476
    -1 -4 3 193.945
    -1 -4 3 184.407
    -1 -4 3 202.742
    -1 -4 3 194.521
    -1 -4 3 211.099
    -1 -4 3 187.624
    0 4 -3 5.89586
    0 4 -3 6.61697
    0 4 -3 7.71419
    0 4 -3 9.20679
    0 4 -3 5.46284
    0 4 -3 7.32143
    0 4 -3 6.32907
    0 4 -3 8.04839
    0 4 -3 9.88615
    0 -4 3 3.1912
    0 -4 3 7.40441
    0 -4 3 9.53123
    0 -4 3 5.88276
    0 -4 3 5.92771
    0 -4 3 5.85194
    0 -4 3 5.93593
    0 -4 3 11.406
    0 -4 3 9.86082
    0 -4 3 6.58443
    -1 4 -3 275.984
    -1 4 -3 279.323
    -1 4 -3 298.682
    -1 4 -3 301.912
    -1 4 -3 290.328
    -1 4 -3 286.558
    -1 4 -3 302.985
    -1 4 -3 292.739
    1 -4 3 283.566
    1 -4 3 289.939
    1 -4 3 297.505
    1 -4 3 280.288
    1 -4 3 305.61
    1 -4 3 282.568
    1 -4 3 287.873
    1 -4 3 294.063
    1 -4 3 309.387
    -2 4 -3 238.147
    -2 4 -3 249.629
    -2 4 -3 222.321
    -2 4 -3 250.042
    -2 4 -3 241.74
    -2 4 -3 247.468
    2 -4 3 243.82
    2 -4 3 242.903
    2 -4 3 242.038
    2 -4 3 230.21
    2 -4 3 229.924
    -3 4 -3 919
    -3 4 -3 915.395
    -3 4 -3 856.522
    -3 4 -3 855.147
    -3 4 -3 905.136
    -3 4 -3 954.523
    3 -4 3 879.621
    3 -4 3 926.922
    3 -4 3 881.324
    3 -4 3 932.598
    -4 4 -3 72.5488
    -4 4 -3 81.9995
    -4 4 -3 72.5024
    -4 4 -3 71.0545
    4 -4 3 73.3674
    4 -4 3 82.8249
    4 -4 3 78.4354
    4 -4 3 78.941
    -5 4 -3 76.1081
    -5 4 -3 72.5769
    -5 4 -3 79.1402
    5 -4 3 69.4568
    5 -4 3 74.4035
    5 -4 3 73.6598
    -6 4 -3 17.6681
    -6 4 -3 19.8495
    -6 4 -3 11.6689
    6 -4 3 24.2905
    6 -4 3 23.8117
    6 -4 3 27.3329
    -7 4 -3 -0.2545
    -7 4 -3 0.43555
    -7 4 -3 -0.0375
    7 -4 3 0.32134
    7 -4 3 -0.3881
    7 -4 3 -0.4967
    -8 4 -3 24.1648
    -8 4 -3 22.2041
    8 -4 3 33.3194
    -11 -3 3 5.67615
    -11 -3 3 3.31666
    -11 -3 3 2.65844
    -10 -3 3 10.0693
    -10 -3 3 5.53247
    -10 -3 3 2.27449
    -10 -3 3 2.93098
    -9 -3 3 85.5117
    -9 -3 3 88.231
    -9 -3 3 77.4848
    -9 -3 3 78.81
    8 3 -3 18.7242
    8 3 -3 11.3079
    -8 -3 3 21.2484
    -8 -3 3 23.486
    -8 -3 3 8.37779
    -8 -3 3 19.8141
    -8 -3 3 16.2667
    -8 -3 3 19.8032
    -8 -3 3 14.4957
    -8 -3 3 22.2781
    7 3 -3 464.345
    7 3 -3 447.108
    -7 -3 3 447.684
    -7 -3 3 463.072
    -7 -3 3 413.206
    -7 -3 3 457.151
    -7 -3 3 422.201
    -7 -3 3 419.072
    -7 -3 3 442.393
    -7 -3 3 433.829
    -7 -3 3 452.432
    6 3 -3 30.041
    6 3 -3 27.5355
    6 3 -3 26.2331
    -6 -3 3 24.8843
    -6 -3 3 26.6403
    -6 -3 3 18.6275
    -6 -3 3 24.0517
    -6 -3 3 21.4133
    -6 -3 3 31.3659
    -6 -3 3 29.2079
    -6 -3 3 23.3547
    -6 -3 3 23.2373
    5 3 -3 930.906
    5 3 -3 969.197
    5 3 -3 995.98
    5 3 -3 937.739
    5 3 -3 977.161
    5 3 -3 1017.38
    -5 -3 3 949.988
    -5 -3 3 975.524
    -5 -3 3 991.479
    -5 -3 3 982.125
    -5 -3 3 992.575
    -5 -3 3 986.872
    -5 -3 3 958.917
    -5 -3 3 998.988
    -5 -3 3 939.047
    -5 -3 3 912.259
    4 3 -3 124.141
    4 3 -3 124.835
    4 3 -3 122.486
    4 3 -3 121.308
    4 3 -3 125.777
    4 3 -3 121.714
    4 3 -3 119.481
    4 3 -3 120.774
    -4 -3 3 123.74
    -4 -3 3 127.06
    -4 -3 3 138.382
    -4 -3 3 118.334
    -4 -3 3 125.248
    -4 -3 3 124.825
    -4 -3 3 131.427
    -4 -3 3 121.948
    -4 -3 3 118.362
    -4 -3 3 131.029
    -4 -3 3 125.255
    3 3 -3 19.4695
    3 3 -3 22.8615
    3 3 -3 20.8975
    3 3 -3 23.1448
    3 3 -3 21.754
    3 3 -3 17.2535
    3 3 -3 21.4519
    3 3 -3 21.2342
    -3 -3 3 16.1929
    -3 -3 3 22.5773
    -3 -3 3 23.0193
    -3 -3 3 21.9244
    -3 -3 3 23.095
    -3 -3 3 21.1329
    -3 -3 3 16.4566
    -3 -3 3 24.9166
    -3 -3 3 20.1116
    -3 -3 3 21.7649
    -3 -3 3 17.0325
    2 3 -3 386.363
    2 3 -3 408.758
    2 3 -3 414.361
    2 3 -3 380.804
    2 3 -3 397.851
    2 3 -3 397.469
    2 3 -3 404.886
    2 3 -3 395.55
    -2 -3 3 385.714
    -2 -3 3 403.114
    -2 -3 3 399.021
    -2 -3 3 409.286
    -2 -3 3 395.954
    -2 -3 3 394.625
    -2 -3 3 418.968
    -2 -3 3 385.092
    -2 -3 3 398.476
    1 3 -3 128.419
    1 3 -3 126.888
    1 3 -3 133.849
    1 3 -3 129.944
    1 3 -3 128.451
    1 3 -3 128.477
    1 3 -3 136.27
    1 3 -3 136.997
    1 3 -3 129.699
    1 3 -3 129.956
    -1 -3 3 133.811
    -1 -3 3 118.809
    -1 -3 3 127.824
    -1 -3 3 134.018
    -1 -3 3 130.915
    -1 -3 3 122.009
    -1 -3 3 131.493
    -1 -3 3 123.166
    -1 -3 3 133.662
    -1 -3 3 129.307
    0 3 -3 445.111
    0 3 -3 436.513
    0 3 -3 421.715
    0 3 -3 446.589
    0 3 -3 429.519
    0 3 -3 403.318
    0 3 -3 429.434
    0 3 -3 382.709
    0 3 -3 394.357
    0 3 -3 423.509
    0 -3 3 414.829
    0 -3 3 428.527
    0 -3 3 429.067
    0 -3 3 426.746
    0 -3 3 438.547
    0 -3 3 414.595
    0 -3 3 444.823
    0 -3 3 417.87
    0 -3 3 437.563
    -1 3 -3 22.4022
    -1 3 -3 28.2336
    -1 3 -3 30.2776
    -1 3 -3 26.1658
    -1 3 -3 25.5782
    -1 3 -3 25.3789
    -1 3 -3 29.4562
    -1 3 -3 26.1228
    1 -3 3 24.659
    1 -3 3 26.8096
    1 -3 3 26.2225
    1 -3 3 29.3029
    1 -3 3 27.0585
    1 -3 3 29.8477
    1 -3 3 22.6584
    1 -3 3 23.424
    1 -3 3 29.1036
    -2 3 -3 109.329
    -2 3 -3 117.853
    -2 3 -3 111.219
    -2 3 -3 108.977
    -2 3 -3 111.774
    -2 3 -3 106.555
    -2 3 -3 108.426
    -2 3 -3 103.53
    2 -3 3 104.493
    2 -3 3 119.35
    2 -3 3 106.249
    2 -3 3 115.597
    2 -3 3 103.319
    2 -3 3 111.338
    2 -3 3 104.513
    2 -3 3 117.989
    -3 3 -3 5.10335
    -3 3 -3 3.92761
    -3 3 -3 7.99477
    -3 3 -3 3.05265
    -3 3 -3 2.98687
    -3 3 -3 3.16891
    -3 3 -3 3.79148
    3 -3 3 3.39338
    3 -3 3 1.38996
    3 -3 3 2.91234
    3 -3 3 2.90246
    3 -3 3 3.35219
    -4 3 -3 5.80771
    -4 3 -3 11.7983
    -4 3 -3 13.2385
    -4 3 -3 5.07752
    -4 3 -3 9.63431
    4 -3 3 11.9996
    4 -3 3 13.3076
    4 -3 3 5.83375
    4 -3 3 7.00118
    -5 3 -3 341.595
    -5 3 -3 350.808
    -5 3 -3 329.596
    5 -3 3 313.23
    5 -3 3 338.783
    5 -3 3 329.011
    -6 3 -3 25.9446
    -6 3 -3 27.996
    -6 3 -3 38.2606
    -6 3 -3 33.9364
    6 -3 3 27.2258
    6 -3 3 31.0286
    -7 3 -3 -0.5647
    -7 3 -3 0.75727
    -7 3 -3 1.64653
    -7 3 -3 -0.1106
    7 -3 3 4.87174
    7 -3 3 2.40746
    -8 3 -3 4.48956
    -8 3 -3 2.35259
    -8 3 -3 5.0871
    -8 3 -3 1.81023
    -9 3 -3 106.114
    -9 3 -3 94.1019
    -11 -2 3 24.6677
    -11 -2 3 28.2979
    -11 -2 3 31.8346
    -10 -2 3 29.2883
    -10 -2 3 34.7265
    -10 -2 3 38.5376
    -10 -2 3 30.7575
    -9 -2 3 73.7348
    -9 -2 3 71.153
    -9 -2 3 54.847
    -9 -2 3 66.2029
    -9 -2 3 74.4722
    8 2 -3 2.99916
    8 2 -3 1.62624
    -8 -2 3 3.85918
    -8 -2 3 5.7802
    -8 -2 3 0.68531
    -8 -2 3 5.10372
    -8 -2 3 1.76523
    -8 -2 3 0.79467
    -8 -2 3 3.80387
    -8 -2 3 3.60602
    7 2 -3 300.583
    7 2 -3 303.971
    -7 -2 3 342.223
    -7 -2 3 295.903
    -7 -2 3 293.098
    -7 -2 3 303.856
    -7 -2 3 320.135
    -7 -2 3 323.389
    -7 -2 3 312.167
    -7 -2 3 293.235
    6 2 -3 1000.67
    6 2 -3 1006.09
    6 2 -3 1039.58
    -6 -2 3 975.534
    -6 -2 3 1024.61
    -6 -2 3 1035.79
    -6 -2 3 1037.99
    -6 -2 3 1032.94
    -6 -2 3 1013.16
    -6 -2 3 1050.1
    -6 -2 3 1026.26
    -6 -2 3 1030.76
    5 2 -3 299.096
    5 2 -3 271.245
    5 2 -3 285.886
    5 2 -3 298.782
    5 2 -3 311.183
    5 2 -3 261.873
    -5 -2 3 311.429
    -5 -2 3 266.523
    -5 -2 3 282.776
    -5 -2 3 308.04
    -5 -2 3 274.082
    -5 -2 3 287.682
    -5 -2 3 278.627
    -5 -2 3 276.713
    -5 -2 3 297.958
    -5 -2 3 302.634
    -5 -2 3 299.615
    4 2 -3 200.235
    4 2 -3 189.119
    4 2 -3 191.566
    4 2 -3 207.374
    4 2 -3 195.175
    -4 -2 3 187.2
    -4 -2 3 199.423
    -4 -2 3 206.001
    -4 -2 3 197.636
    -4 -2 3 201.023
    -4 -2 3 187
    -4 -2 3 184.434
    -4 -2 3 206.72
    -4 -2 3 188.983
    -4 -2 3 179.553
    -4 -2 3 197.504
    3 2 -3 294.822
    3 2 -3 296.938
    3 2 -3 324.298
    3 2 -3 299.868
    3 2 -3 306.881
    3 2 -3 316.81
    3 2 -3 304.933
    -3 -2 3 310.824
    -3 -2 3 331.929
    -3 -2 3 321.062
    -3 -2 3 314.988
    -3 -2 3 319.182
    -3 -2 3 298.543
    -3 -2 3 305.603
    -3 -2 3 313.966
    2 2 -3 194.347
    2 2 -3 188.758
    2 2 -3 188.583
    2 2 -3 182.558
    2 2 -3 193.673
    2 2 -3 183.411
    2 2 -3 179.328
    2 2 -3 203.358
    2 2 -3 186.659
    2 2 -3 180.406
    -2 -2 3 187.834
    -2 -2 3 178.146
    -2 -2 3 179.738
    -2 -2 3 176.814
    -2 -2 3 176.053
    -2 -2 3 182.958
    -2 -2 3 182.948
    -2 -2 3 194.768
    1 2 -3 190.41
    1 2 -3 190.847
    1 2 -3 191.283
    1 2 -3 194.686
    1 2 -3 199.489
    1 2 -3 187.416
    1 2 -3 190.641
    1 2 -3 206.693
    1 2 -3 190.16
    1 2 -3 190.771
    1 2 -3 196.389
    -1 -2 3 184.58
    -1 -2 3 202.963
    -1 -2 3 191.424
    -1 -2 3 192.868
    -1 -2 3 205.974
    -1 -2 3 184.119
    -1 -2 3 196.015
    0 2 -3 64.155
    0 2 -3 67.4369
    0 2 -3 62.2483
    0 2 -3 61.3261
    0 2 -3 68.0869
    0 2 -3 65.1231
    0 2 -3 64.2417
    0 2 -3 62.0387
    0 2 -3 62.835
    0 2 -3 66.0918
    0 2 -3 71.1228
    0 -2 3 65.4257
    0 -2 3 68.533
    0 -2 3 60.3919
    0 -2 3 65.2537
    0 -2 3 62.1985
    0 -2 3 57.8269
    0 -2 3 64.6862
    -1 2 -3 239.495
    -1 2 -3 259.194
    -1 2 -3 253.265
    -1 2 -3 259.61
    -1 2 -3 268.09
    -1 2 -3 266.014
    -1 2 -3 241.855
    -1 2 -3 263.71
    -1 2 -3 246.951
    -1 2 -3 267.928
    -1 2 -3 252.928
    1 -2 3 263.428
    1 -2 3 256.965
    1 -2 3 263.082
    1 -2 3 246.509
    1 -2 3 249.469
    1 -2 3 270.279
    1 -2 3 253.426
    1 -2 3 267.151
    -2 2 -3 432.365
    -2 2 -3 414.992
    -2 2 -3 404.453
    -2 2 -3 434.469
    -2 2 -3 429.538
    -2 2 -3 420.93
    2 -2 3 414.652
    2 -2 3 427.113
    2 -2 3 430.8
    2 -2 3 416.532
    2 -2 3 417.081
    2 -2 3 457.671
    2 -2 3 417.053
    -3 2 -3 -0.1036
    -3 2 -3 0.30424
    -3 2 -3 1.00868
    -3 2 -3 -0.0658
    -3 2 -3 -0.2504
    -3 2 -3 0.55211
    -3 2 -3 -0.1887
    -3 2 -3 -0.4953
    3 -2 3 0.10019
    3 -2 3 -0.1882
    3 -2 3 0.54705
    3 -2 3 -0.3881
    3 -2 3 2.71237
    -4 2 -3 915.92
    -4 2 -3 874.969
    -4 2 -3 862.239
    -4 2 -3 834.389
    4 -2 3 856.475
    4 -2 3 883.67
    4 -2 3 837.972
    -5 2 -3 208.41
    -5 2 -3 199.621
    -5 2 -3 195.155
    -5 2 -3 197.278
    -5 2 -3 195.744
    5 -2 3 182.031
    5 -2 3 196.128
    5 -2 3 193.78
    -6 2 -3 1.05831
    -6 2 -3 0.18292
    -6 2 -3 1.06596
    -6 2 -3 0.88966
    6 -2 3 -0.1183
    6 -2 3 1.57848
    6 -2 3 0.62345
    6 -2 3 1.47181
    -7 2 -3 123.047
    -7 2 -3 128.987
    -7 2 -3 124.712
    -7 2 -3 124.501
    7 -2 3 127.963
    7 -2 3 115.857
    -8 2 -3 106.236
    -8 2 -3 110.097
    -8 2 -3 117.635
    -8 2 -3 122.282
    8 -2 3 119.715
    -9 2 -3 2.4668
    -9 2 -3 1.37978
    -9 2 -3 2.4584
    -9 2 -3 2.20857
    -10 2 -3 0.91941
    -10 2 -3 -1.1378
    -10 2 -3 2.04726
    -11 -1 3 0.36711
    -11 -1 3 -0.7537
    -10 -1 3 14.8052
    -10 -1 3 10.441
    -10 -1 3 13.8638
    -10 -1 3 29.4917
    -9 -1 3 47.4752
    -9 -1 3 49.2038
    -9 -1 3 51.0432
    -9 -1 3 39.7951
    -9 -1 3 40.2403
    8 1 -3 4.68346
    8 1 -3 0.68922
    -8 -1 3 6.26727
    -8 -1 3 3.8223
    -8 -1 3 1.73219
    -8 -1 3 4.28031
    -8 -1 3 4.87969
    -8 -1 3 4.44553
    -8 -1 3 3.61822
    7 1 -3 657.945
    7 1 -3 661.408
    -7 -1 3 667.454
    -7 -1 3 669.824
    -7 -1 3 668.794
    -7 -1 3 652.872
    -7 -1 3 668.512
    -7 -1 3 657.466
    -7 -1 3 674.509
    -7 -1 3 664.308
    6 1 -3 95.2973
    6 1 -3 87.3411
    6 1 -3 91.2684
    -6 -1 3 81.982
    -6 -1 3 85.1798
    -6 -1 3 85.5603
    -6 -1 3 92.7482
    -6 -1 3 80.3115
    -6 -1 3 90.216
    -6 -1 3 89.4443
    -6 -1 3 92.434
    -6 -1 3 88.9263
    5 1 -3 42.7915
    5 1 -3 40.9493
    5 1 -3 47.9806
    5 1 -3 38.7043
    5 1 -3 44.0174
    5 1 -3 40.1087
    5 1 -3 41.6646
    -5 -1 3 46.2848
    -5 -1 3 48.1847
    -5 -1 3 45.4262
    -5 -1 3 42.796
    -5 -1 3 46.6496
    -5 -1 3 42.4111
    -5 -1 3 40.0659
    -5 -1 3 46.8058
    -5 -1 3 51.0457
    -5 -1 3 43.1497
    -5 -1 3 42.5836
    4 1 -3 1269.41
    4 1 -3 1295.12
    4 1 -3 1240.39
    4 1 -3 1202.6
    4 1 -3 1294.93
    4 1 -3 1316.95
    -4 -1 3 1310.7
    -4 -1 3 1270.01
    -4 -1 3 1322.7
    -4 -1 3 1268.68
    -4 -1 3 1335.26
    -4 -1 3 1326.83
    -4 -1 3 1245.08
    -4 -1 3 1204.15
    -4 -1 3 1292.12
    -4 -1 3 1245.32
    3 1 -3 356.484
    3 1 -3 329.418
    3 1 -3 378.735
    3 1 -3 340.458
    3 1 -3 353.615
    3 1 -3 361.652
    3 1 -3 330.788
    -3 -1 3 339.637
    -3 -1 3 380.026
    -3 -1 3 343.907
    -3 -1 3 360.383
    -3 -1 3 367.151
    -3 -1 3 358.389
    -3 -1 3 340.796
    -3 -1 3 348.941
    -3 -1 3 358.18
    2 1 -3 234.343
    2 1 -3 248.673
    2 1 -3 237.53
    2 1 -3 220.271
    2 1 -3 257.456
    2 1 -3 239.677
    2 1 -3 239.499
    2 1 -3 245.316
    -2 -1 3 247.076
    -2 -1 3 226.015
    -2 -1 3 253.853
    -2 -1 3 241.119
    -2 -1 3 247.227
    -2 -1 3 251.811
    -2 -1 3 233.19
    -2 -1 3 245.047
    1 1 -3 0.89609
    1 1 -3 2.02711
    1 1 -3 2.18482
    1 1 -3 4.91544
    1 1 -3 2.12219
    1 1 -3 3.3764
    1 1 -3 4.55003
    1 1 -3 2.33482
    -1 -1 3 2.74768
    -1 -1 3 2.15323
    -1 -1 3 3.15194
    -1 -1 3 4.22896
    -1 -1 3 2.06137
    -1 -1 3 2.13765
    -1 -1 3 1.12209
    -1 -1 3 4.28635
    -1 -1 3 1.96115
    0 1 -3 44.3707
    0 1 -3 43.2767
    0 1 -3 48.0089
    0 1 -3 45.6653
    0 1 -3 42.4605
    0 1 -3 46.5083
    0 1 -3 40.5177
    0 1 -3 42.3447
    0 1 -3 44.8023
    0 1 -3 46.8992
    0 1 -3 43.7683
    0 -1 3 44.7858
    0 -1 3 46.4544
    0 -1 3 45.769
    0 -1 3 49.5286
    0 -1 3 45.6112
    0 -1 3 52.3209
    -1 1 -3 703.243
    -1 1 -3 668.527
    -1 1 -3 689.199
    -1 1 -3 696.252
    -1 1 -3 710.599
    -1 1 -3 686.089
    -1 1 -3 715.116
    -1 1 -3 743.986
    -1 1 -3 707.109
    1 -1 3 700.926
    1 -1 3 743.772
    1 -1 3 729.763
    1 -1 3 721.877
    1 -1 3 705.553
    1 -1 3 732.888
    -2 1 -3 370.099
    -2 1 -3 371.618
    -2 1 -3 371.17
    -2 1 -3 384.899
    -2 1 -3 373.44
    -2 1 -3 371.626
    -2 1 -3 373.255
    -2 1 -3 371.952
    2 -1 3 354.22
    2 -1 3 375.926
    2 -1 3 355.919
    2 -1 3 391.613
    2 -1 3 399.483
    2 -1 3 383.482
    2 -1 3 377.727
    -3 1 -3 65.2089
    -3 1 -3 68.1276
    -3 1 -3 65.5564
    -3 1 -3 69.4969
    -3 1 -3 60.7637
    -3 1 -3 64.9147
    3 -1 3 70.1229
    3 -1 3 62.5875
    3 -1 3 66.0466
    3 -1 3 61.8289
    3 -1 3 66.1537
    3 -1 3 67.348
    3 -1 3 67.9419
    -4 1 -3 119.639
    -4 1 -3 118.748
    -4 1 -3 126.747
    -4 1 -3 113.981
    -4 1 -3 125.678
    -4 1 -3 120.02
    -4 1 -3 121.495
    -4 1 -3 114.537
    -4 1 -3 116.39
    4 -1 3 119.447
    4 -1 3 125.796
    4 -1 3 121.535
    4 -1 3 115.663
    4 -1 3 123.557
    4 -1 3 114.602
    4 -1 3 134.084
    -5 1 -3 11.3865
    -5 1 -3 17.5196
    -5 1 -3 17.8158
    -5 1 -3 20.6636
    -5 1 -3 15.1878
    5 -1 3 10.4349
    5 -1 3 15.3373
    5 -1 3 16.9842
    -6 1 -3 42.4611
    -6 1 -3 40.7146
    -6 1 -3 38.5753
    -6 1 -3 36.1423
    -6 1 -3 32.6024
    6 -1 3 37.0551
    6 -1 3 33.5471
    6 -1 3 34.0736
    6 -1 3 36.4686
    -7 1 -3 356.107
    -7 1 -3 361.57
    -7 1 -3 362.439
    -7 1 -3 367.23
    7 -1 3 364.152
    -8 1 -3 0.63154
    -8 1 -3 1.61332
    -8 1 -3 2.32174
    -8 1 -3 1.66756
    8 -1 3 0.44096
    -9 1 -3 25.4199
    -9 1 -3 37.6783
    -9 1 -3 25.4295
    -9 1 -3 27.7774
    9 -1 3 28.0787
    -10 1 -3 4.15474
    -10 1 -3 1.07748
    -10 1 -3 2.5563
    -10 1 -3 -0.2835
    -10 0 3 22.7287
    -10 0 3 17.0079
    -10 0 3 20.7023
    -10 0 3 12.2761
    -10 0 3 18.8131
    -9 0 3 27.1613
    -9 0 3 19.7232
    -9 0 3 20.2789
    -9 0 3 19.6469
    -9 0 3 27.7133
    -8 0 3 -0.0881
    -8 0 3 1.58855
    -8 0 3 1.32988
    -8 0 3 2.14645
    -8 0 3 0.48788
    -8 0 3 1.79189
    7 0 -3 48.1204
    7 0 -3 40.3263
    -7 0 3 48.4581
    -7 0 3 47.7451
    -7 0 3 51.9156
    -7 0 3 50.6944
    -7 0 3 47.5744
    -7 0 3 46.4574
    -7 0 3 42.0174
    -7 0 3 54.9191
    -7 0 3 47.9413
    6 0 -3 202.631
    6 0 -3 212.023
    -6 0 3 212.648
    -6 0 3 185.982
    -6 0 3 186.557
    -6 0 3 185.245
    -6 0 3 222.978
    -6 0 3 186.508
    -6 0 3 182.94
    -6 0 3 212.353
    5 0 -3 5.34451
    5 0 -3 13.5164
    5 0 -3 7.61113
    5 0 -3 10.6519
    5 0 -3 5.91589
    5 0 -3 6.12737
    -5 0 3 3.27912
    -5 0 3 5.53296
    -5 0 3 9.90354
    -5 0 3 8.92544
    -5 0 3 5.7561
    -5 0 3 12.1785
    -5 0 3 7.18851
    -5 0 3 7.19467
    -5 0 3 7.97112
    4 0 -3 821.583
    4 0 -3 851.659
    4 0 -3 861.425
    4 0 -3 888.881
    4 0 -3 821.206
    4 0 -3 888.763
    4 0 -3 880.379
    4 0 -3 906.863
    -4 0 3 878.632
    -4 0 3 880.296
    -4 0 3 868.996
    -4 0 3 889.357
    -4 0 3 880.437
    -4 0 3 811.682
    -4 0 3 892.184
    -4 0 3 854.154
    -4 0 3 930.582
    -4 0 3 847.379
    -4 0 3 909.497
    3 0 -3 48.3128
    3 0 -3 56.7366
    3 0 -3 55.9239
    3 0 -3 52.3583
    3 0 -3 60.3993
    3 0 -3 57.5752
    3 0 -3 55.5464
    3 0 -3 58.298
    -3 0 3 54.1803
    -3 0 3 51.6591
    -3 0 3 55.4717
    -3 0 3 52.1775
    -3 0 3 51.0571
    -3 0 3 57.3179
    -3 0 3 57.8821
    -3 0 3 54.7347
    -3 0 3 56.905
    -3 0 3 49.4167
    2 0 -3 895.668
    2 0 -3 886.207
    2 0 -3 881.289
    2 0 -3 903.424
    2 0 -3 928.687
    2 0 -3 882.564
    2 0 -3 891.112
    2 0 -3 895.755
    -2 0 3 911.253
    -2 0 3 881.704
    -2 0 3 905.749
    -2 0 3 834.144
    -2 0 3 880.419
    -2 0 3 885.261
    -2 0 3 953.403
    -2 0 3 894.955
    1 0 -3 312.417
    1 0 -3 308.219
    1 0 -3 319.058
    1 0 -3 317.465
    1 0 -3 309.354
    1 0 -3 313.507
    1 0 -3 308.129
    1 0 -3 310.143
    -1 0 3 316.16
    -1 0 3 300.564
    -1 0 3 308.532
    -1 0 3 320.363
    -1 0 3 316.532
    -1 0 3 310.148
    -1 0 3 312.755
    -1 0 3 297.111
    -1 0 3 286.325
    0 0 -3 6.47567
    0 0 -3 7.384
    0 0 -3 6.414
    0 0 -3 5.6739
    0 0 -3 7.45165
    0 0 -3 7.67725
    0 0 -3 5.69531
    0 0 -3 5.98916
    0 0 3 5.49994
    0 0 3 6.91598
    0 0 3 7.54882
    0 0 3 4.62783
    0 0 3 6.74894
    0 0 3 6.23834
    -1 0 -3 446.697
    -1 0 -3 429.093
    -1 0 -3 439.553
    -1 0 -3 454.874
    -1 0 -3 444.938
    -1 0 -3 441.39
    1 0 3 435.882
    1 0 3 460.983
    1 0 3 455.394
    1 0 3 444.669
    1 0 3 450.1
    1 0 3 446.681
    -2 0 -3 2014.42
    -2 0 -3 2044.34
    -2 0 -3 1962.65
    -2 0 -3 2073.94
    -2 0 -3 1989.74
    -2 0 -3 2011.66
    -2 0 -3 2107.88
    -2 0 -3 1969.54
    2 0 3 2125.31
    2 0 3 2043.99
    2 0 3 2067.89
    2 0 3 2104.11
    2 0 3 2114.23
    2 0 3 2054.84
    -3 0 -3 595.543
    -3 0 -3 605.192
    -3 0 -3 583.142
    -3 0 -3 603.202
    -3 0 -3 557.841
    -3 0 -3 618.614
    -3 0 -3 629.276
    -3 0 -3 580.375
    -3 0 -3 623.044
    3 0 3 583.1
    3 0 3 635.038
    3 0 3 580.854
    3 0 3 620.105
    3 0 3 592.802
    3 0 3 628.228
    -4 0 -3 52.0899
    -4 0 -3 43.1139
    -4 0 -3 53.0821
    -4 0 -3 54.8872
    -4 0 -3 48.6131
    -4 0 -3 58.7272
    -4 0 -3 49.7777
    -4 0 -3 49.7642
    -4 0 -3 49.1796
    4 0 3 55.2827
    4 0 3 49.2941
    4 0 3 49.2286
    4 0 3 50.4513
    4 0 3 44.7584
    -5 0 -3 79.4718
    -5 0 -3 77.1914
    -5 0 -3 86.3943
    -5 0 -3 78.7184
    -5 0 -3 81.9508
    -5 0 -3 85.4539
    -5 0 -3 83.929
    -5 0 -3 86.7839
    -5 0 -3 79.8117
    5 0 3 83.376
    5 0 3 84.3123
    5 0 3 80.1164
    5 0 3 78.2595
    5 0 3 85.8159
    -6 0 -3 326.118
    -6 0 -3 320.574
    -6 0 -3 316.691
    -6 0 -3 331.604
    -6 0 -3 333.884
    6 0 3 330.3
    6 0 3 304.276
    -7 0 -3 121.518
    -7 0 -3 141.09
    -7 0 -3 137.176
    -7 0 -3 136.311
    7 0 3 120.136
    7 0 3 133.395
    -8 0 -3 13.115
    -8 0 -3 9.91456
    -8 0 -3 11.6637
    -8 0 -3 10.7278
    8 0 3 6.89071
    -9 0 -3 272.346
    -9 0 -3 266.424
    -9 0 -3 287.865
    -9 0 -3 272.826
    9 0 3 262.59
    -10 0 -3 12.7405
    -10 0 -3 11.435
    -10 0 -3 12.6564
    -10 0 -3 6.06114
    -11 0 -3 57.0133
    -10 1 3 46.2321
    -10 1 3 51.9215
    -10 1 3 50.6218
    -10 1 3 47.4723
    -9 1 3 -0.2571
    -9 1 3 1.07113
    -9 1 3 0.18041
    -9 1 3 0.53841
    -9 1 3 -0.1235
    -8 1 3 18.318
    -8 1 3 16.0845
    -8 1 3 20.5916
    -8 1 3 7.88818
    -8 1 3 20.8635
    7 -1 -3 24.1641
    7 -1 -3 21.2762
    -7 1 3 29.3708
    -7 1 3 23.4209
    -7 1 3 25.4412
    -7 1 3 25.2
    -7 1 3 27.5905
    -7 1 3 21.3145
    -7 1 3 29.06
    6 -1 -3 1.729
    6 -1 -3 0.43078
    6 -1 -3 -0.6373
    -6 1 3 1.18188
    -6 1 3 0.995
    -6 1 3 -0.0015
    -6 1 3 0.44262
    -6 1 3 1.29867
    -6 1 3 0.85463
    -6 1 3 0.16239
    5 -1 -3 40.599
    5 -1 -3 44.3958
    5 -1 -3 42.1856
    5 -1 -3 43.9686
    -5 1 3 45.4606
    -5 1 3 44.6324
    -5 1 3 40.7157
    -5 1 3 52.0326
    -5 1 3 48.6051
    -5 1 3 41.9165
    -5 1 3 43.1804
    -5 1 3 46.3868
    -5 1 3 51.2765
    -5 1 3 41.2462
    4 -1 -3 85.5756
    4 -1 -3 85.5094
    4 -1 -3 84.6639
    4 -1 -3 77.6265
    4 -1 -3 85.3815
    4 -1 -3 87.217
    4 -1 -3 83.1701
    -4 1 3 73.4366
    -4 1 3 89.6491
    -4 1 3 88.3621
    -4 1 3 78.8653
    -4 1 3 84.3986
    -4 1 3 86.4423
    -4 1 3 78.325
    -4 1 3 89.9267
    -4 1 3 82.4973
    -4 1 3 89.9972
    -4 1 3 82.5213
    -4 1 3 80.63
    3 -1 -3 1319.13
    3 -1 -3 1275.81
    3 -1 -3 1213.87
    3 -1 -3 1298.08
    3 -1 -3 1205.02
    3 -1 -3 1204.54
    3 -1 -3 1262.84
    3 -1 -3 1285.23
    -3 1 3 1264.34
    -3 1 3 1288.56
    -3 1 3 1212.32
    -3 1 3 1210.52
    -3 1 3 1274.21
    -3 1 3 1239.03
    -3 1 3 1220.09
    -3 1 3 1310.15
    -3 1 3 1310.97
    -3 1 3 1205.83
    -3 1 3 1286.83
    -3 1 3 1224.17
    2 -1 -3 189.641
    2 -1 -3 184.153
    2 -1 -3 185.216
    2 -1 -3 183.637
    2 -1 -3 185.175
    2 -1 -3 189.557
    2 -1 -3 181.28
    2 -1 -3 196.982
    2 -1 -3 185.954
    -2 1 3 189.615
    -2 1 3 193.371
    -2 1 3 178.616
    -2 1 3 191.447
    -2 1 3 184.142
    -2 1 3 189.382
    -2 1 3 185.709
    -2 1 3 194.277
    -2 1 3 181.675
    -2 1 3 179.131
    1 -1 -3 1101.99
    1 -1 -3 1093.24
    1 -1 -3 1116.83
    1 -1 -3 1105.57
    1 -1 -3 1082.64
    1 -1 -3 1143.88
    1 -1 -3 1081.61
    1 -1 -3 1105.25
    -1 1 3 1115.75
    -1 1 3 1134.36
    -1 1 3 1066.45
    -1 1 3 1139.82
    -1 1 3 1135.44
    -1 1 3 1138.76
    -1 1 3 1132.42
    -1 1 3 1109.07
    -1 1 3 1109.44
    -1 1 3 1093.92
    0 -1 -3 496.394
    0 -1 -3 469.064
    0 -1 -3 512.64
    0 -1 -3 481.365
    0 -1 -3 508.966
    0 -1 -3 495.71
    0 -1 -3 511.955
    0 1 3 513.053
    0 1 3 497.659
    0 1 3 509.392
    0 1 3 462.849
    0 1 3 484.736
    0 1 3 513.752
    0 1 3 510.206
    0 1 3 510.531
    0 1 3 504.68
    -1 -1 -3 6246.62
    -1 -1 -3 5904.77
    -1 -1 -3 6008.75
    -1 -1 -3 5943.19
    -1 -1 -3 5980.05
    -1 -1 -3 6320.51
    -1 -1 -3 6151.13
    -1 -1 -3 5925.88
    -1 -1 -3 6377.94
    1 1 3 6087.73
    1 1 3 6192.44
    1 1 3 6126.54
    1 1 3 6392.8
    1 1 3 6039.4
    1 1 3 6332.65
    1 1 3 6660.81
    1 1 3 6067.9
    -2 -1 -3 340.172
    -2 -1 -3 342.198
    -2 -1 -3 343.495
    2 1 3 346.884
    2 1 3 352.69
    2 1 3 361.307
    2 1 3 352.868
    -3 -1 -3 38.6874
    -3 -1 -3 38.9833
    -3 -1 -3 39.4911
    -3 -1 -3 37.3876
    -3 -1 -3 41.2114
    -3 -1 -3 39.2275
    -3 -1 -3 38.2591
    -3 -1 -3 43.3872
    -3 -1 -3 36.3072
    3 1 3 42.1549
    3 1 3 40.5792
    3 1 3 40.5702
    3 1 3 43.112
    3 1 3 35.8934
    -4 -1 -3 135.462
    -4 -1 -3 130.819
    -4 -1 -3 142.108
    -4 -1 -3 127.6
    -4 -1 -3 127.181
    -4 -1 -3 123.46
    -4 -1 -3 124.7
    -4 -1 -3 141.409
    -4 -1 -3 136.69
    -4 -1 -3 131.358
    -4 -1 -3 130.883
    4 1 3 136.856
    4 1 3 124.942
    4 1 3 128.055
    4 1 3 134.3
    4 1 3 130.747
    -5 -1 -3 383.574
    -5 -1 -3 383.206
    -5 -1 -3 370.089
    -5 -1 -3 380.715
    -5 -1 -3 388.68
    -5 -1 -3 391.974
    -5 -1 -3 384.997
    -5 -1 -3 382.657
    -5 -1 -3 386.677
    5 1 3 372.867
    5 1 3 390.713
    5 1 3 369.635
    5 1 3 392.482
    5 1 3 366.18
    -6 -1 -3 40.689
    -6 -1 -3 41.9312
    -6 -1 -3 45.3288
    -6 -1 -3 46.0212
    -6 -1 -3 42.9964
    -6 -1 -3 39.103
    6 1 3 37.0353
    6 1 3 40.9941
    -7 -1 -3 78.4743
    -7 -1 -3 78.0129
    -7 -1 -3 70.8167
    -7 -1 -3 81.571
    7 1 3 67.5073
    7 1 3 73.2922
    -8 -1 -3 244.554
    -8 -1 -3 243.523
    -8 -1 -3 260.527
    -8 -1 -3 243.601
    8 1 3 255.442
    -9 -1 -3 145.646
    -9 -1 -3 153.595
    -9 -1 -3 140.732
    -9 -1 -3 162.012
    9 1 3 143.66
    -10 -1 -3 3.47003
    -10 -1 -3 5.49474
    -10 -1 -3 4.6548
    -11 -1 -3 29.5743
    -11 -1 -3 40.8139
    -11 -1 -3 42.1176
    -10 2 3 13.3099
    -10 2 3 30.072
    -9 2 3 36.9508
    -9 2 3 56.1304
    -9 2 3 44.0096
    -9 2 3 42.7485
    -9 2 3 62.673
    -8 2 3 28.0019
    -8 2 3 29.0548
    -8 2 3 35.7235
    -8 2 3 30.3161
    -8 2 3 44.9025
    7 -2 -3 75.9019
    7 -2 -3 82.3276
    -7 2 3 76.3743
    -7 2 3 86.3581
    -7 2 3 88.6398
    -7 2 3 76.7861
    -7 2 3 81.7774
    -7 2 3 71.1309
    6 -2 -3 10.4812
    6 -2 -3 11.7558
    6 -2 -3 8.32026
    -6 2 3 5.34631
    -6 2 3 11.6625
    -6 2 3 7.68681
    -6 2 3 10.5864
    -6 2 3 6.75119
    -6 2 3 5.9271
    5 -2 -3 25.7463
    5 -2 -3 22.3958
    5 -2 -3 35.8187
    5 -2 -3 33.7521
    -5 2 3 31.9496
    -5 2 3 29.7042
    -5 2 3 43.3997
    -5 2 3 27.0201
    -5 2 3 30.7465
    -5 2 3 31.5879
    -5 2 3 32.9841
    -5 2 3 24.5552
    4 -2 -3 138.314
    4 -2 -3 143.038
    4 -2 -3 146.81
    4 -2 -3 138.011
    4 -2 -3 116.079
    4 -2 -3 133.638
    4 -2 -3 151.181
    -4 2 3 129.232
    -4 2 3 142.493
    -4 2 3 150.419
    -4 2 3 144.53
    -4 2 3 155.913
    -4 2 3 142.475
    -4 2 3 146.545
    -4 2 3 132.296
    -4 2 3 141.705
    -4 2 3 145.538
    -4 2 3 127.063
    3 -2 -3 15.524
    3 -2 -3 15.4226
    3 -2 -3 17.9307
    3 -2 -3 23.1268
    3 -2 -3 16.2114
    3 -2 -3 17.9753
    3 -2 -3 19.4674
    3 -2 -3 24.6651
    3 -2 -3 17.6301
    -3 2 3 19.1366
    -3 2 3 15.2763
    -3 2 3 20.8548
    -3 2 3 16.9953
    -3 2 3 19.0223
    -3 2 3 18.3314
    -3 2 3 18.9868
    -3 2 3 15.2012
    -3 2 3 19.0765
    -3 2 3 20.5998
    -3 2 3 17.1705
    2 -2 -3 1436.62
    2 -2 -3 1420.01
    2 -2 -3 1428.62
    2 -2 -3 1447.06
    2 -2 -3 1422.41
    2 -2 -3 1515.89
    2 -2 -3 1523.35
    2 -2 -3 1476.23
    2 -2 -3 1453.04
    -2 2 3 1499.15
    -2 2 3 1451.13
    -2 2 3 1497.78
    -2 2 3 1480.55
    -2 2 3 1504.54
    -2 2 3 1451.29
    -2 2 3 1458.96
    -2 2 3 1540.22
    1 -2 -3 0.85329
    1 -2 -3 1.87847
    1 -2 -3 1.44812
    1 -2 -3 2.69385
    1 -2 -3 1.29962
    1 -2 -3 0.76489
    1 -2 -3 0.72064
    1 -2 -3 0.90206
    1 -2 -3 1.4118
    1 -2 -3 4.10454
    1 -2 -3 0.56054
    -1 2 3 2.1313
    -1 2 3 1.58191
    -1 2 3 2.48054
    -1 2 3 4.1895
    -1 2 3 1.63525
    -1 2 3 1.65457
    -1 2 3 0.97087
    -1 2 3 2.25108
    -1 2 3 2.39959
    -1 2 3 1.46284
    0 -2 -3 11.4719
    0 -2 -3 12.8263
    0 -2 -3 12.3939
    0 -2 -3 9.32552
    0 -2 -3 9.88129
    0 -2 -3 15.7564
    0 -2 -3 12.6192
    0 -2 -3 12.0045
    0 -2 -3 11.1405
    0 2 3 13.1239
    0 2 3 14.1451
    0 2 3 13.251
    0 2 3 14.0306
    0 2 3 12.5377
    0 2 3 8.64441
    0 2 3 11.6616
    0 2 3 14.182
    0 2 3 13.6386
    0 2 3 12.6614
    0 2 3 14.0124
    -1 -2 -3 2.00461
    -1 -2 -3 1.91406
    -1 -2 -3 2.64616
    -1 -2 -3 1.6142
    -1 -2 -3 2.76044
    -1 -2 -3 3.47225
    -1 -2 -3 1.24767
    1 2 3 3.4042
    1 2 3 1.7093
    1 2 3 3.38014
    1 2 3 2.08383
    1 2 3 3.00173
    1 2 3 4.8337
    1 2 3 2.18231
    1 2 3 0.06633
    1 2 3 2.96428
    -2 -2 -3 171.546
    -2 -2 -3 183.932
    -2 -2 -3 172.553
    -2 -2 -3 177.908
    -2 -2 -3 186.079
    -2 -2 -3 180.459
    -2 -2 -3 174.822
    -2 -2 -3 190.973
    2 2 3 175.614
    2 2 3 180.325
    2 2 3 190.304
    2 2 3 170.585
    2 2 3 180.254
    2 2 3 182.227
    2 2 3 192.975
    -3 -2 -3 284.273
    -3 -2 -3 244.36
    -3 -2 -3 261.151
    -3 -2 -3 262.656
    -3 -2 -3 282.609
    -3 -2 -3 273.255
    -3 -2 -3 269.995
    -3 -2 -3 267.582
    -3 -2 -3 260.028
    -3 -2 -3 257.815
    -3 -2 -3 268.944
    -3 -2 -3 253.766
    3 2 3 263.667
    3 2 3 270.24
    3 2 3 263.258
    3 2 3 279.17
    3 2 3 274.328
    -4 -2 -3 851.094
    -4 -2 -3 838.802
    -4 -2 -3 832.724
    -4 -2 -3 829.078
    -4 -2 -3 855.94
    -4 -2 -3 811.64
    -4 -2 -3 824.181
    -4 -2 -3 823.991
    -4 -2 -3 798.22
    -4 -2 -3 822.963
    4 2 3 815.228
    4 2 3 810.668
    4 2 3 847.195
    4 2 3 811.697
    4 2 3 785.169
    -5 -2 -3 82.621
    -5 -2 -3 67.5356
    -5 -2 -3 80.9885
    -5 -2 -3 78.0926
    -5 -2 -3 83.1053
    -5 -2 -3 76.5271
    -5 -2 -3 81.625
    -5 -2 -3 83.7711
    -5 -2 -3 82.8121
    -5 -2 -3 78.2481
    -5 -2 -3 74.7695
    5 2 3 82.2983
    5 2 3 83.0038
    5 2 3 84.685
    5 2 3 79.4209
    -6 -2 -3 171.959
    -6 -2 -3 161.001
    -6 -2 -3 151.751
    -6 -2 -3 154.68
    -6 -2 -3 143.29
    -6 -2 -3 165.944
    -6 -2 -3 172.094
    -6 -2 -3 157.245
    -6 -2 -3 160.178
    -6 -2 -3 162.737
    6 2 3 154.104
    6 2 3 154.867
    6 2 3 167.646
    -7 -2 -3 8.32751
    -7 -2 -3 8.00865
    -7 -2 -3 7.36066
    -7 -2 -3 13.0355
    -7 -2 -3 9.7128
    -7 -2 -3 9.80038
    7 2 3 7.28314
    7 2 3 8.2848
    -8 -2 -3 149.508
    -8 -2 -3 149.891
    -8 -2 -3 149.193
    -8 -2 -3 139.073
    8 2 3 147.52
    -9 -2 -3 -0.9289
    -9 -2 -3 -0.3346
    -9 -2 -3 0.84604
    9 2 3 0.14761
    -10 -2 -3 15.8061
    -10 -2 -3 20.6547
    -10 -2 -3 15.7216
    10 2 3 12.5072
    -11 -2 -3 34.2849
    -11 -2 -3 43.2255
    -11 -2 -3 35.3886
    -9 3 3 49.6765
    -9 3 3 48.4843
    -9 3 3 60.6526
    -9 3 3 65.3921
    -8 3 3 291.568
    -8 3 3 262.734
    -8 3 3 279.195
    -8 3 3 235.762
    -8 3 3 257.367
    7 -3 -3 215.33
    -7 3 3 225.026
    -7 3 3 229.535
    -7 3 3 202.253
    -7 3 3 198.924
    -7 3 3 208.361
    6 -3 -3 27.1284
    6 -3 -3 31.824
    6 -3 -3 20.6139
    6 -3 -3 35.5395
    -6 3 3 32.0789
    -6 3 3 20.7978
    -6 3 3 18.627
    -6 3 3 29.379
    -6 3 3 30.3723
    -6 3 3 26.0586
    5 -3 -3 201.466
    5 -3 -3 204.136
    5 -3 -3 209.148
    5 -3 -3 192.46
    5 -3 -3 213.803
    -5 3 3 211.324
    -5 3 3 217.119
    -5 3 3 207.956
    -5 3 3 210.984
    -5 3 3 198.93
    -5 3 3 227.851
    -5 3 3 198.627
    4 -3 -3 10.5118
    4 -3 -3 12.077
    4 -3 -3 8.40642
    4 -3 -3 12.4916
    4 -3 -3 12.9436
    4 -3 -3 11.9003
    -4 3 3 10.7557
    -4 3 3 11.5997
    -4 3 3 10.3584
    -4 3 3 6.52687
    -4 3 3 9.6947
    -4 3 3 13.967
    -4 3 3 8.02156
    -4 3 3 11.4048
    -4 3 3 12.84
    -4 3 3 7.78546
    3 -3 -3 7.29418
    3 -3 -3 4.44963
    3 -3 -3 6.3578
    3 -3 -3 4.73675
    3 -3 -3 4.18061
    3 -3 -3 5.14734
    3 -3 -3 5.72192
    3 -3 -3 7.53926
    3 -3 -3 3.61891
    3 -3 -3 7.69829
    -3 3 3 7.7776
    -3 3 3 9.16175
    -3 3 3 6.87061
    -3 3 3 7.94866
    -3 3 3 7.0294
    -3 3 3 7.629
    -3 3 3 6.88267
    -3 3 3 6.80262
    -3 3 3 6.36184
    -3 3 3 4.95151
    -3 3 3 5.73916
    -3 3 3 5.09736
    2 -3 -3 2.09315
    2 -3 -3 1.56582
    2 -3 -3 2.97996
    2 -3 -3 2.3261
    2 -3 -3 2.65844
    2 -3 -3 2.17601
    2 -3 -3 3.11005
    2 -3 -3 2.45107
    2 -3 -3 3.5591
    2 -3 -3 0.60772
    2 -3 -3 2.07761
    -2 3 3 1.10003
    -2 3 3 2.58784
    -2 3 3 3.61773
    -2 3 3 0.09576
    -2 3 3 2.10655
    -2 3 3 2.55464
    -2 3 3 1.23561
    -2 3 3 2.47149
    -2 3 3 3.56229
    -2 3 3 1.52747
    -2 3 3 2.20634
    -2 3 3 1.4631
    1 -3 -3 28.778
    1 -3 -3 30.4401
    1 -3 -3 30.9745
    1 -3 -3 27.7926
    1 -3 -3 28.5403
    1 -3 -3 25.7108
    1 -3 -3 30.8293
    1 -3 -3 33.1345
    1 -3 -3 31.343
    1 -3 -3 37.9897
    1 -3 -3 31.9418
    -1 3 3 24.4881
    -1 3 3 36.4245
    -1 3 3 28.8983
    -1 3 3 33.9391
    -1 3 3 29.9533
    -1 3 3 34.5093
    -1 3 3 31.9941
    -1 3 3 31.5536
    -1 3 3 34.2018
    -1 3 3 36.534
    0 -3 -3 115.827
    0 -3 -3 117.782
    0 -3 -3 133.495
    0 -3 -3 128.955
    0 -3 -3 112.978
    0 -3 -3 117.625
    0 -3 -3 123.984
    0 -3 -3 119.397
    0 -3 -3 120.094
    0 -3 -3 122.986
    0 -3 -3 127.314
    0 -3 -3 122.602
    0 3 3 124.965
    0 3 3 132.602
    0 3 3 115.887
    0 3 3 119.299
    0 3 3 130.955
    0 3 3 130.884
    0 3 3 128.958
    0 3 3 129.949
    0 3 3 123.577
    0 3 3 121.253
    0 3 3 125.797
    0 3 3 128.591
    -1 -3 -3 296.62
    -1 -3 -3 287.329
    -1 -3 -3 303.806
    -1 -3 -3 296.51
    -1 -3 -3 279.256
    -1 -3 -3 298.296
    -1 -3 -3 290.73
    -1 -3 -3 278.685
    -1 -3 -3 290.153
    -1 -3 -3 289.215
    -1 -3 -3 305.97
    -1 -3 -3 276.713
    1 3 3 297.419
    1 3 3 277.389
    1 3 3 287.845
    1 3 3 297.542
    1 3 3 299.631
    1 3 3 290.239
    1 3 3 271.527
    1 3 3 307.631
    1 3 3 289.426
    1 3 3 297.905
    -2 -3 -3 37.8592
    -2 -3 -3 35.2251
    -2 -3 -3 37.8475
    -2 -3 -3 35.774
    -2 -3 -3 32.711
    -2 -3 -3 32.6224
    -2 -3 -3 36.005
    -2 -3 -3 37.8187
    -2 -3 -3 34.6148
    2 3 3 35.9692
    2 3 3 40.1931
    2 3 3 41.0969
    2 3 3 40.5551
    2 3 3 35.8341
    2 3 3 36.8953
    2 3 3 35.2678
    -3 -3 -3 291.982
    -3 -3 -3 316.288
    -3 -3 -3 299.792
    -3 -3 -3 296.37
    -3 -3 -3 322.582
    -3 -3 -3 298.289
    -3 -3 -3 291.866
    -3 -3 -3 305.161
    -3 -3 -3 300.865
    -3 -3 -3 295.411
    3 3 3 287.703
    3 3 3 310.089
    3 3 3 304.322
    3 3 3 315.17
    3 3 3 308.402
    3 3 3 290.73
    -4 -3 -3 307.08
    -4 -3 -3 310.631
    -4 -3 -3 320.341
    -4 -3 -3 305.646
    -4 -3 -3 302.151
    -4 -3 -3 303.873
    -4 -3 -3 305.332
    -4 -3 -3 309.865
    -4 -3 -3 288.405
    -4 -3 -3 322.798
    4 3 3 344.609
    4 3 3 314.583
    4 3 3 293.876
    4 3 3 300.55
    -5 -3 -3 50.1933
    -5 -3 -3 50.8944
    -5 -3 -3 57.5315
    -5 -3 -3 51.1918
    -5 -3 -3 55.7343
    -5 -3 -3 51.7026
    -5 -3 -3 54.0503
    -5 -3 -3 51.7643
    -5 -3 -3 56.8821
    -5 -3 -3 45.8033
    5 3 3 53.2778
    5 3 3 60.9407
    5 3 3 53.7209
    5 3 3 51.6814
    -6 -3 -3 147.144
    -6 -3 -3 146.649
    -6 -3 -3 155.948
    -6 -3 -3 146.815
    -6 -3 -3 144.308
    -6 -3 -3 154.366
    -6 -3 -3 142.724
    -6 -3 -3 133.534
    -6 -3 -3 145.893
    -6 -3 -3 141.293
    -6 -3 -3 138.5
    6 3 3 146.638
    6 3 3 147.664
    6 3 3 141.452
    6 3 3 142.137
    -7 -3 -3 12.7226
    -7 -3 -3 8.58515
    -7 -3 -3 11.0467
    -7 -3 -3 2.59428
    -7 -3 -3 9.34466
    -7 -3 -3 9.16947
    -7 -3 -3 7.69005
    7 3 3 8.06664
    7 3 3 10.0565
    -8 -3 -3 156.016
    -8 -3 -3 179.509
    -8 -3 -3 178.706
    -8 -3 -3 173.6
    8 3 3 160.527
    -9 -3 -3 100.591
    -9 -3 -3 103.201
    -9 -3 -3 105.367
    9 3 3 99.6213
    -10 -3 -3 55.3054
    -10 -3 -3 68.3347
    -10 -3 -3 58.5187
    -11 -3 -3 -0.6418
    -11 -3 -3 0.85671
    -11 -3 -3 3.14619
    -9 4 3 10.7506
    -9 4 3 10.2622
    -8 4 3 1.28939
    -8 4 3 -0.7646
    -8 4 3 -0.9125
    -8 4 3 -0.4545
    7 -4 -3 7.03626
    -7 4 3 7.65616
    -7 4 3 11.1521
    -7 4 3 2.47865
    -7 4 3 4.64318
    -7 4 3 13.6667
    6 -4 -3 4.63266
    6 -4 -3 1.59686
    6 -4 -3 2.59524
    6 -4 -3 3.02398
    6 -4 -3 3.99152
    -6 4 3 6.02046
    -6 4 3 1.98548
    -6 4 3 2.14872
    -6 4 3 1.04597
    -6 4 3 4.2265
    5 -4 -3 9.2946
    5 -4 -3 6.14976
    5 -4 -3 10.5176
    5 -4 -3 9.91039
    5 -4 -3 4.9058
    -5 4 3 7.06307
    -5 4 3 8.08002
    -5 4 3 17.0154
    -5 4 3 6.21114
    -5 4 3 7.87642
    -5 4 3 12.1192
    -5 4 3 9.15944
    4 -4 -3 169.846
    4 -4 -3 146.71
    4 -4 -3 162.058
    4 -4 -3 156.715
    4 -4 -3 145.341
    4 -4 -3 141.272
    -4 4 3 166.139
    -4 4 3 172.797
    -4 4 3 164.179
    -4 4 3 156.517
    -4 4 3 160.45
    -4 4 3 168.495
    -4 4 3 143.697
    3 -4 -3 2.31543
    3 -4 -3 -0.0991
    3 -4 -3 0.77877
    3 -4 -3 0.17823
    3 -4 -3 -0.1104
    3 -4 -3 -0.1739
    3 -4 -3 2.26359
    3 -4 -3 0.56751
    3 -4 -3 2.58916
    -3 4 3 1.42054
    -3 4 3 1.35116
    -3 4 3 2.3171
    -3 4 3 1.38571
    -3 4 3 -0.1225
    -3 4 3 1.64619
    -3 4 3 0.00977
    -3 4 3 2.04514
    -3 4 3 -0.0072
    -3 4 3 1.02974
    -3 4 3 -0.9468
    -3 4 3 1.96481
    2 -4 -3 66.0531
    2 -4 -3 72.3389
    2 -4 -3 74.2033
    2 -4 -3 73.5036
    2 -4 -3 81.0516
    2 -4 -3 75.5098
    2 -4 -3 64.7402
    2 -4 -3 71.7794
    2 -4 -3 75.4449
    2 -4 -3 78.9123
    2 -4 -3 69.4535
    2 -4 -3 70.7419
    2 -4 -3 76.826
    -2 4 3 67.8608
    -2 4 3 77.3845
    -2 4 3 76.6284
    -2 4 3 69.9185
    -2 4 3 73.0306
    -2 4 3 80.6563
    -2 4 3 72.8905
    -2 4 3 77.4086
    -2 4 3 67.4428
    -2 4 3 80.1378
    -2 4 3 73.4155
    -2 4 3 54.5858
    1 -4 -3 45.7101
    1 -4 -3 42.0638
    1 -4 -3 48.777
    1 -4 -3 42.8269
    1 -4 -3 44.1012
    1 -4 -3 41.3212
    1 -4 -3 42.431
    1 -4 -3 46.9385
    1 -4 -3 44.6298
    1 -4 -3 39.018
    1 -4 -3 41.5179
    1 -4 -3 39.3108
    -1 4 3 45.5305
    -1 4 3 42.0257
    -1 4 3 47.2819
    -1 4 3 46.6808
    -1 4 3 51.6468
    -1 4 3 45.017
    -1 4 3 39.9233
    -1 4 3 39.37
    -1 4 3 47.2315
    -1 4 3 43.8235
    -1 4 3 45.6432
    -1 4 3 41.3173
    0 -4 -3 246.786
    0 -4 -3 270.128
    0 -4 -3 289.649
    0 -4 -3 265.499
    0 -4 -3 262.508
    0 -4 -3 262.857
    0 -4 -3 258.372
    0 -4 -3 265.696
    0 -4 -3 267.535
    0 -4 -3 262.357
    0 -4 -3 274.571
    0 -4 -3 279.352
    0 -4 -3 274.918
    0 4 3 260.902
    0 4 3 282.405
    0 4 3 265.241
    0 4 3 261.267
    0 4 3 282.324
    0 4 3 267.925
    0 4 3 269.426
    0 4 3 262.048
    0 4 3 258.295
    0 4 3 257.796
    0 4 3 276.358
    0 4 3 260.878
    -1 -4 -3 7.1929
    -1 -4 -3 11.4574
    -1 -4 -3 9.94459
    -1 -4 -3 8.26901
    -1 -4 -3 11.0112
    -1 -4 -3 8.24295
    -1 -4 -3 8.78738
    -1 -4 -3 10.8264
    -1 -4 -3 8.30678
    -1 -4 -3 8.39074
    -1 -4 -3 9.30269
    -1 -4 -3 9.67878
    -1 -4 -3 8.30851
    1 4 3 11.6358
    1 4 3 10.3007
    1 4 3 9.17914
    1 4 3 11.7329
    1 4 3 8.26504
    1 4 3 10.0618
    1 4 3 6.92172
    1 4 3 9.37228
    1 4 3 9.64306
    1 4 3 5.67307
    1 4 3 10.5275
    -2 -4 -3 1386.91
    -2 -4 -3 1264.73
    -2 -4 -3 1352.76
    -2 -4 -3 1297.44
    -2 -4 -3 1347.73
    -2 -4 -3 1350.4
    -2 -4 -3 1325.27
    -2 -4 -3 1409
    -2 -4 -3 1345.07
    -2 -4 -3 1330.22
    -2 -4 -3 1334.2
    -2 -4 -3 1344.61
    2 4 3 1286.31
    2 4 3 1320.95
    2 4 3 1348.16
    2 4 3 1365.51
    2 4 3 1360.2
    2 4 3 1339.94
    2 4 3 1285.33
    2 4 3 1342.09
    2 4 3 1436.77
    2 4 3 1337.12
    -3 -4 -3 42.5333
    -3 -4 -3 45.4327
    -3 -4 -3 43.3585
    -3 -4 -3 41.2794
    -3 -4 -3 41.2672
    -3 -4 -3 46.1361
    -3 -4 -3 41.6702
    -3 -4 -3 42.4016
    -3 -4 -3 43.2043
    -3 -4 -3 44.0858
    3 4 3 45.8677
    3 4 3 44.8111
    3 4 3 39.0164
    3 4 3 41.2896
    3 4 3 39.69
    3 4 3 39.8818
    3 4 3 43.8461
    -4 -4 -3 37.2239
    -4 -4 -3 44.8116
    -4 -4 -3 48.0908
    -4 -4 -3 46.147
    -4 -4 -3 45.1507
    -4 -4 -3 52.5119
    -4 -4 -3 47.5072
    -4 -4 -3 49.098
    -4 -4 -3 41.7979
    -4 -4 -3 51.5813
    4 4 3 47.5206
    4 4 3 39.2077
    4 4 3 48.8855
    4 4 3 40.099
    -5 -4 -3 378.731
    -5 -4 -3 408.833
    -5 -4 -3 392.166
    -5 -4 -3 395.011
    -5 -4 -3 378.908
    -5 -4 -3 391.434
    -5 -4 -3 420.012
    -5 -4 -3 393.853
    -5 -4 -3 390.26
    -5 -4 -3 370.723
    5 4 3 453.475
    5 4 3 411.107
    5 4 3 369.798
    5 4 3 400.759
    -6 -4 -3 14.7274
    -6 -4 -3 12.7006
    -6 -4 -3 7.70812
    -6 -4 -3 13.9531
    -6 -4 -3 14.6581
    -6 -4 -3 6.63876
    -6 -4 -3 15.6124
    -6 -4 -3 12.8655
    -6 -4 -3 12.5633
    6 4 3 15.9374
    6 4 3 13.9843
    6 4 3 12.9023
    6 4 3 12.5912
    -7 -4 -3 253.637
    -7 -4 -3 236.493
    -7 -4 -3 230.943
    -7 -4 -3 243.421
    -7 -4 -3 220.813
    -7 -4 -3 230.035
    7 4 3 213.397
    7 4 3 228.621
    7 4 3 216.852
    -8 -4 -3 54.9166
    -8 -4 -3 67.5053
    -8 -4 -3 76.4151
    -8 -4 -3 68.167
    -8 -4 -3 68.2802
    8 4 3 69.6527
    -9 -4 -3 244.21
    -9 -4 -3 246.567
    -9 -4 -3 230.725
    -9 -4 -3 267.116
    -10 -4 -3 3.82683
    -10 -4 -3 1.26756
    -10 -4 -3 3.76839
    -11 -4 -3 2.72426
    -11 -4 -3 4.01031
    -11 -4 -3 4.36635
    -12 -4 -3 86.6434
    -12 -4 -3 102.263
    -12 -4 -3 92.5239
    -8 5 3 0.84359
    -8 5 3 0.42027
    -8 5 3 -1.3556
    7 -5 -3 -0.081
    -7 5 3 0.83976
    -7 5 3 1.5184
    -7 5 3 -1.49
    -7 5 3 -0.1219
    6 -5 -3 1.31308
    6 -5 -3 3.31224
    6 -5 -3 3.89657
    -6 5 3 0.26986
    -6 5 3 2.54984
    -6 5 3 4.35248
    -6 5 3 1.99676
    5 -5 -3 18.8943
    5 -5 -3 14.215
    5 -5 -3 18.5443
    5 -5 -3 14.1834
    5 -5 -3 18.1572
    -5 5 3 25.0015
    -5 5 3 25.1188
    -5 5 3 24.7724
    -5 5 3 21.8242
    -5 5 3 17.341
    -5 5 3 19.5159
    4 -5 -3 176.921
    4 -5 -3 178.948
    4 -5 -3 188.889
    4 -5 -3 185.898
    4 -5 -3 199.874
    -4 5 3 177.365
    -4 5 3 186.864
    -4 5 3 171.45
    -4 5 3 174.962
    -4 5 3 197.129
    -4 5 3 188.154
    -4 5 3 206.861
    3 -5 -3 156.249
    3 -5 -3 153.003
    3 -5 -3 158.862
    3 -5 -3 170.621
    3 -5 -3 170.17
    3 -5 -3 179.986
    3 -5 -3 160.906
    -3 5 3 162.314
    -3 5 3 172.676
    -3 5 3 149.191
    -3 5 3 182.505
    -3 5 3 178.543
    -3 5 3 159.29
    -3 5 3 172.126
    2 -5 -3 133.533
    2 -5 -3 121.588
    2 -5 -3 120.448
    2 -5 -3 118.274
    2 -5 -3 133.034
    2 -5 -3 131.287
    2 -5 -3 109.782
    2 -5 -3 128.112
    2 -5 -3 140.298
    2 -5 -3 127.248
    -2 5 3 121.723
    -2 5 3 125.405
    -2 5 3 121.813
    -2 5 3 129.82
    -2 5 3 139.822
    -2 5 3 143.34
    -2 5 3 126.193
    -2 5 3 125.63
    -2 5 3 129.753
    -2 5 3 135.377
    -2 5 3 127.695
    -2 5 3 130.817
    1 -5 -3 2.92198
    1 -5 -3 1.09187
    1 -5 -3 1.19676
    1 -5 -3 2.67275
    1 -5 -3 3.0461
    1 -5 -3 0.16476
    1 -5 -3 4.15605
    1 -5 -3 2.20286
    1 -5 -3 3.84748
    1 -5 -3 0.0124
    1 -5 -3 4.06186
    1 -5 -3 2.19515
    -1 5 3 4.65432
    -1 5 3 1.88613
    -1 5 3 3.19901
    -1 5 3 4.45846
    -1 5 3 4.98237
    -1 5 3 3.07776
    -1 5 3 1.86036
    -1 5 3 3.59192
    -1 5 3 1.53314
    -1 5 3 5.30698
    -1 5 3 2.48568
    -1 5 3 2.49682
    -1 5 3 1.75741
    -1 5 3 3.33409
    0 -5 -3 101.698
    0 -5 -3 93.5924
    0 -5 -3 93.951
    0 -5 -3 107.76
    0 -5 -3 103.296
    0 -5 -3 95.9644
    0 -5 -3 95.416
    0 -5 -3 94.8473
    0 -5 -3 97.9358
    0 -5 -3 106.915
    0 -5 -3 103.381
    0 -5 -3 97.8074
    0 -5 -3 94.0717
    0 5 3 92.6838
    0 5 3 93.7366
    0 5 3 97.5478
    0 5 3 100.499
    0 5 3 99.4757
    0 5 3 87.9938
    0 5 3 93.8064
    0 5 3 108.046
    0 5 3 90.2109
    0 5 3 103.963
    0 5 3 99.5571
    -1 -5 -3 6.04978
    -1 -5 -3 6.21997
    -1 -5 -3 5.7551
    -1 -5 -3 6.13377
    -1 -5 -3 6.81119
    -1 -5 -3 5.68956
    -1 -5 -3 7.1288
    -1 -5 -3 8.87422
    -1 -5 -3 6.3012
    -1 -5 -3 6.09199
    -1 -5 -3 5.23939
    -1 -5 -3 7.85803
    -1 -5 -3 3.80868
    1 5 3 8.69147
    1 5 3 5.64411
    1 5 3 11.1134
    1 5 3 7.3357
    1 5 3 5.97131
    1 5 3 7.89988
    1 5 3 8.36154
    1 5 3 8.28556
    1 5 3 5.58639
    1 5 3 5.85135
    1 5 3 10.7998
    -2 -5 -3 44.1808
    -2 -5 -3 51.8544
    -2 -5 -3 43.4311
    -2 -5 -3 42.1357
    -2 -5 -3 38.9295
    -2 -5 -3 46.0239
    -2 -5 -3 42.527
    -2 -5 -3 47.1857
    -2 -5 -3 47.4299
    -2 -5 -3 39.9379
    -2 -5 -3 38.7659
    2 5 3 47.7367
    2 5 3 46.1856
    2 5 3 39.8731
    2 5 3 45.0378
    2 5 3 42.5551
    2 5 3 46.0635
    2 5 3 50.4899
    2 5 3 46.0301
    2 5 3 38.4049
    -3 -5 -3 310.987
    -3 -5 -3 302.73
    -3 -5 -3 291.321
    -3 -5 -3 308.502
    -3 -5 -3 314.277
    -3 -5 -3 312.361
    -3 -5 -3 300.259
    -3 -5 -3 288.013
    -3 -5 -3 293.369
    -3 -5 -3 311.506
    3 5 3 295.362
    3 5 3 287.435
    3 5 3 299.773
    3 5 3 291.133
    3 5 3 276.597
    3 5 3 312.197
    3 5 3 275.595
    3 5 3 298.359
    3 5 3 303.094
    -4 -5 -3 33.3353
    -4 -5 -3 41.6734
    -4 -5 -3 40.2806
    -4 -5 -3 37.2903
    -4 -5 -3 35.1679
    -4 -5 -3 30.1152
    -4 -5 -3 39.264
    -4 -5 -3 31.9601
    -4 -5 -3 38.6918
    -4 -5 -3 37.9171
    4 5 3 36.7484
    4 5 3 39.5202
    4 5 3 43.3293
    4 5 3 31.5076
    4 5 3 38.8772
    4 5 3 38.4697
    -5 -5 -3 33.3869
    -5 -5 -3 39.944
    -5 -5 -3 29.913
    -5 -5 -3 36.9771
    -5 -5 -3 44.7475
    -5 -5 -3 31.7772
    -5 -5 -3 31.8345
    -5 -5 -3 32.4678
    -5 -5 -3 31.3472
    5 5 3 28.6289
    5 5 3 37.1447
    5 5 3 37.5677
    5 5 3 33.2074
    -6 -5 -3 88.9423
    -6 -5 -3 73.003
    -6 -5 -3 79.845
    -6 -5 -3 80.1807
    -6 -5 -3 64.9891
    -6 -5 -3 87.4135
    6 5 3 78.6942
    6 5 3 84.1242
    -7 -5 -3 33.5838
    -7 -5 -3 26.0694
    -7 -5 -3 34.0752
    -7 -5 -3 27.0393
    -7 -5 -3 25.6349
    -7 -5 -3 33.4793
    -7 -5 -3 34.1574
    7 5 3 25.6323
    7 5 3 27.3243
    -8 -5 -3 4.82632
    -8 -5 -3 7.4227
    -8 -5 -3 2.97432
    -8 -5 -3 2.76015
    -8 -5 -3 4.10878
    -9 -5 -3 30.8551
    -9 -5 -3 23.4594
    -9 -5 -3 30.9122
    -9 -5 -3 20.7401
    -10 -5 -3 127.098
    -10 -5 -3 130.294
    -10 -5 -3 123.426
    -11 -5 -3 159.595
    -11 -5 -3 139.21
    -11 -5 -3 177
    -12 -5 -3 2.63556
    -12 -5 -3 1.47856
    -12 -5 -3 8.09293
    7 -6 -3 19.4656
    -7 6 3 19.9376
    -7 6 3 22.6813
    -7 6 3 18.8925
    6 -6 -3 -0.9122
    6 -6 -3 0.648
    6 -6 -3 -0.0882
    -6 6 3 0.85093
    -6 6 3 0.48347
    -6 6 3 -0.6063
    -6 6 3 -0.1057
    5 -6 -3 177.404
    5 -6 -3 202.648
    5 -6 -3 166.872
    -5 6 3 202.185
    -5 6 3 189.431
    -5 6 3 184.772
    -5 6 3 193.067
    -5 6 3 191.097
    4 -6 -3 32.8984
    4 -6 -3 41.8412
    4 -6 -3 39.3288
    4 -6 -3 42.5786
    4 -6 -3 40.2734
    4 -6 -3 40.4419
    -4 6 3 47.9449
    -4 6 3 39.9723
    -4 6 3 34.9055
    -4 6 3 45.6749
    -4 6 3 53.6331
    3 -6 -3 154.29
    3 -6 -3 151.774
    3 -6 -3 152.245
    3 -6 -3 166.39
    3 -6 -3 168.097
    3 -6 -3 165.54
    3 -6 -3 170.678
    -3 6 3 181.986
    -3 6 3 165.103
    -3 6 3 176.935
    -3 6 3 165.467
    -3 6 3 175.849
    -3 6 3 168.045
    -3 6 3 158.549
    2 -6 -3 99.6013
    2 -6 -3 103.414
    2 -6 -3 95.4465
    2 -6 -3 98.6536
    2 -6 -3 110.604
    2 -6 -3 111.29
    2 -6 -3 98.1962
    -2 6 3 89.9055
    -2 6 3 107.588
    -2 6 3 105.164
    -2 6 3 101.945
    -2 6 3 110.807
    -2 6 3 103.298
    -2 6 3 98.6718
    -2 6 3 105.132
    -2 6 3 106.798
    1 -6 -3 42.5797
    1 -6 -3 39.1525
    1 -6 -3 39.1847
    1 -6 -3 40.512
    1 -6 -3 38.8233
    1 -6 -3 28.8124
    1 -6 -3 40.6289
    1 -6 -3 43.8159
    1 -6 -3 43.0342
    1 -6 -3 44.9652
    -1 6 3 49.8819
    -1 6 3 37.3438
    -1 6 3 49.667
    -1 6 3 43.3324
    -1 6 3 36.7615
    -1 6 3 38.868
    -1 6 3 48.31
    -1 6 3 44.9851
    -1 6 3 36.8023
    -1 6 3 35.4589
    -1 6 3 39.1201
    0 -6 -3 223.752
    0 -6 -3 209.491
    0 -6 -3 200.836
    0 -6 -3 203.817
    0 -6 -3 218.797
    0 -6 -3 231.253
    0 -6 -3 215.232
    0 -6 -3 224.896
    0 -6 -3 216.879
    0 -6 -3 211.882
    0 -6 -3 218.357
    0 -6 -3 212.668
    0 6 3 210.808
    0 6 3 212.777
    0 6 3 208.654
    0 6 3 231.184
    0 6 3 209.816
    0 6 3 195.598
    0 6 3 191.185
    0 6 3 217.221
    0 6 3 200.965
    0 6 3 202.269
    -1 -6 -3 262.688
    -1 -6 -3 245.089
    -1 -6 -3 260.557
    -1 -6 -3 230.623
    -1 -6 -3 236.151
    -1 -6 -3 252.498
    -1 -6 -3 234.086
    -1 -6 -3 258.87
    -1 -6 -3 240.116
    -1 -6 -3 238.157
    -1 -6 -3 263.311
    -1 -6 -3 236.049
    1 6 3 247.158
    1 6 3 238.612
    1 6 3 242.505
    1 6 3 256.354
    1 6 3 234.217
    1 6 3 243.998
    1 6 3 252.754
    1 6 3 227.487
    1 6 3 262.741
    1 6 3 226.239
    1 6 3 231.227
    -2 -6 -3 676.301
    -2 -6 -3 702.725
    -2 -6 -3 669.264
    -2 -6 -3 699.959
    -2 -6 -3 701.732
    -2 -6 -3 693.68
    -2 -6 -3 696.766
    -2 -6 -3 696.98
    -2 -6 -3 661.828
    -2 -6 -3 698.062
    -2 -6 -3 670.032
    -2 -6 -3 709.343
    2 6 3 721.351
    2 6 3 667.61
    2 6 3 705.695
    2 6 3 669.255
    2 6 3 647.218
    2 6 3 667.553
    2 6 3 651.547
    2 6 3 712.268
    2 6 3 663.869
    -3 -6 -3 35.2227
    -3 -6 -3 33.1126
    -3 -6 -3 33.5344
    -3 -6 -3 30.0961
    -3 -6 -3 32.2092
    -3 -6 -3 33.3388
    -3 -6 -3 41.9913
    -3 -6 -3 29.1385
    -3 -6 -3 22.7292
    -3 -6 -3 35.342
    -3 -6 -3 33.4541
    -3 -6 -3 33.5999
    -3 -6 -3 27.4281
    3 6 3 39.952
    3 6 3 36.3746
    3 6 3 27.3818
    3 6 3 37.1599
    3 6 3 28.1139
    3 6 3 33.3922
    3 6 3 30.9586
    3 6 3 34.4521
    -4 -6 -3 116.116
    -4 -6 -3 129.067
    -4 -6 -3 122.122
    -4 -6 -3 128.832
    -4 -6 -3 140.748
    -4 -6 -3 124.548
    -4 -6 -3 121.201
    -4 -6 -3 129.083
    -4 -6 -3 118.674
    -4 -6 -3 120.24
    -4 -6 -3 119.905
    4 6 3 123.967
    4 6 3 131.253
    4 6 3 124.811
    4 6 3 128.043
    4 6 3 130.677
    -5 -6 -3 55.4457
    -5 -6 -3 65.1984
    -5 -6 -3 67.6344
    -5 -6 -3 67.5871
    -5 -6 -3 68.3859
    -5 -6 -3 58.0645
    -5 -6 -3 62.7877
    -5 -6 -3 72.1001
    -5 -6 -3 71.4302
    5 6 3 67.1842
    5 6 3 72.1582
    -6 -6 -3 5.29006
    -6 -6 -3 4.9136
    -6 -6 -3 6.52404
    -6 -6 -3 7.88238
    -6 -6 -3 2.53199
    6 6 3 7.77284
    -7 -6 -3 293.888
    -7 -6 -3 310.545
    -7 -6 -3 331.604
    -7 -6 -3 331.678
    -7 -6 -3 295.268
    7 6 3 293.883
    -8 -6 -3 1.26807
    -8 -6 -3 1.8424
    -8 -6 -3 3.25476
    -8 -6 -3 1.34591
    -8 -6 -3 1.38469
    -9 -6 -3 10.9668
    -9 -6 -3 10.4855
    -9 -6 -3 8.80182
    -9 -6 -3 19.8314
    -10 -6 -3 62.8652
    -10 -6 -3 55.0838
    -10 -6 -3 60.2014
    -11 -6 -3 18.0702
    -11 -6 -3 11.9654
    -11 -6 -3 22.0154
    -12 -6 -3 280.643
    -12 -6 -3 258.182
    -12 -6 -3 258.251
    7 -7 -3 1.68238
    -7 7 3 1.90556
    6 -7 -3 3.80791
    6 -7 -3 9.25109
    6 -7 -3 2.9544
    -6 7 3 6.84452
    -6 7 3 4.04861
    -6 7 3 3.73095
    5 -7 -3 29.017
    5 -7 -3 30.9478
    5 -7 -3 49.7792
    -5 7 3 36.2449
    -5 7 3 40.6929
    -5 7 3 32.0806
    -5 7 3 39.7724
    -5 7 3 30.15
    4 -7 -3 202.504
    4 -7 -3 201.662
    4 -7 -3 212.35
    -4 7 3 218.669
    -4 7 3 212.265
    -4 7 3 228.085
    -4 7 3 207.486
    -4 7 3 220.046
    3 -7 -3 -0.3578
    3 -7 -3 -0.9242
    3 -7 -3 -0.9631
    3 -7 -3 -0.1882
    -3 7 3 0.46778
    -3 7 3 0.56527
    -3 7 3 -0.3265
    -3 7 3 1.90197
    -3 7 3 0.11549
    2 -7 -3 17.2075
    2 -7 -3 14.8143
    2 -7 -3 9.95729
    2 -7 -3 26.8389
    2 -7 -3 16.1186
    2 -7 -3 18.6351
    2 -7 -3 15.565
    -2 7 3 17.3924
    -2 7 3 18.864
    -2 7 3 20.2996
    -2 7 3 12.9834
    -2 7 3 17.7687
    1 -7 -3 0.53113
    1 -7 -3 0.18969
    1 -7 -3 3.11015
    1 -7 -3 2.83633
    1 -7 -3 1.77635
    1 -7 -3 -0.4502
    1 -7 -3 3.52435
    1 -7 -3 2.27148
    1 -7 -3 2.35081
    -1 7 3 1.3971
    -1 7 3 4.59692
    -1 7 3 2.10696
    -1 7 3 1.44454
    -1 7 3 4.74009
    -1 7 3 3.67617
    -1 7 3 0.92115
    0 -7 -3 44.3209
    0 -7 -3 48.2172
    0 -7 -3 49.2192
    0 -7 -3 41.1611
    0 -7 -3 48.7519
    0 -7 -3 48.8685
    0 -7 -3 43.1927
    0 -7 -3 46.9082
    0 -7 -3 47.5156
    0 -7 -3 44.8618
    0 -7 -3 39.4378
    0 -7 -3 48.9639
    0 7 3 37.8002
    0 7 3 43.9427
    0 7 3 49.8663
    0 7 3 50.4756
    0 7 3 44.5793
    0 7 3 34.3135
    0 7 3 42.7258
    0 7 3 48.9859
    0 7 3 39.5769
    -1 -7 -3 214.77
    -1 -7 -3 240.936
    -1 -7 -3 233.255
    -1 -7 -3 220.269
    -1 -7 -3 235.687
    -1 -7 -3 219.565
    -1 -7 -3 220.74
    -1 -7 -3 215.147
    -1 -7 -3 232.217
    -1 -7 -3 243.138
    -1 -7 -3 242.533
    -1 -7 -3 234.693
    1 7 3 230.341
    1 7 3 249.547
    1 7 3 236.693
    1 7 3 237.469
    1 7 3 221.79
    1 7 3 230.926
    1 7 3 242.176
    1 7 3 241.23
    1 7 3 237.13
    -2 -7 -3 2.51663
    -2 -7 -3 3.30463
    -2 -7 -3 4.95423
    -2 -7 -3 4.53233
    -2 -7 -3 2.92356
    -2 -7 -3 1.65699
    -2 -7 -3 3.63053
    -2 -7 -3 2.27959
    -2 -7 -3 4.80902
    -2 -7 -3 2.52311
    -2 -7 -3 4.62876
    -2 -7 -3 3.01996
    -2 -7 -3 4.04397
    2 7 3 2.64754
    2 7 3 7.31787
    2 7 3 4.21674
    2 7 3 3.379
    2 7 3 2.75272
    -3 -7 -3 117.504
    -3 -7 -3 124.822
    -3 -7 -3 117.426
    -3 -7 -3 118.446
    -3 -7 -3 113.389
    -3 -7 -3 129.901
    -3 -7 -3 111.638
    -3 -7 -3 118.831
    -3 -7 -3 125.131
    3 7 3 108.63
    3 7 3 111.762
    3 7 3 105.616
    3 7 3 119.494
    -4 -7 -3 0.8813
    -4 -7 -3 0.64889
    -4 -7 -3 2.55937
    -4 -7 -3 0.50835
    -4 -7 -3 2.13281
    -4 -7 -3 0.97144
    -4 -7 -3 0.89611
    4 7 3 1.32476
    4 7 3 3.21242
    4 7 3 0.7393
    -5 -7 -3 2.79396
    -5 -7 -3 3.14754
    -5 -7 -3 1.89511
    -5 -7 -3 2.23713
    -5 -7 -3 3.06899
    -5 -7 -3 0.51307
    -5 -7 -3 0.82363
    5 7 3 2.48657
    -6 -7 -3 898.589
    -6 -7 -3 900.748
    -6 -7 -3 895.927
    -6 -7 -3 900.175
    -6 -7 -3 924.083
    -6 -7 -3 872.301
    6 7 3 963.596
    -7 -7 -3 96.5993
    -7 -7 -3 90.1189
    -7 -7 -3 103.641
    -7 -7 -3 95.1567
    -7 -7 -3 95.5891
    7 7 3 90.5677
    -8 -7 -3 45.7194
    -8 -7 -3 47.6751
    -8 -7 -3 53.9342
    -9 -7 -3 32.6444
    -9 -7 -3 46.9093
    -9 -7 -3 41.8784
    -9 -7 -3 42.6708
    -10 -7 -3 4.89202
    -10 -7 -3 -0.0534
    -10 -7 -3 2.35515
    -10 -7 -3 -0.9131
    -11 -7 -3 79.264
    -11 -7 -3 67.5786
    -11 -7 -3 66.9783
    -12 -7 -3 59.5449
    -12 -7 -3 77.6932
    -12 -7 -3 70.7602
    6 -8 -3 18.4171
    6 -8 -3 17.1327
    -6 8 3 12.332
    5 -8 -3 120.567
    5 -8 -3 134.075
    -5 8 3 119.98
    -5 8 3 138.054
    -5 8 3 150.842
    4 -8 -3 13.3113
    4 -8 -3 6.38791
    4 -8 -3 10.0369
    -4 8 3 4.41736
    -4 8 3 4.29382
    -4 8 3 9.63564
    -4 8 3 5.57596
    3 -8 -3 -0.1433
    3 -8 -3 0.10123
    3 -8 -3 1.75618
    -3 8 3 -0.3837
    -3 8 3 -0.8533
    -3 8 3 -0.8726
    -3 8 3 0.69436
    2 -8 -3 125.356
    2 -8 -3 117.497
    2 -8 -3 109.788
    2 -8 -3 117.335
    2 -8 -3 126.019
    -2 8 3 122.142
    -2 8 3 119.874
    -2 8 3 122.68
    -2 8 3 112.504
    1 -8 -3 9.5244
    1 -8 -3 10.4151
    1 -8 -3 8.61521
    1 -8 -3 9.97652
    1 -8 -3 10.2366
    -1 8 3 6.05927
    -1 8 3 6.83595
    -1 8 3 6.7161
    -1 8 3 10.2853
    0 -8 -3 272.418
    0 -8 -3 294.317
    0 -8 -3 268.905
    0 -8 -3 276.237
    0 -8 -3 265.874
    0 -8 -3 271.265
    0 -8 -3 277.98
    0 8 3 297.907
    0 8 3 290.523
    0 8 3 285.044
    0 8 3 273.341
    0 8 3 274.254
    0 8 3 292.956
    -1 -8 -3 55.6171
    -1 -8 -3 54.5915
    -1 -8 -3 49.777
    -1 -8 -3 56.6952
    -1 -8 -3 51.4059
    -1 -8 -3 55.81
    -1 -8 -3 57.0435
    -1 -8 -3 47.954
    1 8 3 48.1488
    1 8 3 53.2215
    1 8 3 40.3077
    1 8 3 44.5864
    1 8 3 53.348
    -2 -8 -3 1.04521
    -2 -8 -3 1.22179
    -2 -8 -3 3.38216
    -2 -8 -3 4.9641
    -2 -8 -3 1.51194
    -2 -8 -3 2.96906
    -2 -8 -3 1.29532
    -2 -8 -3 1.14807
    -2 -8 -3 5.21383
    2 8 3 1.8719
    2 8 3 1.26988
    2 8 3 2.70173
    2 8 3 2.79583
    2 8 3 5.07533
    -3 -8 -3 288.43
    -3 -8 -3 291.17
    -3 -8 -3 286.354
    -3 -8 -3 290.977
    -3 -8 -3 279.696
    -3 -8 -3 292.871
    -3 -8 -3 270.379
    -3 -8 -3 285.744
    3 8 3 319.586
    3 8 3 295.602
    3 8 3 297.639
    -4 -8 -3 36.8296
    -4 -8 -3 33.8719
    -4 -8 -3 32.8797
    -4 -8 -3 34.5394
    -4 -8 -3 31.458
    -4 -8 -3 32.8074
    -4 -8 -3 38.5777
    4 8 3 33.2748
    4 8 3 37.3598
    4 8 3 30.3287
    -5 -8 -3 65.1926
    -5 -8 -3 63.1239
    -5 -8 -3 63.3261
    -5 -8 -3 61.5494
    -5 -8 -3 61.2939
    -5 -8 -3 71.1511
    5 8 3 67.3274
    5 8 3 63.4972
    -6 -8 -3 76.9137
    -6 -8 -3 70.6986
    -6 -8 -3 72.1668
    -6 -8 -3 76.0034
    -6 -8 -3 75.3966
    -6 -8 -3 87.1898
    6 8 3 73.9812
    -7 -8 -3 78.2446
    -7 -8 -3 113.33
    -7 -8 -3 116.784
    -7 -8 -3 109.151
    -7 -8 -3 123.163
    7 8 3 111.308
    -8 -8 -3 41.4023
    -8 -8 -3 43.4927
    -8 -8 -3 56.0412
    -9 -8 -3 80.0994
    -9 -8 -3 82.3204
    -9 -8 -3 71.7191
    -10 -8 -3 9.31372
    -10 -8 -3 13.0007
    -10 -8 -3 15.7634
    -10 -8 -3 10.8618
    -11 -8 -3 8.21341
    -11 -8 -3 12.1176
    -11 -8 -3 11.4024
    -12 -8 -3 51.5629
    -12 -8 -3 45.6412
    -12 -8 -3 38.2369
    5 -9 -3 10.9379
    5 -9 -3 3.14422
    4 -9 -3 39.294
    4 -9 -3 58.2906
    -4 9 3 55.9263
    -4 9 3 39.3775
    -4 9 3 54.5927
    -4 9 3 61.2032
    3 -9 -3 32.5066
    3 -9 -3 27.222
    -3 9 3 24.3687
    -3 9 3 37.389
    -3 9 3 33.9589
    -3 9 3 30.3164
    2 -9 -3 1.49295
    2 -9 -3 1.15888
    -2 9 3 4.10584
    -2 9 3 2.84642
    -2 9 3 1.35266
    -2 9 3 4.83179
    1 -9 -3 39.6562
    1 -9 -3 31.5847
    1 -9 -3 22.8736
    1 -9 -3 27.3162
    -1 9 3 28.9921
    -1 9 3 32.7063
    -1 9 3 35.5713
    -1 9 3 33.096
    0 -9 -3 -0.0247
    0 -9 -3 0.7147
    0 -9 -3 -1.479
    0 -9 -3 2.30706
    0 9 3 0.65996
    0 9 3 1.73163
    0 9 3 1.85952
    0 9 3 1.73098
    -1 -9 -3 145.562
    -1 -9 -3 144.701
    -1 -9 -3 155.155
    -1 -9 -3 162.022
    -1 -9 -3 146.233
    1 9 3 147.932
    1 9 3 141.852
    1 9 3 156.162
    1 9 3 151.807
    -2 -9 -3 20.0021
    -2 -9 -3 23.0907
    -2 -9 -3 23.905
    -2 -9 -3 24.465
    -2 -9 -3 21.1739
    -2 -9 -3 17.3769
    -2 -9 -3 21.2164
    -2 -9 -3 20.4975
    2 9 3 24.6935
    2 9 3 23.5811
    2 9 3 26.8111
    2 9 3 17.8278
    -3 -9 -3 136.985
    -3 -9 -3 137.424
    -3 -9 -3 122.333
    -3 -9 -3 150.106
    -3 -9 -3 139.705
    -3 -9 -3 130.007
    -3 -9 -3 124.569
    -3 -9 -3 138.04
    -3 -9 -3 128.796
    3 9 3 140.447
    3 9 3 137.653
    3 9 3 140.617
    -4 -9 -3 36.7311
    -4 -9 -3 20.1814
    -4 -9 -3 28.9357
    -4 -9 -3 32.5421
    -4 -9 -3 32.3375
    -4 -9 -3 35.0382
    -4 -9 -3 32.9874
    4 9 3 26.8672
    4 9 3 33.4872
    4 9 3 36.3414
    -5 -9 -3 180.47
    -5 -9 -3 174.49
    -5 -9 -3 169.726
    -5 -9 -3 162.982
    -5 -9 -3 155.24
    -5 -9 -3 169.788
    5 9 3 171.608
    5 9 3 158.273
    -6 -9 -3 302.449
    -6 -9 -3 286.257
    -6 -9 -3 308.443
    -6 -9 -3 302.064
    -6 -9 -3 290.395
    -6 -9 -3 301.92
    6 9 3 293.616
    6 9 3 299.322
    -7 -9 -3 10.6992
    -7 -9 -3 15.669
    -7 -9 -3 17.8429
    -7 -9 -3 18.2736
    -8 -9 -3 137.65
    -8 -9 -3 139.722
    -8 -9 -3 129.117
    -8 -9 -3 135.284
    -9 -9 -3 2.8024
    -9 -9 -3 4.93696
    -9 -9 -3 7.04243
    -10 -9 -3 14.2162
    -10 -9 -3 19.9412
    -10 -9 -3 6.85674
    -10 -9 -3 12.8909
    -11 -9 -3 225.458
    -11 -9 -3 257.636
    -11 -9 -3 258.325
    -11 -9 -3 239.926
    4 -10 -3 38.574
    4 -10 -3 23.0514
    3 -10 -3 61.9128
    3 -10 -3 58.5164
    -3 10 3 67.809
    -3 10 3 59.516
    -3 10 3 66.8004
    2 -10 -3 4.4683
    2 -10 -3 6.81188
    -2 10 3 7.70831
    -2 10 3 3.74987
    -2 10 3 4.58602
    1 -10 -3 70.5377
    1 -10 -3 41.3775
    1 -10 -3 37.8989
    -1 10 3 36.3804
    -1 10 3 58.388
    -1 10 3 49.6011
    -1 10 3 46.2344
    0 -10 -3 361.202
    0 -10 -3 351.558
    0 -10 -3 344.995
    0 10 3 350.738
    0 10 3 334.976
    0 10 3 319.845
    -1 -10 -3 49.863
    -1 -10 -3 29.9759
    -1 -10 -3 41.004
    -1 -10 -3 50.3923
    -1 -10 -3 43.5722
    1 10 3 40.7579
    1 10 3 42.4571
    1 10 3 37.3024
    -2 -10 -3 64.5213
    -2 -10 -3 57.9534
    -2 -10 -3 65.1356
    -2 -10 -3 63.4485
    -2 -10 -3 75.4464
    2 10 3 64.9895
    2 10 3 68.6415
    -3 -10 -3 22.3307
    -3 -10 -3 16.9286
    -3 -10 -3 13.6392
    -3 -10 -3 18.9692
    -3 -10 -3 19.3372
    -3 -10 -3 29.9812
    3 10 3 18.7298
    3 10 3 13.075
    3 10 3 21.175
    -4 -10 -3 4.65231
    -4 -10 -3 3.54375
    -4 -10 -3 2.84747
    -4 -10 -3 1.21421
    -4 -10 -3 4.69343
    -4 -10 -3 3.89946
    -4 -10 -3 3.23309
    4 10 3 0.95316
    4 10 3 1.29076
    4 10 3 5.95149
    -5 -10 -3 68.4487
    -5 -10 -3 73.2056
    -5 -10 -3 71.9829
    -5 -10 -3 76.3488
    5 10 3 59.7768
    5 10 3 68.4111
    5 10 3 68.9923
    -6 -10 -3 0.22068
    -6 -10 -3 0.39055
    -6 -10 -3 0.27691
    -6 -10 -3 0.40679
    6 10 3 2.10002
    -7 -10 -3 152.473
    -7 -10 -3 140.667
    -7 -10 -3 136.786
    -7 -10 -3 161.978
    7 10 3 137.133
    -8 -10 -3 3.10965
    -8 -10 -3 1.6196
    -8 -10 -3 0.90089
    -8 -10 -3 4.56187
    -9 -10 -3 8.94857
    -9 -10 -3 8.17538
    -9 -10 -3 4.68946
    -10 -10 -3 31.0055
    -10 -10 -3 35.8382
    -10 -10 -3 42.6543
    -11 -10 -3 108.383
    -11 -10 -3 112.773
    -11 -10 -3 148.435
    -11 -10 -3 119.26
    2 -11 -3 101.605
    2 -11 -3 79.8806
    -2 11 3 84.4067
    -2 11 3 76.6085
    -2 11 3 66.924
    1 -11 -3 67.3974
    1 -11 -3 53.5061
    -1 11 3 58.2295
    -1 11 3 60.7951
    0 -11 -3 0.70546
    0 -11 -3 -0.2565
    0 -11 -3 3.37934
    0 11 3 2.49703
    0 11 3 1.2865
    -1 -11 -3 4.89817
    -1 -11 -3 3.62518
    -1 -11 -3 0.84359
    1 11 3 1.63057
    1 11 3 4.87679
    -2 -11 -3 72.0051
    -2 -11 -3 70.9109
    -2 -11 -3 77.6685
    -2 -11 -3 83.0183
    2 11 3 78.0838
    -3 -11 -3 50.8953
    -3 -11 -3 48.4569
    -3 -11 -3 44.458
    -3 -11 -3 37.0303
    3 11 3 58.2792
    3 11 3 43.1738
    -4 -11 -3 14.755
    -4 -11 -3 11.355
    -4 -11 -3 8.58462
    -4 -11 -3 14.853
    4 11 3 8.82597
    4 11 3 9.76285
    -5 -11 -3 0.20781
    -5 -11 -3 0.11134
    -5 -11 -3 0.28604
    5 11 3 -1.7517
    5 11 3 0.0443
    -6 -11 -3 1.97578
    -6 -11 -3 0.81549
    -6 -11 -3 0.85031
    6 11 3 2.78104
    -7 -11 -3 63.1065
    -7 -11 -3 75.337
    -7 -11 -3 85.1274
    -7 -11 -3 68.7158
    7 11 3 80.8157
    -8 -11 -3 0.69822
    -8 -11 -3 1.67579
    -8 -11 -3 -0.6803
    -8 -11 -3 3.1399
    8 11 3 3.99981
    -9 -11 -3 3.77002
    -9 -11 -3 7.54764
    -9 -11 -3 4.23395
    -9 -11 -3 5.09309
    -10 -11 -3 2.12434
    -10 -11 -3 0.08672
    -10 -11 -3 2.54638
    1 -12 -3 14.8395
    -1 12 3 10.4162
    -1 12 3 10.7145
    0 -12 -3 3.406
    0 -12 -3 3.09124
    0 -12 -3 0.09516
    0 12 3 0.99376
    0 12 3 0.22721
    -1 -12 -3 4.00639
    -1 -12 -3 7.5354
    -1 -12 -3 7.39221
    1 12 3 3.22535
    1 12 3 7.11117
    -2 -12 -3 44.9831
    -2 -12 -3 57.2773
    -2 -12 -3 45.5927
    2 12 3 48.781
    -3 -12 -3 3.07793
    -3 -12 -3 4.29338
    -3 -12 -3 1.85761
    -3 -12 -3 4.32426
    3 12 3 2.69645
    -4 -12 -3 31.7765
    -4 -12 -3 20.3354
    -4 -12 -3 27.0136
    -4 -12 -3 30.5329
    4 12 3 20.0927
    -5 -12 -3 50.165
    -5 -12 -3 44.2573
    -5 -12 -3 41.7124
    5 12 3 34.2484
    -6 -12 -3 13.2106
    -6 -12 -3 17.8735
    6 12 3 12.0764
    6 12 3 11.8935
    -7 -12 -3 74.1111
    -7 -12 -3 80.557
    7 12 3 62.3935
    -8 -12 -3 31.0554
    -8 -12 -3 30.009
    -8 -12 -3 32.5087
    -8 -12 -3 37.9173
    8 12 3 31.0834
    -9 -12 -3 93.8067
    -9 -12 -3 71.3077
    -9 -12 -3 112.104
    9 12 3 108.127
    -10 -12 -3 3.46184
    -10 -12 -3 0.93654
    -10 -12 -3 4.6868
    -1 -13 -3 29.1014
    -1 -13 -3 19.3871
    1 13 3 17.3457
    -2 -13 -3 1.489
    -2 -13 -3 -0.0337
    -2 -13 -3 -1.2661
    2 13 3 0.08787
    -3 -13 -3 15.8268
    -3 -13 -3 9.97309
    -3 -13 -3 5.32056
    -3 -13 -3 11.2246
    3 13 3 9.07968
    -4 -13 -3 137.828
    -4 -13 -3 145.027
    -4 -13 -3 121.849
    -4 -13 -3 127.235
    4 13 3 142.025
    -5 -13 -3 17.6499
    -5 -13 -3 16.9671
    5 13 3 11.9133
    -6 -13 -3 28.0048
    -6 -13 -3 43.0108
    6 13 3 33.4253
    -7 -13 -3 23.477
    -7 -13 -3 37.5512
    -8 -13 -3 1.55053
    4 12 -4 1.1285
    -4 -12 4 -0.4291
    -8 -11 4 62.9449
    7 11 -4 10.6984
    -7 -11 4 18.5139
    -7 -11 4 8.70916
    -7 -11 4 17.3578
    6 11 -4 36.1886
    6 11 -4 26.1583
    -6 -11 4 30.5921
    -6 -11 4 31.1823
    -6 -11 4 36.2097
    5 11 -4 20.1919
    5 11 -4 18.8406
    -5 -11 4 18.914
    -5 -11 4 8.59159
    -5 -11 4 18.2752
    4 11 -4 60.6867
    4 11 -4 43.0815
    -4 -11 4 55.9686
    -4 -11 4 52.062
    -4 -11 4 52.572
    3 11 -4 -0.1489
    3 11 -4 -0.5184
    -3 -11 4 -4.3076
    -3 -11 4 -0.3931
    -3 -11 4 3.11463
    -3 -11 4 3.51504
    2 11 -4 43.2115
    -2 -11 4 26.1533
    -2 -11 4 43.2776
    -2 -11 4 31.6208
    -1 -11 4 0.89678
    -1 -11 4 6.71317
    -1 -11 4 0.44462
    0 11 -4 2.92159
    0 -11 4 1.92865
    9 10 -4 62.4108
    -9 -10 4 64.863
    -9 -10 4 64.8521
    8 10 -4 1.68558
    -8 -10 4 0.7563
    -8 -10 4 2.20264
    -8 -10 4 4.06011
    7 10 -4 11.293
    -7 -10 4 12.1212
    -7 -10 4 13.4427
    -7 -10 4 7.68859
    6 10 -4 2.16587
    6 10 -4 0.32734
    -6 -10 4 -0.8851
    -6 -10 4 0.28841
    -6 -10 4 1.25727
    5 10 -4 100.605
    5 10 -4 92.1434
    -5 -10 4 94.0325
    -5 -10 4 96.2449
    -5 -10 4 96.2418
    4 10 -4 79.0795
    4 10 -4 83.6834
    -4 -10 4 66.5121
    -4 -10 4 64.9739
    -4 -10 4 71.1164
    -4 -10 4 65.5647
    3 10 -4 24.5857
    3 10 -4 20.1843
    -3 -10 4 29.4968
    -3 -10 4 18.7524
    -3 -10 4 25.032
    -3 -10 4 22.8561
    2 10 -4 6.32821
    2 10 -4 4.13973
    -2 -10 4 5.3784
    -2 -10 4 6.75866
    -2 -10 4 5.0373
    -2 -10 4 8.26132
    1 10 -4 3.82631
    1 10 -4 1.47701
    -1 -10 4 4.67128
    -1 -10 4 6.64144
    -1 -10 4 3.77867
    -1 -10 4 7.80742
    0 10 -4 16.6342
    0 10 -4 5.75937
    0 -10 4 5.81713
    0 -10 4 10.7835
    -1 10 -4 26.613
    -1 10 -4 18.5796
    -1 10 -4 19.9529
    1 -10 4 14.6843
    1 -10 4 29.1418
    -2 10 -4 1.70287
    2 -10 4 1.38309
    10 9 -4 39.5379
    -10 -9 4 56.9435
    9 9 -4 1.58634
    -9 -9 4 0.22616
    -9 -9 4 -0.6179
    -9 -9 4 0.55261
    8 9 -4 38.273
    -8 -9 4 39.5124
    -8 -9 4 36.8211
    -8 -9 4 40.5628
    7 9 -4 166.476
    -7 -9 4 197.14
    -7 -9 4 151.801
    -7 -9 4 152.366
    6 9 -4 45.1745
    6 9 -4 46.9169
    -6 -9 4 47.5255
    -6 -9 4 49.2844
    -6 -9 4 47.2896
    5 9 -4 28.6963
    5 9 -4 22.9474
    -5 -9 4 28.8968
    -5 -9 4 34.0967
    -5 -9 4 32.1723
    -5 -9 4 19.9456
    4 9 -4 4.61642
    4 9 -4 3.24161
    -4 -9 4 5.01641
    -4 -9 4 5.21208
    -4 -9 4 4.6397
    -4 -9 4 1.98884
    3 9 -4 88.3971
    3 9 -4 72.9834
    -3 -9 4 74.265
    -3 -9 4 74.6283
    -3 -9 4 88.6502
    -3 -9 4 70.4948
    2 9 -4 16.9844
    2 9 -4 21.0616
    2 9 -4 17.7906
    -2 -9 4 13.3912
    -2 -9 4 16.875
    -2 -9 4 13.867
    -2 -9 4 20.6447
    1 9 -4 43.5587
    1 9 -4 49.8515
    1 9 -4 51.5087
    -1 -9 4 41.7204
    -1 -9 4 57.7574
    -1 -9 4 58.3428
    -1 -9 4 69.3336
    0 9 -4 0.59062
    0 9 -4 2.95734
    0 9 -4 5.80775
    0 9 -4 6.01358
    0 -9 4 11.612
    0 -9 4 7.678
    -1 9 -4 1.87693
    -1 9 -4 -2.0702
    -1 9 -4 -0.579
    -1 9 -4 0.01211
    1 -9 4 1.13321
    1 -9 4 -1.6603
    1 -9 4 -1.3031
    -2 9 -4 68.0028
    -2 9 -4 75.7945
    -2 9 -4 75.7948
    -2 9 -4 89.4779
    2 -9 4 73.8727
    2 -9 4 96.5033
    -3 9 -4 22.9216
    -3 9 -4 20.267
    -3 9 -4 22.7544
    3 -9 4 21.5126
    3 -9 4 23.566
    10 8 -4 17.5222
    -10 -8 4 19.3399
    -10 -8 4 13.6117
    9 8 -4 106.564
    -9 -8 4 95.8935
    -9 -8 4 106.933
    -9 -8 4 100.786
    8 8 -4 48.643
    -8 -8 4 47.4578
    -8 -8 4 33.9853
    -8 -8 4 43.9179
    7 8 -4 46.229
    -7 -8 4 50.3695
    -7 -8 4 43.6623
    -7 -8 4 55.5095
    6 8 -4 0.88281
    6 8 -4 1.03514
    -6 -8 4 0.27466
    -6 -8 4 -0.1013
    -6 -8 4 -0.0059
    5 8 -4 51.7774
    5 8 -4 54.7451
    -5 -8 4 51.5542
    -5 -8 4 67.6633
    -5 -8 4 68.1969
    -5 -8 4 50.2597
    4 8 -4 -0.8063
    4 8 -4 1.57045
    -4 -8 4 1.19014
    -4 -8 4 0.83578
    -4 -8 4 4.28928
    -4 -8 4 -0.2669
    -4 -8 4 0.63369
    -4 -8 4 2.40788
    3 8 -4 1.29012
    3 8 -4 0.59536
    3 8 -4 1.65858
    -3 -8 4 0.90016
    -3 -8 4 1.40008
    -3 -8 4 2.79498
    -3 -8 4 0.15407
    -3 -8 4 3.50693
    2 8 -4 27.4758
    2 8 -4 38.9864
    2 8 -4 32.8572
    2 8 -4 43.5379
    2 8 -4 41.8198
    -2 -8 4 37.2455
    -2 -8 4 27.7604
    -2 -8 4 43.5267
    -2 -8 4 31.0161
    -2 -8 4 31.8879
    1 8 -4 0.51338
    1 8 -4 0.60301
    1 8 -4 -0.1211
    1 8 -4 0.17219
    1 8 -4 0.29551
    -1 -8 4 1.00331
    -1 -8 4 0.167
    -1 -8 4 1.48515
    -1 -8 4 -0.273
    -1 -8 4 0.02413
    0 8 -4 15.9812
    0 8 -4 12.6409
    0 8 -4 19.9444
    0 8 -4 13.9287
    0 -8 4 18.4623
    0 -8 4 19.2029
    -1 8 -4 0.84002
    -1 8 -4 -1.3696
    -1 8 -4 -0.2172
    -1 8 -4 -0.849
    1 -8 4 1.49337
    1 -8 4 2.74686
    -2 8 -4 4.37721
    -2 8 -4 -1.7888
    -2 8 -4 0.77277
    -2 8 -4 1.16968
    2 -8 4 0.47238
    2 -8 4 0.57399
    2 -8 4 0.28274
    -3 8 -4 12.3355
    -3 8 -4 15.6471
    -3 8 -4 17.6164
    -3 8 -4 16.0972
    3 -8 4 15.1541
    3 -8 4 18.6586
    -4 8 -4 1.19404
    -4 8 -4 1.09353
    4 -8 4 -0.4326
    4 -8 4 -0.67
    11 7 -4 38.4722
    -11 -7 4 58.1598
    10 7 -4 9.28805
    -10 -7 4 10.8109
    -10 -7 4 9.56734
    9 7 -4 94.951
    -9 -7 4 96.6433
    -9 -7 4 97.2195
    -9 -7 4 110.12
    8 7 -4 25.13
    -8 -7 4 37.2803
    -8 -7 4 35.8378
    -8 -7 4 24.8313
    7 7 -4 97.9767
    -7 -7 4 113.197
    -7 -7 4 84.6635
    -7 -7 4 86.1813
    6 7 -4 324.823
    6 7 -4 319.442
    -6 -7 4 336.887
    -6 -7 4 338.977
    -6 -7 4 357.354
    5 7 -4 237.146
    5 7 -4 234.526
    -5 -7 4 196.033
    -5 -7 4 226.04
    -5 -7 4 200.979
    -5 -7 4 201.574
    4 7 -4 9.48037
    4 7 -4 9.57802
    4 7 -4 10.8468
    -4 -7 4 11.3592
    -4 -7 4 9.86145
    -4 -7 4 10.5686
    -4 -7 4 6.97119
    -4 -7 4 7.09768
    -4 -7 4 7.11193
    -4 -7 4 10.2689
    3 7 -4 -0.2838
    3 7 -4 0.52651
    3 7 -4 -0.3038
    3 7 -4 0.07859
    3 7 -4 1.45404
    3 7 -4 2.03941
    -3 -7 4 0.79865
    -3 -7 4 0.94855
    -3 -7 4 -0.6115
    -3 -7 4 -0.7185
    -3 -7 4 1.28318
    -3 -7 4 -0.1658
    -3 -7 4 1.88135
    2 7 -4 14.2347
    2 7 -4 10.2792
    2 7 -4 9.72108
    2 7 -4 14.2994
    2 7 -4 11.8926
    2 7 -4 10.025
    -2 -7 4 7.22816
    -2 -7 4 14.4505
    -2 -7 4 16.5379
    -2 -7 4 5.48724
    -2 -7 4 10.8441
    -2 -7 4 11.2759
    1 7 -4 2.0149
    1 7 -4 4.57639
    1 7 -4 3.90144
    1 7 -4 2.87317
    1 7 -4 2.97512
    1 7 -4 3.42429
    -1 -7 4 6.18183
    -1 -7 4 0.24447
    -1 -7 4 3.0631
    -1 -7 4 3.62642
    -1 -7 4 7.49485
    0 7 -4 70.5282
    0 7 -4 67.823
    0 7 -4 67.2153
    0 7 -4 69.6289
    0 7 -4 74.8301
    0 -7 4 62.4868
    0 -7 4 63.4982
    0 -7 4 74.9634
    0 -7 4 61.8012
    -1 7 -4 5.19019
    -1 7 -4 2.92989
    -1 7 -4 3.44419
    -1 7 -4 5.73264
    1 -7 4 1.3133
    1 -7 4 4.74904
    -2 7 -4 2.66872
    -2 7 -4 1.63591
    -2 7 -4 -0.2577
    -2 7 -4 0.84013
    2 -7 4 2.05613
    2 -7 4 0.70338
    -3 7 -4 -0.4736
    -3 7 -4 0.17418
    -3 7 -4 0.91831
    -3 7 -4 -0.9312
    3 -7 4 -0.5377
    3 -7 4 1.27573
    3 -7 4 2.59847
    -4 7 -4 23.1842
    -4 7 -4 27.6953
    -4 7 -4 13.7814
    4 -7 4 21.3282
    4 -7 4 17.5271
    -5 7 -4 11.525
    -5 7 -4 9.72247
    5 -7 4 5.08688
    5 -7 4 8.25137
    -6 7 -4 1.80666
    -6 7 -4 -2.9152
    6 -7 4 0.67194
    11 6 -4 7.53651
    -11 -6 4 7.84751
    10 6 -4 90.4632
    -10 -6 4 89.026
    -10 -6 4 88.9611
    -10 -6 4 91.9615
    9 6 -4 94.1119
    -9 -6 4 86.5218
    -9 -6 4 90.9954
    -9 -6 4 90.6615
    -9 -6 4 94.4797
    8 6 -4 9.3849
    -8 -6 4 3.63865
    -8 -6 4 7.45305
    -8 -6 4 6.41997
    -8 -6 4 7.883
    7 6 -4 3.33512
    -7 -6 4 0.87108
    -7 -6 4 0.64632
    -7 -6 4 4.7343
    6 6 -4 97.4861
    6 6 -4 113.72
    -6 -6 4 95.125
    -6 -6 4 100.906
    -6 -6 4 109.79
    -6 -6 4 104.064
    5 6 -4 1.0496
    5 6 -4 1.34974
    -5 -6 4 1.06746
    -5 -6 4 4.70404
    -5 -6 4 3.15465
    -5 -6 4 0.42993
    4 6 -4 121.111
    4 6 -4 118.768
    4 6 -4 104.812
    4 6 -4 104.382
    -4 -6 4 116.347
    -4 -6 4 123.615
    -4 -6 4 118.488
    -4 -6 4 111.741
    -4 -6 4 114.624
    -4 -6 4 113.826
    -4 -6 4 113.424
    3 6 -4 313.713
    3 6 -4 341.971
    3 6 -4 339.364
    3 6 -4 322.243
    3 6 -4 310.637
    3 6 -4 299.881
    -3 -6 4 305.166
    -3 -6 4 303.326
    -3 -6 4 280.559
    -3 -6 4 305.816
    -3 -6 4 298.069
    -3 -6 4 350.255
    -3 -6 4 330.694
    2 6 -4 2.68569
    2 6 -4 6.06342
    2 6 -4 4.69694
    2 6 -4 3.56615
    2 6 -4 2.49007
    2 6 -4 1.40766
    -2 -6 4 6.32347
    -2 -6 4 3.75546
    -2 -6 4 3.78413
    -2 -6 4 1.30263
    -2 -6 4 5.47593
    -2 -6 4 4.08489
    1 6 -4 10.4469
    1 6 -4 9.36163
    1 6 -4 10.3714
    1 6 -4 11.2608
    1 6 -4 8.93137
    1 6 -4 10.1533
    -1 -6 4 6.7138
    -1 -6 4 9.14241
    -1 -6 4 10.8243
    -1 -6 4 4.95267
    -1 -6 4 7.07317
    -1 -6 4 4.30294
    0 6 -4 25.2709
    0 6 -4 24.1037
    0 6 -4 29.4681
    0 6 -4 26.0749
    0 6 -4 29.9626
    0 -6 4 26.6796
    0 -6 4 25.7536
    0 -6 4 29.1186
    0 -6 4 29.2138
    0 -6 4 31.5529
    -1 6 -4 407.996
    -1 6 -4 387.764
    -1 6 -4 404.992
    -1 6 -4 384.641
    -1 6 -4 368.771
    1 -6 4 410.071
    1 -6 4 366.605
    1 -6 4 368.032
    1 -6 4 371.126
    -2 6 -4 63.9569
    -2 6 -4 61.8605
    -2 6 -4 59.0153
    -2 6 -4 67.0966
    2 -6 4 54.8954
    2 -6 4 57.5898
    2 -6 4 62.8275
    -3 6 -4 0.40457
    -3 6 -4 2.34491
    -3 6 -4 1.13653
    -3 6 -4 0.3929
    3 -6 4 3.9237
    3 -6 4 -0.3607
    -4 6 -4 10.3008
    -4 6 -4 2.71921
    -4 6 -4 3.1379
    4 -6 4 0.37933
    4 -6 4 2.15354
    4 -6 4 3.24643
    -5 6 -4 2.61334
    -5 6 -4 3.38127
    -5 6 -4 2.52902
    5 -6 4 3.1295
    5 -6 4 3.9906
    -6 6 -4 2.24569
    -6 6 -4 1.80962
    6 -6 4 3.36056
    6 -6 4 5.79922
    -7 6 -4 13.7002
    -7 6 -4 19.4699
    7 -6 4 15.7316
    -11 -5 4 30.4851
    -11 -5 4 28.1522
    10 5 -4 84.3613
    -10 -5 4 86.4424
    -10 -5 4 102.818
    -10 -5 4 104.491
    9 5 -4 37.5827
    -9 -5 4 25.6206
    -9 -5 4 33.324
    -9 -5 4 31.4415
    -9 -5 4 41.2169
    -9 -5 4 29.2206
    8 5 -4 92.3798
    -8 -5 4 78.5215
    -8 -5 4 91.0579
    -8 -5 4 101.732
    -8 -5 4 98.1147
    -8 -5 4 85.8006
    7 5 -4 1.73102
    7 5 -4 3.57717
    -7 -5 4 0.9666
    -7 -5 4 3.42209
    -7 -5 4 2.16854
    -7 -5 4 1.56466
    -7 -5 4 1.77252
    6 5 -4 2.58688
    6 5 -4 0.27301
    6 5 -4 1.72474
    -6 -5 4 0.90712
    -6 -5 4 2.17414
    -6 -5 4 1.19445
    -6 -5 4 2.11163
    -6 -5 4 1.11048
    -6 -5 4 1.3382
    5 5 -4 222.319
    5 5 -4 226.413
    5 5 -4 224.32
    -5 -5 4 216.372
    -5 -5 4 217.741
    -5 -5 4 217.812
    -5 -5 4 213.609
    -5 -5 4 219.034
    -5 -5 4 229.024
    -5 -5 4 223.591
    4 5 -4 756.162
    4 5 -4 719.97
    4 5 -4 742.704
    4 5 -4 741.806
    4 5 -4 754.469
    4 5 -4 729.91
    -4 -5 4 750.6
    -4 -5 4 743.351
    -4 -5 4 761.331
    -4 -5 4 699.624
    -4 -5 4 692.214
    -4 -5 4 744.717
    -4 -5 4 758.081
    -4 -5 4 727.248
    3 5 -4 17.5875
    3 5 -4 14.9915
    3 5 -4 14.8171
    3 5 -4 14.6926
    3 5 -4 13.4623
    3 5 -4 12.3534
    -3 -5 4 17.2346
    -3 -5 4 11.2332
    -3 -5 4 12.5605
    -3 -5 4 14.2201
    -3 -5 4 9.5201
    -3 -5 4 11.1013
    -3 -5 4 14.9461
    2 5 -4 12.4065
    2 5 -4 5.99669
    2 5 -4 11.6218
    2 5 -4 8.27548
    2 5 -4 10.4726
    2 5 -4 9.15798
    2 5 -4 13.2661
    -2 -5 4 9.57622
    -2 -5 4 9.07754
    -2 -5 4 8.59456
    -2 -5 4 7.87011
    -2 -5 4 10.8075
    -2 -5 4 14.1327
    -2 -5 4 11.0183
    -2 -5 4 9.42666
    1 5 -4 462.535
    1 5 -4 472.427
    1 5 -4 466.838
    1 5 -4 453.418
    1 5 -4 463.167
    1 5 -4 475.912
    -1 -5 4 464.774
    -1 -5 4 451.18
    -1 -5 4 449.447
    -1 -5 4 494.992
    -1 -5 4 460.323
    -1 -5 4 443.302
    -1 -5 4 444.105
    0 5 -4 121.219
    0 5 -4 128.306
    0 5 -4 133.04
    0 5 -4 121.979
    0 5 -4 114.906
    0 -5 4 118.93
    0 -5 4 123.527
    0 -5 4 129.497
    0 -5 4 119.484
    0 -5 4 126.004
    0 -5 4 123.893
    0 -5 4 134.755
    -1 5 -4 50.3447
    -1 5 -4 49.0432
    -1 5 -4 50.1817
    -1 5 -4 50.5282
    -1 5 -4 48.7051
    1 -5 4 52.5411
    1 -5 4 49.9422
    1 -5 4 51.2738
    1 -5 4 46.9118
    1 -5 4 58.1105
    -2 5 -4 1.47193
    -2 5 -4 -0.514
    -2 5 -4 0.6636
    -2 5 -4 1.6162
    -2 5 -4 -0.6481
    2 -5 4 -0.4696
    2 -5 4 -1.4412
    2 -5 4 0.2124
    2 -5 4 5.55496
    -3 5 -4 63.1878
    -3 5 -4 68.9078
    -3 5 -4 68.5678
    -3 5 -4 61.925
    3 -5 4 84.0822
    3 -5 4 66.1569
    3 -5 4 65.4091
    -4 5 -4 24.6206
    -4 5 -4 22.2022
    -4 5 -4 20.0098
    4 -5 4 27.4288
    4 -5 4 37.4731
    -5 5 -4 -0.311
    -5 5 -4 0.82461
    -5 5 -4 2.01944
    5 -5 4 -1.5655
    5 -5 4 0.38738
    5 -5 4 2.38956
    -6 5 -4 11.3506
    -6 5 -4 15.6936
    -6 5 -4 11.1741
    6 -5 4 19.2344
    6 -5 4 13.8156
    -7 5 -4 1.18035
    -7 5 -4 0.87701
    7 -5 4 5.12485
    7 -5 4 -0.41
    -11 -4 4 12.2161
    -11 -4 4 27.5622
    10 4 -4 63.0185
    -10 -4 4 56.5672
    -10 -4 4 70.4684
    -10 -4 4 59.6423
    9 4 -4 4.19802
    -9 -4 4 4.84801
    -9 -4 4 12.1211
    -9 -4 4 3.77747
    -9 -4 4 3.83821
    8 4 -4 13.7096
    8 4 -4 17.8049
    -8 -4 4 22.4216
    -8 -4 4 15.8356
    -8 -4 4 11.3977
    -8 -4 4 22.062
    7 4 -4 59.4359
    7 4 -4 65.5212
    -7 -4 4 66.1644
    -7 -4 4 53.3414
    -7 -4 4 54.935
    -7 -4 4 62.9582
    -7 -4 4 48.3587
    -7 -4 4 57.7972
    -7 -4 4 55.0751
    6 4 -4 24.6316
    6 4 -4 25.0035
    6 4 -4 24.4588
    -6 -4 4 26.5382
    -6 -4 4 30.01
    -6 -4 4 29.6887
    -6 -4 4 20.0347
    -6 -4 4 24.2224
    -6 -4 4 32.9251
    -6 -4 4 24.2042
    -6 -4 4 23.9209
    5 4 -4 38.9561
    5 4 -4 46.725
    5 4 -4 48.1523
    5 4 -4 43.9914
    5 4 -4 45.1985
    -5 -4 4 38.0485
    -5 -4 4 39.3937
    -5 -4 4 51.4223
    -5 -4 4 44.0654
    -5 -4 4 37.93
    -5 -4 4 53.4697
    -5 -4 4 45.2654
    -5 -4 4 46.0716
    -5 -4 4 47.8818
    4 4 -4 11.2126
    4 4 -4 7.85052
    4 4 -4 15.6206
    4 4 -4 14.1789
    4 4 -4 13.7561
    4 4 -4 15.0144
    4 4 -4 8.83701
    -4 -4 4 9.41448
    -4 -4 4 9.03661
    -4 -4 4 11.2476
    -4 -4 4 14.1188
    -4 -4 4 11.3962
    -4 -4 4 9.62379
    -4 -4 4 11.4433
    -4 -4 4 7.75357
    -4 -4 4 11.2612
    -4 -4 4 6.77757
    -4 -4 4 11.1362
    3 4 -4 78.9178
    3 4 -4 73.7088
    3 4 -4 74.7913
    3 4 -4 74.2725
    3 4 -4 75.7511
    3 4 -4 68.9864
    3 4 -4 72.788
    -3 -4 4 86.5415
    -3 -4 4 67.4867
    -3 -4 4 86.274
    -3 -4 4 81.6934
    -3 -4 4 69.821
    -3 -4 4 68.1816
    -3 -4 4 70.806
    -3 -4 4 67.3988
    -3 -4 4 66.7933
    -3 -4 4 64.9573
    -3 -4 4 71.3671
    2 4 -4 0.0854
    2 4 -4 0.57817
    2 4 -4 0.24811
    2 4 -4 -0.3617
    2 4 -4 0.48027
    2 4 -4 0.48807
    2 4 -4 -0.1059
    2 4 -4 1.74734
    -2 -4 4 0.64933
    -2 -4 4 1.09706
    -2 -4 4 1.33566
    -2 -4 4 1.23928
    -2 -4 4 0.3381
    -2 -4 4 0.38958
    -2 -4 4 0.11456
    -2 -4 4 -0.2641
    -2 -4 4 0.64186
    1 4 -4 498.716
    1 4 -4 461.651
    1 4 -4 483.997
    1 4 -4 490.683
    1 4 -4 487.79
    1 4 -4 506.879
    1 4 -4 483.315
    -1 -4 4 479.286
    -1 -4 4 475.244
    -1 -4 4 459.629
    -1 -4 4 433.803
    -1 -4 4 459.869
    -1 -4 4 502.001
    -1 -4 4 508.605
    -1 -4 4 486.073
    -1 -4 4 488.126
    0 4 -4 495.095
    0 4 -4 558.757
    0 4 -4 530.511
    0 4 -4 504.629
    0 4 -4 509.668
    0 4 -4 527.827
    0 4 -4 503.808
    0 4 -4 523.87
    0 -4 4 533.342
    0 -4 4 504.176
    0 -4 4 487.748
    0 -4 4 538.088
    0 -4 4 489.941
    0 -4 4 538.957
    0 -4 4 529.062
    0 -4 4 513.143
    -1 4 -4 162.967
    -1 4 -4 146.484
    -1 4 -4 144.665
    -1 4 -4 147.842
    -1 4 -4 134.6
    -1 4 -4 153.005
    -1 4 -4 146.136
    1 -4 4 153.546
    1 -4 4 149.359
    1 -4 4 158.255
    1 -4 4 149.277
    1 -4 4 157.637
    1 -4 4 153.423
    -2 4 -4 358.271
    -2 4 -4 336.687
    -2 4 -4 355.755
    -2 4 -4 333.053
    -2 4 -4 358.586
    -2 4 -4 372.6
    2 -4 4 354.077
    2 -4 4 360.113
    2 -4 4 362.618
    2 -4 4 358.723
    2 -4 4 355.979
    -3 4 -4 140.08
    -3 4 -4 159.43
    -3 4 -4 146.652
    -3 4 -4 157.383
    3 -4 4 157.077
    3 -4 4 145.072
    3 -4 4 141.671
    3 -4 4 155.776
    -4 4 -4 30.7378
    -4 4 -4 31.739
    -4 4 -4 28.6853
    4 -4 4 25.3636
    4 -4 4 31.2034
    4 -4 4 30.215
    4 -4 4 43.949
    -5 4 -4 55.2592
    -5 4 -4 51.795
    -5 4 -4 75.84
    5 -4 4 48.3799
    5 -4 4 70.9203
    -6 4 -4 82.2359
    -6 4 -4 86.5987
    -6 4 -4 78.578
    6 -4 4 73.9305
    6 -4 4 86.6323
    6 -4 4 82.218
    -7 4 -4 124.357
    -7 4 -4 110.319
    -7 4 -4 118.606
    7 -4 4 98.4174
    7 -4 4 121.824
    -8 4 -4 36.4264
    -8 4 -4 34.8262
    8 -4 4 38.565
    -11 -3 4 3.5574
    -11 -3 4 10.6626
    -10 -3 4 140.48
    -10 -3 4 153.573
    -10 -3 4 129.909
    9 3 -4 21.1512
    -9 -3 4 23.8733
    -9 -3 4 13.5363
    -9 -3 4 25.8198
    -9 -3 4 21.7989
    8 3 -4 6.78889
    8 3 -4 9.13187
    -8 -3 4 9.79883
    -8 -3 4 4.88377
    -8 -3 4 8.78763
    -8 -3 4 7.40006
    -8 -3 4 11.8266
    -8 -3 4 3.40975
    7 3 -4 94.3364
    7 3 -4 92.9673
    -7 -3 4 88.9657
    -7 -3 4 111.388
    -7 -3 4 95.1589
    -7 -3 4 89.4397
    -7 -3 4 102.15
    -7 -3 4 98.3641
    -7 -3 4 92.6152
    -7 -3 4 93.2213
    6 3 -4 502.668
    6 3 -4 500.612
    6 3 -4 514.847
    -6 -3 4 499.879
    -6 -3 4 477.051
    -6 -3 4 499.862
    -6 -3 4 480.194
    -6 -3 4 473.741
    -6 -3 4 442.199
    -6 -3 4 509.202
    -6 -3 4 512.587
    -6 -3 4 503.453
    5 3 -4 513.264
    5 3 -4 534.715
    5 3 -4 536.325
    5 3 -4 490.695
    5 3 -4 484.175
    -5 -3 4 546.285
    -5 -3 4 515.774
    -5 -3 4 510.675
    -5 -3 4 498.71
    -5 -3 4 524.776
    -5 -3 4 511.874
    -5 -3 4 474.074
    -5 -3 4 505.037
    -5 -3 4 481.758
    -5 -3 4 538.967
    -5 -3 4 528.702
    4 3 -4 151.547
    4 3 -4 131.977
    4 3 -4 140.667
    4 3 -4 132.473
    4 3 -4 142.776
    4 3 -4 153.283
    4 3 -4 144.338
    4 3 -4 139.851
    -4 -3 4 140.788
    -4 -3 4 148.558
    -4 -3 4 127.837
    -4 -3 4 146.375
    -4 -3 4 143.011
    -4 -3 4 133.862
    -4 -3 4 143.317
    -4 -3 4 146.354
    -4 -3 4 147.326
    -4 -3 4 141.057
    -4 -3 4 156.804
    3 3 -4 233.173
    3 3 -4 209.869
    3 3 -4 236.765
    3 3 -4 231.365
    3 3 -4 238.474
    3 3 -4 230.955
    3 3 -4 236.842
    3 3 -4 226.117
    -3 -3 4 232.536
    -3 -3 4 217.39
    -3 -3 4 225.353
    -3 -3 4 233.634
    -3 -3 4 224.169
    -3 -3 4 235.863
    -3 -3 4 214.614
    -3 -3 4 224.177
    -3 -3 4 207.844
    -3 -3 4 225.272
    2 3 -4 13.1127
    2 3 -4 11.8564
    2 3 -4 11.9736
    2 3 -4 12.1544
    2 3 -4 12.493
    2 3 -4 11.2424
    2 3 -4 8.02195
    -2 -3 4 9.58474
    -2 -3 4 9.10239
    -2 -3 4 11.7855
    -2 -3 4 9.62058
    -2 -3 4 9.69882
    -2 -3 4 13.247
    -2 -3 4 13.7689
    -2 -3 4 15.5389
    1 3 -4 442.663
    1 3 -4 436.86
    1 3 -4 462.445
    1 3 -4 454.772
    1 3 -4 459.393
    1 3 -4 452.908
    1 3 -4 457.487
    1 3 -4 455.846
    -1 -3 4 479.955
    -1 -3 4 420.263
    -1 -3 4 468.674
    -1 -3 4 458.033
    -1 -3 4 464.9
    -1 -3 4 455.242
    -1 -3 4 412.981
    -1 -3 4 438.227
    0 3 -4 428.568
    0 3 -4 404.435
    0 3 -4 403.157
    0 3 -4 426.297
    0 3 -4 438.881
    0 3 -4 409.282
    0 3 -4 437.23
    0 3 -4 413.035
    0 3 -4 416.83
    0 -3 4 399.881
    0 -3 4 439.217
    0 -3 4 415.512
    0 -3 4 407.927
    0 -3 4 417.09
    0 -3 4 423.632
    0 -3 4 432.673
    0 -3 4 387.326
    -1 3 -4 1098.13
    -1 3 -4 1122.64
    -1 3 -4 1185.84
    -1 3 -4 1107.52
    -1 3 -4 1178.2
    -1 3 -4 1166.44
    -1 3 -4 1156.93
    -1 3 -4 1149.32
    1 -3 4 1174.36
    1 -3 4 1161.29
    1 -3 4 1177.57
    1 -3 4 1121.74
    1 -3 4 1082.78
    1 -3 4 1172.86
    1 -3 4 1196.79
    1 -3 4 1141.12
    1 -3 4 1012.1
    -2 3 -4 274.553
    -2 3 -4 276.16
    -2 3 -4 249.771
    -2 3 -4 248.269
    -2 3 -4 268.9
    -2 3 -4 269.626
    2 -3 4 253.945
    2 -3 4 260.662
    2 -3 4 256.472
    2 -3 4 286.169
    2 -3 4 281.219
    2 -3 4 274.008
    -3 3 -4 0.44961
    -3 3 -4 0.72326
    -3 3 -4 -0.0934
    -3 3 -4 0.37869
    -3 3 -4 0.80116
    3 -3 4 1.44398
    3 -3 4 1.03695
    3 -3 4 0.21901
    3 -3 4 1.30255
    3 -3 4 0.39983
    -4 3 -4 1.05995
    -4 3 -4 0.98683
    -4 3 -4 0.61401
    -4 3 -4 0.16345
    -4 3 -4 -0.4235
    4 -3 4 -0.1676
    4 -3 4 -0.4224
    4 -3 4 2.0628
    4 -3 4 -1.0229
    -5 3 -4 63.8818
    -5 3 -4 57.3326
    -5 3 -4 53.9536
    5 -3 4 59.067
    5 -3 4 61.1802
    -6 3 -4 57.3566
    -6 3 -4 60.8466
    -6 3 -4 56.0486
    6 -3 4 63.5518
    6 -3 4 55.7983
    6 -3 4 47.6649
    -7 3 -4 0.92456
    -7 3 -4 0.71459
    -7 3 -4 -0.4576
    7 -3 4 -0.6302
    7 -3 4 -0.85
    -8 3 -4 0.88691
    -8 3 -4 1.27983
    -8 3 -4 3.02602
    -9 3 -4 81.0945
    -9 3 -4 74.4614
    -11 -2 4 65.5665
    -11 -2 4 67.5867
    -10 -2 4 21.9723
    -10 -2 4 23.0855
    -10 -2 4 22.0937
    9 2 -4 6.54484
    -9 -2 4 11.9989
    -9 -2 4 11.7058
    -9 -2 4 5.54779
    -9 -2 4 13.1333
    8 2 -4 0.97938
    8 2 -4 3.02722
    -8 -2 4 1.2751
    -8 -2 4 1.96579
    -8 -2 4 3.93939
    -8 -2 4 4.45169
    -8 -2 4 1.97824
    -8 -2 4 3.32596
    -8 -2 4 4.16286
    -8 -2 4 3.20731
    7 2 -4 21.2258
    7 2 -4 19.1252
    -7 -2 4 22.3897
    -7 -2 4 16.9622
    -7 -2 4 22.0755
    -7 -2 4 23.1165
    -7 -2 4 22.5629
    -7 -2 4 20.61
    -7 -2 4 17.1843
    -7 -2 4 22.1737
    6 2 -4 391.81
    6 2 -4 386.478
    6 2 -4 380.905
    -6 -2 4 393.08
    -6 -2 4 396.561
    -6 -2 4 393.819
    -6 -2 4 386.338
    -6 -2 4 393.316
    -6 -2 4 387.604
    -6 -2 4 390.569
    -6 -2 4 392.394
    5 2 -4 804.513
    5 2 -4 871.873
    5 2 -4 812.031
    5 2 -4 832.473
    5 2 -4 889.466
    5 2 -4 787.47
    5 2 -4 845.924
    -5 -2 4 882.322
    -5 -2 4 842.088
    -5 -2 4 858.677
    -5 -2 4 746.135
    -5 -2 4 826.3
    -5 -2 4 794.95
    -5 -2 4 870.757
    -5 -2 4 903.675
    -5 -2 4 887.201
    -5 -2 4 846.588
    -5 -2 4 856.772
    4 2 -4 23.3959
    4 2 -4 26.3511
    4 2 -4 32.2707
    4 2 -4 31.286
    4 2 -4 34.8006
    4 2 -4 28.9887
    4 2 -4 27.4706
    4 2 -4 28.6139
    -4 -2 4 25.5616
    -4 -2 4 25.9541
    -4 -2 4 35.3465
    -4 -2 4 22.0834
    -4 -2 4 33.8645
    -4 -2 4 26.2842
    -4 -2 4 21.7916
    -4 -2 4 33.0849
    -4 -2 4 27.9585
    -4 -2 4 29.4487
    3 2 -4 6.49235
    3 2 -4 2.82183
    3 2 -4 3.46154
    3 2 -4 7.2903
    3 2 -4 5.32047
    3 2 -4 3.5133
    3 2 -4 5.02663
    3 2 -4 6.09339
    -3 -2 4 3.27867
    -3 -2 4 2.34665
    -3 -2 4 5.82148
    -3 -2 4 4.73107
    -3 -2 4 3.78291
    -3 -2 4 4.09056
    -3 -2 4 3.94763
    -3 -2 4 4.2278
    2 2 -4 1082.88
    2 2 -4 1046.04
    2 2 -4 1073.83
    2 2 -4 1078.69
    2 2 -4 1074.08
    2 2 -4 1069.3
    2 2 -4 1087.42
    2 2 -4 1026.46
    2 2 -4 1065.02
    -2 -2 4 1092.75
    -2 -2 4 1088.28
    -2 -2 4 1042.4
    -2 -2 4 1053.44
    -2 -2 4 1073.94
    -2 -2 4 1029.89
    -2 -2 4 1057.45
    -2 -2 4 1123.95
    -2 -2 4 1104.51
    1 2 -4 10.4682
    1 2 -4 10.3228
    1 2 -4 11.3211
    1 2 -4 8.40123
    1 2 -4 10.936
    1 2 -4 11.2269
    1 2 -4 10.1803
    1 2 -4 10.637
    1 2 -4 8.50131
    1 2 -4 9.19598
    1 2 -4 10.3649
    -1 -2 4 10.6357
    -1 -2 4 10.3797
    -1 -2 4 9.34862
    -1 -2 4 10.9553
    -1 -2 4 13.1111
    -1 -2 4 12.5058
    -1 -2 4 14.4511
    -1 -2 4 14.3265
    0 2 -4 1023
    0 2 -4 1063.84
    0 2 -4 1035
    0 2 -4 1009.08
    0 2 -4 1054.09
    0 2 -4 1000.65
    0 2 -4 1039.84
    0 2 -4 1016.39
    0 2 -4 997.525
    0 2 -4 1039.63
    0 -2 4 1053.44
    0 -2 4 1085.14
    0 -2 4 947.224
    0 -2 4 1050.09
    0 -2 4 1035.19
    0 -2 4 1022.4
    0 -2 4 1031.01
    -1 2 -4 80.2308
    -1 2 -4 72.4335
    -1 2 -4 73.4921
    -1 2 -4 72.5844
    -1 2 -4 67.4186
    -1 2 -4 64.5208
    -1 2 -4 78.7647
    1 -2 4 61.4791
    1 -2 4 72.4704
    1 -2 4 73.5943
    1 -2 4 70.5645
    1 -2 4 71.2964
    1 -2 4 74.2653
    1 -2 4 69.4915
    -2 2 -4 67.3805
    -2 2 -4 69.0334
    -2 2 -4 72.2017
    -2 2 -4 66.363
    -2 2 -4 64.4576
    -2 2 -4 65.111
    -2 2 -4 68.7989
    2 -2 4 65.5144
    2 -2 4 66.5746
    2 -2 4 70.5764
    2 -2 4 79.5289
    2 -2 4 68.8183
    2 -2 4 74.4315
    -3 2 -4 847.447
    -3 2 -4 882.283
    -3 2 -4 882.848
    -3 2 -4 911.691
    -3 2 -4 908.963
    -3 2 -4 920.324
    3 -2 4 869.013
    3 -2 4 927.074
    3 -2 4 903.137
    3 -2 4 909.425
    3 -2 4 912.033
    3 -2 4 923.985
    3 -2 4 931.944
    -4 2 -4 94.3765
    -4 2 -4 104.784
    -4 2 -4 98.7837
    -4 2 -4 88.8796
    -4 2 -4 98.5181
    4 -2 4 92.4844
    4 -2 4 89.5651
    4 -2 4 86.9447
    -5 2 -4 435.967
    -5 2 -4 410.819
    -5 2 -4 445.836
    -5 2 -4 406.948
    5 -2 4 396.407
    5 -2 4 402.034
    5 -2 4 395.325
    -6 2 -4 57.8916
    -6 2 -4 52.2191
    -6 2 -4 55.9707
    -6 2 -4 72.2301
    6 -2 4 53.6906
    -7 2 -4 36.2115
    -7 2 -4 37.0745
    -7 2 -4 36.2689
    -7 2 -4 30.0968
    7 -2 4 38.7895
    7 -2 4 48.2951
    -8 2 -4 27.9325
    -8 2 -4 26.0356
    -8 2 -4 21.1447
    -8 2 -4 26.2821
    8 -2 4 30.4129
    -9 2 -4 62.069
    -9 2 -4 48.0781
    -9 2 -4 44.8671
    -11 -1 4 51.0506
    -11 -1 4 41.0095
    -10 -1 4 2.87183
    -10 -1 4 5.19261
    -10 -1 4 4.67126
    9 1 -4 6.21265
    -9 -1 4 2.4612
    -9 -1 4 5.74734
    -9 -1 4 0.8858
    -9 -1 4 3.9693
    8 1 -4 0.52746
    8 1 -4 3.93123
    -8 -1 4 2.14187
    -8 -1 4 3.11049
    -8 -1 4 2.85924
    -8 -1 4 3.08341
    -8 -1 4 2.23927
    -8 -1 4 2.88154
    -8 -1 4 1.52022
    -8 -1 4 -0.8289
    7 1 -4 31.2206
    7 1 -4 48.116
    -7 -1 4 45.752
    -7 -1 4 53.6945
    -7 -1 4 50.6121
    -7 -1 4 41.5242
    -7 -1 4 42.4265
    -7 -1 4 40.6126
    -7 -1 4 47.9118
    -7 -1 4 55.3695
    6 1 -4 0.81579
    6 1 -4 1.80582
    6 1 -4 1.80436
    -6 -1 4 1.14557
    -6 -1 4 -0.1527
    -6 -1 4 -0.0012
    -6 -1 4 0.379
    -6 -1 4 0.98447
    -6 -1 4 -1.1825
    -6 -1 4 1.01385
    -6 -1 4 -0.1081
    -6 -1 4 0.35113
    5 1 -4 89.5478
    5 1 -4 94.4768
    5 1 -4 100.12
    5 1 -4 97.6208
    5 1 -4 80.5269
    5 1 -4 101.886
    5 1 -4 90.1123
    -5 -1 4 92.2398
    -5 -1 4 92.4204
    -5 -1 4 88.3918
    -5 -1 4 95.591
    -5 -1 4 105.304
    -5 -1 4 100.102
    -5 -1 4 86.2999
    -5 -1 4 98.1743
    4 1 -4 59.452
    4 1 -4 65.7957
    4 1 -4 64.7517
    4 1 -4 68.2196
    4 1 -4 70.0612
    4 1 -4 65.8588
    4 1 -4 68.4032
    4 1 -4 59.9144
    -4 -1 4 67.6757
    -4 -1 4 67.5995
    -4 -1 4 67.0358
    -4 -1 4 64.7212
    -4 -1 4 72.9059
    -4 -1 4 56.5667
    -4 -1 4 69.1388
    -4 -1 4 66.3975
    -4 -1 4 72.6691
    3 1 -4 3.56719
    3 1 -4 7.02971
    3 1 -4 5.63623
    3 1 -4 3.66615
    3 1 -4 3.78933
    3 1 -4 4.99317
    3 1 -4 5.2533
    3 1 -4 6.23918
    3 1 -4 4.21421
    -3 -1 4 5.67976
    -3 -1 4 7.66075
    -3 -1 4 6.51203
    -3 -1 4 5.86669
    -3 -1 4 4.25516
    -3 -1 4 4.01997
    -3 -1 4 3.11413
    -3 -1 4 4.26937
    -3 -1 4 6.7623
    2 1 -4 175.831
    2 1 -4 189.481
    2 1 -4 184.404
    2 1 -4 187.801
    2 1 -4 178.316
    2 1 -4 169.454
    2 1 -4 187.551
    2 1 -4 179.795
    -2 -1 4 183.874
    -2 -1 4 189.734
    -2 -1 4 174.153
    -2 -1 4 197.825
    -2 -1 4 182.706
    -2 -1 4 182.613
    -2 -1 4 177.971
    -2 -1 4 174.109
    -2 -1 4 179.491
    -2 -1 4 176.369
    -2 -1 4 195.001
    1 1 -4 808.52
    1 1 -4 795.979
    1 1 -4 775.302
    1 1 -4 791.953
    1 1 -4 788.179
    1 1 -4 778.987
    1 1 -4 797.865
    1 1 -4 749.583
    1 1 -4 730.597
    1 1 -4 781.072
    -1 -1 4 798.585
    -1 -1 4 764.045
    -1 -1 4 801.091
    -1 -1 4 788.188
    -1 -1 4 751.114
    -1 -1 4 792.776
    -1 -1 4 787.881
    -1 -1 4 805.641
    -1 -1 4 816.826
    0 1 -4 393.675
    0 1 -4 423.874
    0 1 -4 395.517
    0 1 -4 417.075
    0 1 -4 401.871
    0 1 -4 414.297
    0 1 -4 404.561
    0 1 -4 413.904
    0 1 -4 410.665
    0 1 -4 409.621
    0 1 -4 424.859
    0 -1 4 386.065
    0 -1 4 415.061
    0 -1 4 430.397
    0 -1 4 414.806
    0 -1 4 409.738
    0 -1 4 429.587
    -1 1 -4 732.46
    -1 1 -4 730.18
    -1 1 -4 695.466
    -1 1 -4 696.73
    -1 1 -4 702.905
    -1 1 -4 694.181
    -1 1 -4 673.903
    -1 1 -4 713.748
    -1 1 -4 687.946
    1 -1 4 709.263
    1 -1 4 724.938
    1 -1 4 717.355
    1 -1 4 691.123
    1 -1 4 719.175
    1 -1 4 729.863
    -2 1 -4 728.463
    -2 1 -4 747.85
    -2 1 -4 728.799
    -2 1 -4 713.408
    -2 1 -4 718.73
    -2 1 -4 714.115
    -2 1 -4 750.985
    2 -1 4 735.799
    2 -1 4 726.322
    2 -1 4 708.994
    2 -1 4 743.877
    2 -1 4 740.786
    2 -1 4 726.13
    2 -1 4 716.234
    -3 1 -4 203.44
    -3 1 -4 205.359
    -3 1 -4 196.061
    -3 1 -4 202.815
    -3 1 -4 197.574
    -3 1 -4 209.063
    -3 1 -4 193.305
    -3 1 -4 209.169
    3 -1 4 214.135
    3 -1 4 219.762
    3 -1 4 208.153
    3 -1 4 198.722
    3 -1 4 216.546
    3 -1 4 201.991
    -4 1 -4 171.081
    -4 1 -4 151.978
    -4 1 -4 159.93
    -4 1 -4 160.188
    -4 1 -4 170.367
    -4 1 -4 147.391
    -4 1 -4 167.209
    4 -1 4 170.322
    4 -1 4 158.116
    4 -1 4 173.516
    4 -1 4 165.958
    4 -1 4 165.826
    4 -1 4 159.045
    4 -1 4 169.406
    -5 1 -4 2.24476
    -5 1 -4 1.19396
    -5 1 -4 3.76277
    -5 1 -4 5.84912
    -5 1 -4 2.52311
    5 -1 4 0.5087
    5 -1 4 3.25333
    5 -1 4 2.33036
    -6 1 -4 272.78
    -6 1 -4 290.638
    -6 1 -4 268.556
    -6 1 -4 277.601
    6 -1 4 290.018
    6 -1 4 287.269
    6 -1 4 274.466
    -7 1 -4 79.408
    -7 1 -4 80.288
    -7 1 -4 74.7388
    -7 1 -4 81.4101
    7 -1 4 74.4241
    -8 1 -4 101.544
    -8 1 -4 101.036
    -8 1 -4 94.7437
    -8 1 -4 98.726
    8 -1 4 107.596
    -9 1 -4 1.68467
    -9 1 -4 3.60699
    -9 1 -4 3.50662
    -9 1 -4 1.22147
    9 -1 4 3.10811
    -10 1 -4 46.7904
    -10 1 -4 48.7765
    -10 1 -4 31.132
    -10 1 -4 55.5348
    -10 0 4 1.81683
    -10 0 4 1.52319
    -10 0 4 -1.5084
    -10 0 4 -2.2102
    9 0 -4 14.95
    -9 0 4 14.6857
    -9 0 4 13.3495
    -9 0 4 15.0602
    -9 0 4 5.84967
    8 0 -4 -0.7386
    -8 0 4 -1.1254
    -8 0 4 -1.5307
    -8 0 4 0.17668
    -8 0 4 -0.1072
    -8 0 4 -0.505
    -8 0 4 -0.25
    -8 0 4 0.94071
    7 0 -4 58.9714
    7 0 -4 50.557
    -7 0 4 58.7823
    -7 0 4 59.3694
    -7 0 4 66.2229
    -7 0 4 65.5457
    -7 0 4 61.902
    -7 0 4 71.046
    -7 0 4 65.74
    -7 0 4 57.3638
    -7 0 4 59.3696
    6 0 -4 230.881
    6 0 -4 199.799
    6 0 -4 193.293
    -6 0 4 203.718
    -6 0 4 207.716
    -6 0 4 204.922
    -6 0 4 206.429
    -6 0 4 221.982
    -6 0 4 227.561
    -6 0 4 210.963
    5 0 -4 131.742
    5 0 -4 124.974
    5 0 -4 118.952
    5 0 -4 140.762
    5 0 -4 129.386
    5 0 -4 113.709
    -5 0 4 132.817
    -5 0 4 130.838
    -5 0 4 126.887
    -5 0 4 129.619
    -5 0 4 120.543
    -5 0 4 129.07
    -5 0 4 135.666
    -5 0 4 128.662
    -5 0 4 136.389
    4 0 -4 784.864
    4 0 -4 724.63
    4 0 -4 713.636
    4 0 -4 743.018
    4 0 -4 752.34
    4 0 -4 743.782
    4 0 -4 738.973
    4 0 -4 766.478
    -4 0 4 754.424
    -4 0 4 731.287
    -4 0 4 758.503
    -4 0 4 788.57
    -4 0 4 708.622
    -4 0 4 757.142
    -4 0 4 746.252
    -4 0 4 747.31
    -4 0 4 741.984
    -4 0 4 725.634
    -4 0 4 729.829
    3 0 -4 1021.01
    3 0 -4 1067.18
    3 0 -4 1024.28
    3 0 -4 1001.85
    3 0 -4 1077.71
    3 0 -4 1018.21
    3 0 -4 1081.78
    3 0 -4 1016.38
    3 0 -4 1039.76
    -3 0 4 1008.53
    -3 0 4 1061.06
    -3 0 4 1073.21
    -3 0 4 1025.41
    -3 0 4 994.892
    -3 0 4 1027.73
    -3 0 4 1092.88
    -3 0 4 1047.45
    -3 0 4 1083.83
    2 0 -4 862.347
    2 0 -4 857.762
    2 0 -4 854.966
    2 0 -4 898.553
    2 0 -4 876.62
    2 0 -4 911.196
    2 0 -4 849.658
    2 0 -4 865.386
    2 0 -4 858.748
    -2 0 4 873.355
    -2 0 4 839.788
    -2 0 4 861.594
    -2 0 4 833.664
    -2 0 4 861.991
    -2 0 4 869.604
    -2 0 4 852.896
    -2 0 4 930.571
    -2 0 4 853.621
    1 0 -4 59.2961
    1 0 -4 60.7759
    1 0 -4 61.492
    1 0 -4 60.7263
    1 0 -4 59.6736
    1 0 -4 57.5705
    1 0 -4 62.1438
    1 0 -4 63.748
    1 0 -4 61.1087
    1 0 -4 61.0772
    -1 0 4 60.34
    -1 0 4 63.0229
    -1 0 4 68.0209
    -1 0 4 64.3699
    -1 0 4 58.7288
    -1 0 4 60.7556
    -1 0 4 65.6625
    -1 0 4 65.1595
    -1 0 4 68.6422
    0 0 -4 40.3277
    0 0 -4 39.3031
    0 0 -4 39.2991
    0 0 -4 38.0718
    0 0 -4 42.0442
    0 0 -4 37.7584
    0 0 -4 37.5141
    0 0 -4 37.3013
    0 0 -4 41.5893
    0 0 -4 40.4103
    0 0 4 41.2005
    0 0 4 39.284
    0 0 4 39.2262
    0 0 4 45.5404
    0 0 4 39.5237
    0 0 4 39.6473
    -1 0 -4 9.02018
    -1 0 -4 10.6755
    -1 0 -4 10.7805
    -1 0 -4 11.5744
    -1 0 -4 10.5029
    -1 0 -4 10.3958
    -1 0 -4 8.77797
    -1 0 -4 10.2013
    -1 0 -4 8.2375
    1 0 4 9.38337
    1 0 4 12.3282
    1 0 4 11.3735
    1 0 4 7.46314
    1 0 4 13.7376
    1 0 4 11.3158
    -2 0 -4 2092.99
    -2 0 -4 2083.69
    -2 0 -4 2061.39
    -2 0 -4 1996.62
    -2 0 -4 2039.75
    -2 0 -4 2064.51
    -2 0 -4 2157.91
    -2 0 -4 2018.3
    -2 0 -4 1931.89
    2 0 4 2080.47
    2 0 4 2158.96
    2 0 4 2184.47
    2 0 4 2104.56
    2 0 4 2172.63
    2 0 4 2149.83
    -3 0 -4 2.4623
    -3 0 -4 4.40651
    -3 0 -4 7.76507
    -3 0 -4 4.84459
    -3 0 -4 5.65315
    -3 0 -4 6.51913
    -3 0 -4 6.17099
    -3 0 -4 6.25341
    3 0 4 5.35003
    3 0 4 4.59827
    3 0 4 6.13892
    3 0 4 6.02582
    3 0 4 1.86363
    3 0 4 6.40468
    -4 0 -4 64.6275
    -4 0 -4 72.5259
    -4 0 -4 64.5848
    -4 0 -4 66.2133
    -4 0 -4 71.594
    -4 0 -4 70.248
    -4 0 -4 66.0263
    -4 0 -4 65.3134
    -4 0 -4 72.0539
    -4 0 -4 70.1481
    4 0 4 64.9079
    4 0 4 67.8746
    4 0 4 66.0308
    4 0 4 72.2375
    4 0 4 73.9834
    4 0 4 72.7735
    -5 0 -4 300.146
    -5 0 -4 293.051
    -5 0 -4 305.815
    -5 0 -4 278.8
    -5 0 -4 301.556
    -5 0 -4 286.546
    -5 0 -4 277.599
    -5 0 -4 299.87
    -5 0 -4 284.283
    5 0 4 289.955
    5 0 4 272.924
    5 0 4 296.996
    5 0 4 279.29
    5 0 4 307.703
    -6 0 -4 51.5798
    -6 0 -4 53.2096
    -6 0 -4 51.6274
    -6 0 -4 54.0401
    -6 0 -4 58.1316
    6 0 4 57.5167
    6 0 4 50.1795
    -7 0 -4 53.3102
    -7 0 -4 58.1019
    -7 0 -4 60.9516
    -7 0 -4 56.8264
    -8 0 -4 132.037
    -8 0 -4 138.149
    -8 0 -4 131.374
    -8 0 -4 130.318
    8 0 4 135.009
    -9 0 -4 0.10646
    -9 0 -4 1.0361
    -9 0 -4 0.77426
    -9 0 -4 -0.4204
    9 0 4 0.82711
    -10 0 -4 16.141
    -10 0 -4 17.3857
    -10 0 -4 19.1785
    -10 0 -4 22.6667
    -10 1 4 22.0069
    -10 1 4 10.0435
    -10 1 4 22.4239
    -10 1 4 29.2158
    -9 1 4 1.19092
    -9 1 4 2.01104
    -9 1 4 3.36116
    -9 1 4 1.9755
    8 -1 -4 16.766
    -8 1 4 21.1358
    -8 1 4 19.1514
    -8 1 4 15.2793
    -8 1 4 17.069
    -8 1 4 16.6007
    -8 1 4 10.665
    7 -1 -4 240.038
    7 -1 -4 280.847
    -7 1 4 255.337
    -7 1 4 270.501
    -7 1 4 267.853
    -7 1 4 248.419
    -7 1 4 275.248
    -7 1 4 240.097
    -7 1 4 263.957
    6 -1 -4 112.259
    6 -1 -4 110.519
    -6 1 4 111.117
    -6 1 4 120.81
    -6 1 4 120.045
    -6 1 4 124.461
    -6 1 4 119.211
    -6 1 4 115.515
    -6 1 4 121.565
    -6 1 4 109.816
    5 -1 -4 1.1204
    5 -1 -4 10.8383
    5 -1 -4 3.69421
    5 -1 -4 3.68859
    -5 1 4 4.98269
    -5 1 4 2.86061
    -5 1 4 4.60347
    -5 1 4 5.30388
    -5 1 4 6.94623
    -5 1 4 5.34127
    -5 1 4 4.02326
    -5 1 4 2.35984
    -5 1 4 6.19463
    -5 1 4 4.79319
    -5 1 4 7.331
    4 -1 -4 592.548
    4 -1 -4 577.913
    4 -1 -4 528.719
    4 -1 -4 602.922
    4 -1 -4 579.289
    4 -1 -4 556.063
    4 -1 -4 580.997
    4 -1 -4 561.379
    -4 1 4 577.211
    -4 1 4 626.188
    -4 1 4 574.673
    -4 1 4 572.706
    -4 1 4 574.886
    -4 1 4 568.082
    -4 1 4 586.494
    -4 1 4 580.821
    -4 1 4 566.793
    -4 1 4 572.941
    -4 1 4 586.291
    -4 1 4 583.591
    3 -1 -4 189.244
    3 -1 -4 195.209
    3 -1 -4 207.048
    3 -1 -4 203.336
    3 -1 -4 208.545
    3 -1 -4 206.158
    3 -1 -4 202.555
    3 -1 -4 216.528
    3 -1 -4 213.218
    -3 1 4 192.038
    -3 1 4 201.809
    -3 1 4 211.118
    -3 1 4 212.899
    -3 1 4 205.22
    -3 1 4 190.958
    -3 1 4 197.568
    -3 1 4 212.491
    -3 1 4 206.35
    -3 1 4 204.224
    -3 1 4 217.194
    2 -1 -4 1578.11
    2 -1 -4 1659.12
    2 -1 -4 1606.75
    2 -1 -4 1655.26
    2 -1 -4 1607.34
    2 -1 -4 1587.47
    2 -1 -4 1612.46
    2 -1 -4 1612.54
    2 -1 -4 1657.42
    -2 1 4 1728.01
    -2 1 4 1679.04
    -2 1 4 1592.14
    -2 1 4 1632.74
    -2 1 4 1646.37
    -2 1 4 1617.78
    -2 1 4 1600.33
    -2 1 4 1668.78
    -2 1 4 1648.47
    -2 1 4 1691.21
    1 -1 -4 26.7315
    1 -1 -4 18.2925
    1 -1 -4 25.9812
    1 -1 -4 26.0168
    1 -1 -4 27.5979
    1 -1 -4 25.6085
    1 -1 -4 28.4057
    1 -1 -4 24.8552
    1 -1 -4 26.3215
    1 -1 -4 26.2047
    1 -1 -4 25.053
    -1 1 4 28.5642
    -1 1 4 25.7137
    -1 1 4 24.5696
    -1 1 4 23.8612
    -1 1 4 28.4656
    -1 1 4 24.9592
    -1 1 4 24.7359
    -1 1 4 26.9539
    -1 1 4 28.2323
    -1 1 4 23.5694
    0 -1 -4 80.0403
    0 -1 -4 84.5034
    0 -1 -4 82.3475
    0 -1 -4 83.4029
    0 -1 -4 86.8051
    0 -1 -4 86.8663
    0 -1 -4 92.638
    0 -1 -4 83.9946
    0 -1 -4 82.2005
    0 -1 -4 83.0633
    0 -1 -4 88.7207
    0 1 4 81.8004
    0 1 4 84.5225
    0 1 4 83.4105
    0 1 4 89.6114
    0 1 4 83.0795
    0 1 4 87.4818
    0 1 4 88.0572
    0 1 4 92.4628
    0 1 4 86.8337
    -1 -1 -4 726.828
    -1 -1 -4 703.712
    -1 -1 -4 710.591
    -1 -1 -4 685.879
    -1 -1 -4 685.31
    -1 -1 -4 690.184
    -1 -1 -4 714.832
    -1 -1 -4 691.147
    -1 -1 -4 697.819
    1 1 4 717.471
    1 1 4 698.977
    1 1 4 719.085
    1 1 4 698.605
    1 1 4 711.477
    1 1 4 693.211
    1 1 4 734.811
    1 1 4 707.619
    1 1 4 685.825
    -2 -1 -4 -0.013
    -2 -1 -4 2.34998
    -2 -1 -4 0.28697
    -2 -1 -4 2.20148
    2 1 4 0.91472
    2 1 4 1.32893
    2 1 4 1.5077
    2 1 4 1.99523
    -3 -1 -4 166.228
    -3 -1 -4 170.567
    -3 -1 -4 160.981
    -3 -1 -4 167.884
    3 1 4 166.099
    3 1 4 160.098
    3 1 4 154.402
    3 1 4 162.001
    -4 -1 -4 47.5452
    -4 -1 -4 42.342
    -4 -1 -4 43.9397
    -4 -1 -4 40.3209
    -4 -1 -4 46.8594
    -4 -1 -4 43.4757
    -4 -1 -4 46.6935
    -4 -1 -4 43.6483
    -4 -1 -4 39.6557
    -4 -1 -4 44.6251
    -4 -1 -4 39.3286
    4 1 4 47.2041
    4 1 4 52.0666
    4 1 4 46.4587
    4 1 4 40.1366
    4 1 4 47.3936
    -5 -1 -4 1.1382
    -5 -1 -4 0.0851
    -5 -1 -4 -0.0177
    -5 -1 -4 -0.6459
    -5 -1 -4 -0.6633
    -5 -1 -4 0.60597
    -5 -1 -4 0.2437
    -5 -1 -4 -0.5269
    -5 -1 -4 0.77772
    -5 -1 -4 0.10234
    -5 -1 -4 -0.2754
    5 1 4 -0.1435
    5 1 4 0.41014
    5 1 4 0.3984
    5 1 4 0.10724
    -6 -1 -4 32.959
    -6 -1 -4 33.9603
    -6 -1 -4 28.5152
    -6 -1 -4 34.7072
    -6 -1 -4 31.6683
    -6 -1 -4 34.1508
    -6 -1 -4 32.9242
    6 1 4 34.967
    6 1 4 29.2324
    -7 -1 -4 264.998
    -7 -1 -4 284.29
    -7 -1 -4 247.99
    -7 -1 -4 285.963
    7 1 4 284.071
    -8 -1 -4 156.89
    -8 -1 -4 166.147
    -8 -1 -4 161.08
    -8 -1 -4 143.792
    8 1 4 153.302
    -9 -1 -4 3.59773
    -9 -1 -4 2.09826
    -9 -1 -4 1.70328
    -9 -1 -4 0.87427
    9 1 4 3.60856
    -10 -1 -4 1.36397
    -10 -1 -4 -0.3208
    -10 -1 -4 -0.2744
    10 1 4 0.25867
    -11 -1 -4 2.38158
    -11 -1 -4 8.50573
    -11 -1 -4 4.51588
    -10 2 4 20.7079
    -9 2 4 0.66382
    -9 2 4 4.68857
    -9 2 4 2.41254
    -9 2 4 0.81383
    8 -2 -4 8.28361
    -8 2 4 4.04082
    -8 2 4 7.62331
    -8 2 4 5.11654
    -8 2 4 5.9191
    7 -2 -4 -0.1871
    7 -2 -4 1.01062
    -7 2 4 0.97821
    -7 2 4 0.02639
    -7 2 4 0.11299
    -7 2 4 1.7123
    -7 2 4 -0.4106
    6 -2 -4 2.47714
    6 -2 -4 2.98396
    6 -2 -4 4.45844
    -6 2 4 4.6803
    -6 2 4 2.04565
    -6 2 4 1.76786
    -6 2 4 1.32815
    -6 2 4 0.23263
    -6 2 4 0.66303
    5 -2 -4 1.28984
    5 -2 -4 1.6177
    5 -2 -4 2.69062
    5 -2 -4 2.46929
    -5 2 4 0.28887
    -5 2 4 1.26916
    -5 2 4 2.28305
    -5 2 4 0.46509
    -5 2 4 2.12075
    -5 2 4 1.04408
    -5 2 4 2.75524
    -5 2 4 0.22945
    4 -2 -4 203.979
    4 -2 -4 202.601
    4 -2 -4 197.12
    4 -2 -4 193.202
    4 -2 -4 201.702
    4 -2 -4 172.042
    4 -2 -4 201.647
    -4 2 4 204.742
    -4 2 4 217.882
    -4 2 4 180.777
    -4 2 4 202.155
    -4 2 4 196.647
    -4 2 4 208.966
    -4 2 4 198.311
    -4 2 4 169.011
    -4 2 4 202.592
    -4 2 4 205.197
    -4 2 4 208.089
    3 -2 -4 196.502
    3 -2 -4 189.708
    3 -2 -4 190.428
    3 -2 -4 184.47
    3 -2 -4 211.68
    3 -2 -4 190.136
    3 -2 -4 207.233
    3 -2 -4 195.698
    3 -2 -4 204.355
    -3 2 4 207.694
    -3 2 4 198.931
    -3 2 4 207.991
    -3 2 4 196.336
    -3 2 4 211.38
    -3 2 4 195.529
    -3 2 4 194.196
    -3 2 4 187.549
    -3 2 4 187.867
    -3 2 4 210.08
    -3 2 4 219.085
    -3 2 4 185.779
    2 -2 -4 4.62729
    2 -2 -4 3.15867
    2 -2 -4 5.30392
    2 -2 -4 4.38868
    2 -2 -4 4.04963
    2 -2 -4 4.24726
    2 -2 -4 5.98997
    2 -2 -4 5.44732
    2 -2 -4 5.55239
    2 -2 -4 3.19381
    2 -2 -4 3.1281
    -2 2 4 6.6286
    -2 2 4 2.76733
    -2 2 4 2.0736
    -2 2 4 5.81683
    -2 2 4 2.82109
    -2 2 4 3.51333
    -2 2 4 5.28102
    -2 2 4 5.48804
    -2 2 4 4.84336
    -2 2 4 3.39255
    -2 2 4 6.33144
    1 -2 -4 27.758
    1 -2 -4 35.3549
    1 -2 -4 26.0917
    1 -2 -4 23.4426
    1 -2 -4 27.582
    1 -2 -4 32.5885
    1 -2 -4 29.6219
    1 -2 -4 26.0874
    1 -2 -4 28.5925
    1 -2 -4 26.5503
    1 -2 -4 27.7985
    1 -2 -4 26.361
    -1 2 4 28.7103
    -1 2 4 28.8146
    -1 2 4 29.8028
    -1 2 4 28.4878
    -1 2 4 28.271
    -1 2 4 26.8548
    -1 2 4 29.5377
    -1 2 4 28.7894
    -1 2 4 30.9358
    -1 2 4 25.6905
    0 -2 -4 -0.3034
    0 -2 -4 0.55211
    0 -2 -4 0.61314
    0 -2 -4 0.17205
    0 -2 -4 -0.1495
    0 -2 -4 0.73662
    0 -2 -4 0.30315
    0 -2 -4 0.39673
    0 -2 -4 0.98742
    0 -2 -4 -0.3822
    0 -2 -4 0.79532
    0 -2 -4 0.69088
    0 2 4 0.5141
    0 2 4 -0.3039
    0 2 4 0.17195
    0 2 4 -0.5247
    0 2 4 0.66321
    0 2 4 -0.1836
    0 2 4 0.92207
    0 2 4 0.33977
    0 2 4 1.06247
    0 2 4 0.92154
    -1 -2 -4 2545.89
    -1 -2 -4 2665.46
    -1 -2 -4 2607.51
    -1 -2 -4 2475.26
    -1 -2 -4 2600.97
    -1 -2 -4 2531.17
    -1 -2 -4 2652.27
    -1 -2 -4 2474.98
    -1 -2 -4 2637.02
    -1 -2 -4 2478.54
    1 2 4 2643.99
    1 2 4 2592.67
    1 2 4 2602.11
    1 2 4 2574.06
    1 2 4 2686.83
    1 2 4 2460.09
    1 2 4 2594.21
    1 2 4 2663.99
    1 2 4 2611.57
    -2 -2 -4 23.6616
    -2 -2 -4 24.434
    -2 -2 -4 22.0556
    -2 -2 -4 22.4215
    -2 -2 -4 23.268
    -2 -2 -4 21.0351
    -2 -2 -4 24.9997
    -2 -2 -4 24.6201
    -2 -2 -4 19.0808
    -2 -2 -4 20.4372
    -2 -2 -4 20.7593
    2 2 4 23.3806
    2 2 4 26.266
    2 2 4 24.0819
    2 2 4 21.7386
    2 2 4 24.9948
    -3 -2 -4 2720.9
    -3 -2 -4 2727.46
    -3 -2 -4 2487.52
    -3 -2 -4 2603.34
    -3 -2 -4 2678.1
    -3 -2 -4 2758.65
    -3 -2 -4 2784
    3 2 4 2842.87
    3 2 4 2642.76
    3 2 4 2610.41
    3 2 4 2783.75
    -4 -2 -4 91.8708
    -4 -2 -4 90.2936
    -4 -2 -4 86.4227
    -4 -2 -4 97.4264
    -4 -2 -4 93.1198
    -4 -2 -4 68.4376
    -4 -2 -4 94.2378
    -4 -2 -4 98.5608
    -4 -2 -4 89.427
    -4 -2 -4 84.7851
    -4 -2 -4 89.5631
    4 2 4 92.7623
    4 2 4 92.3258
    4 2 4 95.3784
    -5 -2 -4 246.431
    -5 -2 -4 254.253
    -5 -2 -4 235.003
    -5 -2 -4 242.788
    -5 -2 -4 240.96
    -5 -2 -4 235.956
    -5 -2 -4 247.451
    -5 -2 -4 256.709
    -5 -2 -4 240.209
    -5 -2 -4 248.974
    -5 -2 -4 254.538
    -5 -2 -4 244.134
    -5 -2 -4 230.288
    5 2 4 252.961
    5 2 4 234.069
    5 2 4 249.543
    5 2 4 246.573
    -6 -2 -4 2.44296
    -6 -2 -4 1.19385
    -6 -2 -4 0.98883
    -6 -2 -4 1.88495
    -6 -2 -4 -0.1925
    -6 -2 -4 2.31021
    -6 -2 -4 0.67243
    -6 -2 -4 1.60794
    -6 -2 -4 1.14849
    -6 -2 -4 1.29966
    -6 -2 -4 2.35314
    6 2 4 1.44925
    6 2 4 1.46667
    6 2 4 2.51575
    -7 -2 -4 37.19
    -7 -2 -4 42.3784
    -7 -2 -4 42.0091
    -7 -2 -4 38.0937
    -7 -2 -4 34.6024
    7 2 4 38.7616
    -8 -2 -4 -0.4481
    -8 -2 -4 1.4709
    -8 -2 -4 -0.2611
    -8 -2 -4 0.04283
    8 2 4 0.14677
    -9 -2 -4 7.21071
    -9 -2 -4 8.11607
    -9 -2 -4 4.6777
    9 2 4 5.14978
    -10 -2 -4 0.39451
    -10 -2 -4 1.94235
    -10 -2 -4 3.54222
    10 2 4 2.48642
    -11 -2 -4 9.68127
    -11 -2 -4 9.23198
    -11 -2 -4 9.04939
    -9 3 4 3.05248
    -9 3 4 1.13049
    -9 3 4 2.69579
    8 -3 -4 -1.2697
    -8 3 4 5.30518
    -8 3 4 2.1435
    -8 3 4 -0.6419
    -8 3 4 0.93238
    7 -3 -4 153.444
    -7 3 4 178.175
    -7 3 4 183.163
    -7 3 4 181.318
    -7 3 4 159.586
    6 -3 -4 88.3615
    6 -3 -4 91.5316
    6 -3 -4 86.0228
    6 -3 -4 94.3205
    -6 3 4 97.8478
    -6 3 4 104.098
    -6 3 4 91.8208
    -6 3 4 93.7492
    -6 3 4 90.2775
    -6 3 4 95.3197
    5 -3 -4 62.8236
    5 -3 -4 57.4521
    5 -3 -4 66.5166
    5 -3 -4 59.1177
    5 -3 -4 68.6746
    -5 3 4 54.5426
    -5 3 4 63.591
    -5 3 4 59.5347
    -5 3 4 69.9872
    -5 3 4 54.2145
    -5 3 4 61.7288
    -5 3 4 59.1023
    -5 3 4 63.6266
    4 -3 -4 33.1346
    4 -3 -4 25.7522
    4 -3 -4 33.5228
    4 -3 -4 27.0424
    4 -3 -4 33.7842
    -4 3 4 29.8212
    -4 3 4 24.6589
    -4 3 4 38.2153
    -4 3 4 29.9355
    -4 3 4 41.2172
    -4 3 4 38.1209
    -4 3 4 34.6351
    -4 3 4 26.1996
    -4 3 4 29.228
    -4 3 4 27.1144
    -4 3 4 25.3044
    3 -3 -4 122.085
    3 -3 -4 127.579
    3 -3 -4 113.416
    3 -3 -4 126.494
    3 -3 -4 123.268
    3 -3 -4 116.069
    3 -3 -4 127.94
    3 -3 -4 117.45
    3 -3 -4 108.093
    -3 3 4 122.132
    -3 3 4 138.371
    -3 3 4 141.341
    -3 3 4 101.139
    -3 3 4 121.204
    -3 3 4 121.936
    -3 3 4 125.246
    -3 3 4 127.173
    -3 3 4 127.161
    -3 3 4 128.595
    2 -3 -4 254.334
    2 -3 -4 264.077
    2 -3 -4 259.636
    2 -3 -4 253.77
    2 -3 -4 249.614
    2 -3 -4 276.09
    2 -3 -4 255.919
    2 -3 -4 256.076
    2 -3 -4 262.033
    2 -3 -4 265.648
    2 -3 -4 266.919
    -2 3 4 265.275
    -2 3 4 254.84
    -2 3 4 265.726
    -2 3 4 262.953
    -2 3 4 267.51
    -2 3 4 263.023
    -2 3 4 265.315
    -2 3 4 246.459
    -2 3 4 244.614
    -2 3 4 263.012
    1 -3 -4 35.0109
    1 -3 -4 30.2835
    1 -3 -4 33.3263
    1 -3 -4 37.1009
    1 -3 -4 33.2663
    1 -3 -4 32.0598
    1 -3 -4 32.6571
    1 -3 -4 38.2598
    1 -3 -4 33.1153
    1 -3 -4 35.0496
    1 -3 -4 35.5252
    1 -3 -4 37.2029
    1 -3 -4 32.3656
    1 -3 -4 33.1263
    -1 3 4 33.934
    -1 3 4 33.8545
    -1 3 4 35.8512
    -1 3 4 36.8513
    -1 3 4 30.2189
    -1 3 4 35.8114
    -1 3 4 32.3675
    -1 3 4 40.1783
    -1 3 4 35.4903
    -1 3 4 33.4953
    -1 3 4 38.5533
    0 -3 -4 993.964
    0 -3 -4 995.916
    0 -3 -4 1004.02
    0 -3 -4 1032.47
    0 -3 -4 1012.91
    0 -3 -4 1049.68
    0 -3 -4 1007.57
    0 -3 -4 1036.49
    0 -3 -4 994.911
    0 -3 -4 1013.51
    0 -3 -4 1021.66
    0 3 4 1037.6
    0 3 4 969.441
    0 3 4 1038.71
    0 3 4 1038.17
    0 3 4 1073.33
    0 3 4 1019.94
    0 3 4 1076.68
    0 3 4 1031.29
    0 3 4 970.15
    0 3 4 1071.71
    0 3 4 1022.77
    0 3 4 1012.96
    -1 -3 -4 627.165
    -1 -3 -4 614.967
    -1 -3 -4 606.832
    -1 -3 -4 638.277
    -1 -3 -4 632.521
    -1 -3 -4 592.844
    -1 -3 -4 625.214
    -1 -3 -4 618.001
    -1 -3 -4 623.358
    -1 -3 -4 625.585
    -1 -3 -4 617.755
    1 3 4 651.783
    1 3 4 649.692
    1 3 4 631.205
    1 3 4 627.787
    1 3 4 615.967
    1 3 4 630.898
    1 3 4 613.75
    1 3 4 635.882
    1 3 4 659.382
    1 3 4 627.864
    -2 -3 -4 110.462
    -2 -3 -4 109.968
    -2 -3 -4 115.857
    -2 -3 -4 112.392
    -2 -3 -4 109.258
    -2 -3 -4 116.103
    -2 -3 -4 112.401
    -2 -3 -4 111.813
    -2 -3 -4 112.267
    -2 -3 -4 115.382
    -2 -3 -4 108.075
    2 3 4 122.256
    2 3 4 116.786
    2 3 4 111.288
    2 3 4 111.815
    2 3 4 118.672
    2 3 4 122.12
    2 3 4 108.853
    2 3 4 110.323
    2 3 4 111.7
    2 3 4 112.07
    -3 -3 -4 9.0177
    -3 -3 -4 11.6028
    -3 -3 -4 10.3317
    -3 -3 -4 8.56603
    -3 -3 -4 9.84424
    -3 -3 -4 7.29167
    -3 -3 -4 8.55029
    -3 -3 -4 9.65373
    -3 -3 -4 8.00623
    -3 -3 -4 9.86541
    3 3 4 5.71969
    3 3 4 10.3294
    3 3 4 9.25284
    3 3 4 10.6842
    3 3 4 12.6764
    -4 -3 -4 66.2347
    -4 -3 -4 59.4086
    -4 -3 -4 60.7272
    -4 -3 -4 69.2483
    -4 -3 -4 66.9045
    -4 -3 -4 63.7331
    -4 -3 -4 64.9552
    -4 -3 -4 65.4673
    -4 -3 -4 63.1674
    -4 -3 -4 62.1282
    4 3 4 68.2548
    4 3 4 65.1898
    4 3 4 66.4492
    -5 -3 -4 167.05
    -5 -3 -4 145.516
    -5 -3 -4 161.975
    -5 -3 -4 170.918
    -5 -3 -4 168.115
    -5 -3 -4 158.343
    -5 -3 -4 158.903
    -5 -3 -4 159.582
    -5 -3 -4 170.26
    -5 -3 -4 165
    5 3 4 158.752
    5 3 4 170.892
    5 3 4 160.86
    5 3 4 157.11
    -6 -3 -4 108.471
    -6 -3 -4 99.5441
    -6 -3 -4 107.458
    -6 -3 -4 104.112
    -6 -3 -4 107.148
    -6 -3 -4 116.09
    -6 -3 -4 113.849
    -6 -3 -4 100.039
    -6 -3 -4 112.61
    -6 -3 -4 110.517
    -6 -3 -4 113.848
    6 3 4 106.842
    6 3 4 105.341
    6 3 4 114.014
    -7 -3 -4 113.681
    -7 -3 -4 106.184
    -7 -3 -4 111.109
    -7 -3 -4 104.992
    -7 -3 -4 101.485
    -7 -3 -4 102.984
    -7 -3 -4 113.678
    7 3 4 95.9639
    -8 -3 -4 17.8024
    -8 -3 -4 13.3161
    -8 -3 -4 12.5552
    -8 -3 -4 20.2152
    8 3 4 15.0174
    -9 -3 -4 54.8652
    -9 -3 -4 49.662
    -9 -3 -4 49.0375
    9 3 4 51.4759
    -10 -3 -4 4.63713
    -10 -3 -4 6.7831
    -10 -3 -4 2.92128
    10 3 4 2.21063
    -11 -3 -4 2.87925
    -11 -3 -4 0.96693
    -11 -3 -4 -0.4665
    -9 4 4 1.90296
    -9 4 4 3.32364
    8 -4 -4 26.7523
    -8 4 4 25.8464
    -8 4 4 29.0491
    -8 4 4 31.4447
    -8 4 4 31.6458
    7 -4 -4 0.8173
    -7 4 4 11.5491
    -7 4 4 3.29906
    -7 4 4 2.57333
    -7 4 4 2.37203
    6 -4 -4 106.438
    6 -4 -4 111.623
    6 -4 -4 113.477
    -6 4 4 110.78
    -6 4 4 112.331
    -6 4 4 110.41
    -6 4 4 110.278
    -6 4 4 106.532
    5 -4 -4 43.9744
    5 -4 -4 40.305
    5 -4 -4 37.6777
    5 -4 -4 41.9317
    -5 4 4 47.1883
    -5 4 4 42.503
    -5 4 4 36.7886
    -5 4 4 30.2466
    -5 4 4 35.6073
    -5 4 4 40.147
    4 -4 -4 18.0759
    4 -4 -4 13.5677
    4 -4 -4 11.4443
    4 -4 -4 11.2916
    4 -4 -4 9.16738
    -4 4 4 12.5081
    -4 4 4 11.3921
    -4 4 4 11.7839
    -4 4 4 11.0628
    -4 4 4 12.4926
    -4 4 4 11.2945
    -4 4 4 15.7906
    -4 4 4 10.0809
    3 -4 -4 742.885
    3 -4 -4 737.918
    3 -4 -4 735.832
    3 -4 -4 713.133
    3 -4 -4 749.098
    -3 4 4 749.747
    -3 4 4 710.452
    -3 4 4 745.71
    -3 4 4 748.675
    -3 4 4 726.671
    -3 4 4 709.792
    -3 4 4 775.972
    -3 4 4 763.087
    -3 4 4 671.305
    -3 4 4 719.092
    -3 4 4 728.943
    2 -4 -4 154.74
    2 -4 -4 157.886
    2 -4 -4 146.217
    2 -4 -4 146.455
    2 -4 -4 152.754
    2 -4 -4 150.455
    2 -4 -4 143.039
    2 -4 -4 152.829
    2 -4 -4 141.445
    2 -4 -4 148.646
    2 -4 -4 157.404
    2 -4 -4 133.658
    -2 4 4 145.37
    -2 4 4 162.8
    -2 4 4 137.652
    -2 4 4 147.771
    -2 4 4 154.222
    -2 4 4 158.484
    -2 4 4 153.994
    -2 4 4 160.151
    -2 4 4 145.414
    -2 4 4 154.644
    -2 4 4 152.632
    1 -4 -4 13.4323
    1 -4 -4 13.2981
    1 -4 -4 10.2245
    1 -4 -4 6.3978
    1 -4 -4 12.5804
    1 -4 -4 11.2899
    1 -4 -4 13.6869
    1 -4 -4 13.1205
    1 -4 -4 8.73542
    1 -4 -4 13.4548
    1 -4 -4 10.6671
    -1 4 4 11.7206
    -1 4 4 8.48026
    -1 4 4 10.4347
    -1 4 4 10.7133
    -1 4 4 9.72095
    -1 4 4 7.92503
    -1 4 4 14.9829
    -1 4 4 11.1117
    -1 4 4 11.9667
    -1 4 4 10.2
    -1 4 4 12.3806
    0 -4 -4 3.06005
    0 -4 -4 3.72982
    0 -4 -4 1.92543
    0 -4 -4 3.08817
    0 -4 -4 2.78506
    0 -4 -4 3.62204
    0 -4 -4 4.36636
    0 -4 -4 3.45396
    0 -4 -4 1.75506
    0 -4 -4 3.33275
    0 -4 -4 1.99841
    0 4 4 2.5361
    0 4 4 3.34716
    0 4 4 2.94109
    0 4 4 3.18029
    0 4 4 3.14192
    0 4 4 4.23906
    0 4 4 4.40536
    0 4 4 2.03898
    0 4 4 2.982
    0 4 4 5.29806
    0 4 4 3.78655
    -1 -4 -4 3189.34
    -1 -4 -4 3166.6
    -1 -4 -4 3270.95
    -1 -4 -4 3206.05
    -1 -4 -4 3259.29
    -1 -4 -4 3087.57
    -1 -4 -4 3350.45
    -1 -4 -4 3375.22
    -1 -4 -4 3363.45
    -1 -4 -4 3280.21
    -1 -4 -4 3191.09
    1 4 4 3209.99
    1 4 4 3245.39
    1 4 4 3344.07
    1 4 4 3155.99
    1 4 4 3062.66
    1 4 4 3336.5
    1 4 4 3339.3
    1 4 4 3260.44
    1 4 4 3367.78
    1 4 4 3231.87
    1 4 4 2929.19
    1 4 4 3096.37
    -2 -4 -4 2.69041
    -2 -4 -4 4.6667
    -2 -4 -4 3.86568
    -2 -4 -4 4.70339
    -2 -4 -4 5.7691
    -2 -4 -4 4.91391
    -2 -4 -4 5.6733
    -2 -4 -4 5.30501
    -2 -4 -4 8.05133
    -2 -4 -4 2.92912
    -2 -4 -4 5.54717
    2 4 4 4.03473
    2 4 4 3.25886
    2 4 4 4.43083
    2 4 4 4.31082
    2 4 4 4.31017
    2 4 4 4.44538
    2 4 4 4.74654
    2 4 4 3.78831
    2 4 4 3.6335
    -3 -4 -4 127.093
    -3 -4 -4 125.937
    -3 -4 -4 130.129
    -3 -4 -4 130.357
    -3 -4 -4 126.571
    -3 -4 -4 135.168
    -3 -4 -4 122.357
    -3 -4 -4 135.002
    -3 -4 -4 138.405
    3 4 4 121.054
    3 4 4 129.023
    3 4 4 122.359
    3 4 4 126.82
    3 4 4 122.042
    3 4 4 135.778
    -4 -4 -4 -0.2009
    -4 -4 -4 0.53895
    -4 -4 -4 1.55157
    -4 -4 -4 0.0145
    -4 -4 -4 0.38306
    -4 -4 -4 1.2214
    -4 -4 -4 0.08026
    -4 -4 -4 0.61971
    -4 -4 -4 -0.227
    -4 -4 -4 0.34948
    4 4 4 0.04251
    4 4 4 1.6519
    4 4 4 1.00617
    4 4 4 0.27211
    -5 -4 -4 -0.4837
    -5 -4 -4 1.02039
    -5 -4 -4 0.13154
    -5 -4 -4 0.42045
    -5 -4 -4 0.55571
    -5 -4 -4 0.78581
    -5 -4 -4 0.36719
    -5 -4 -4 -0.0989
    -5 -4 -4 -0.5007
    -5 -4 -4 -0.1179
    5 4 4 -0.1426
    5 4 4 -0.1965
    5 4 4 0.50315
    5 4 4 -0.2929
    -6 -4 -4 18.9487
    -6 -4 -4 18.503
    -6 -4 -4 17.1517
    -6 -4 -4 24.097
    -6 -4 -4 21.8902
    -6 -4 -4 16.8312
    -6 -4 -4 16.0637
    -6 -4 -4 20.8022
    -6 -4 -4 14.7343
    -6 -4 -4 20.2845
    -6 -4 -4 19.1985
    6 4 4 20.9669
    6 4 4 15.0137
    6 4 4 18.1739
    6 4 4 16.0607
    -7 -4 -4 25.6297
    -7 -4 -4 25.6887
    -7 -4 -4 26.7769
    -7 -4 -4 24.2106
    -7 -4 -4 17.6191
    -7 -4 -4 29.4774
    7 4 4 13.4243
    7 4 4 28.2805
    -8 -4 -4 117.905
    -8 -4 -4 123.677
    -8 -4 -4 131.799
    8 4 4 126.186
    -9 -4 -4 2.27894
    -9 -4 -4 1.42034
    -9 -4 -4 1.46618
    -9 -4 -4 1.05214
    9 4 4 0.58025
    -10 -4 -4 138.482
    -10 -4 -4 150.616
    -10 -4 -4 154.032
    -11 -4 -4 19.6812
    -11 -4 -4 16.412
    -11 -4 -4 24.8687
    -12 -4 -4 120.795
    -12 -4 -4 128.623
    -12 -4 -4 119.716
    8 -5 -4 37.033
    -8 5 4 43.3334
    -8 5 4 31.7366
    7 -5 -4 1.4057
    -7 5 4 5.36255
    -7 5 4 3.37007
    -7 5 4 2.38797
    -7 5 4 1.77717
    6 -5 -4 -0.9656
    6 -5 -4 1.51618
    -6 5 4 -0.4642
    -6 5 4 0.54984
    -6 5 4 1.63102
    -6 5 4 0.16502
    -6 5 4 2.84236
    5 -5 -4 84.9407
    5 -5 -4 90.5832
    -5 5 4 92.5434
    -5 5 4 90.9307
    -5 5 4 100.025
    -5 5 4 79.1412
    -5 5 4 91.4102
    4 -5 -4 64.7716
    4 -5 -4 60.7048
    4 -5 -4 59.4215
    4 -5 -4 64.1598
    4 -5 -4 67.9356
    4 -5 -4 61.4169
    -4 5 4 61.6161
    -4 5 4 69.6398
    -4 5 4 61.5886
    -4 5 4 65.662
    -4 5 4 65.4598
    3 -5 -4 295.885
    3 -5 -4 296.535
    3 -5 -4 305.54
    3 -5 -4 301.749
    3 -5 -4 302.484
    3 -5 -4 292.094
    3 -5 -4 309.386
    -3 5 4 310.1
    -3 5 4 301.064
    -3 5 4 291.507
    -3 5 4 276.457
    -3 5 4 265.915
    -3 5 4 288.891
    -3 5 4 294.211
    -3 5 4 273.176
    -3 5 4 287.892
    2 -5 -4 314.13
    2 -5 -4 274.421
    2 -5 -4 274.403
    2 -5 -4 286.201
    2 -5 -4 265.573
    2 -5 -4 324.468
    2 -5 -4 278.504
    2 -5 -4 291.329
    2 -5 -4 282.689
    2 -5 -4 284.674
    -2 5 4 320.778
    -2 5 4 296.888
    -2 5 4 287.306
    -2 5 4 295.641
    -2 5 4 292.687
    -2 5 4 289.53
    -2 5 4 243.003
    -2 5 4 297.229
    -2 5 4 314.645
    -2 5 4 279.243
    -2 5 4 286.488
    1 -5 -4 7.25944
    1 -5 -4 7.38192
    1 -5 -4 3.32017
    1 -5 -4 9.93039
    1 -5 -4 4.27685
    1 -5 -4 7.01081
    1 -5 -4 8.23948
    1 -5 -4 5.75975
    1 -5 -4 7.5458
    1 -5 -4 6.77768
    -1 5 4 6.41327
    -1 5 4 6.08409
    -1 5 4 6.23345
    -1 5 4 3.09894
    -1 5 4 0.88096
    -1 5 4 6.45782
    -1 5 4 7.44486
    -1 5 4 7.91922
    -1 5 4 9.83615
    -1 5 4 7.68824
    -1 5 4 6.4366
    0 -5 -4 728.698
    0 -5 -4 705.546
    0 -5 -4 706.153
    0 -5 -4 726.656
    0 -5 -4 718.172
    0 -5 -4 721.209
    0 -5 -4 735.031
    0 -5 -4 702.854
    0 -5 -4 740.313
    0 -5 -4 711.785
    0 5 4 754.528
    0 5 4 731.037
    0 5 4 707.96
    0 5 4 699.604
    0 5 4 737.545
    0 5 4 696.994
    0 5 4 707.213
    0 5 4 714.806
    0 5 4 722.187
    0 5 4 695.427
    0 5 4 690.405
    0 5 4 706.59
    -1 -5 -4 103.926
    -1 -5 -4 106.767
    -1 -5 -4 115.954
    -1 -5 -4 109.876
    -1 -5 -4 110.239
    -1 -5 -4 102.095
    -1 -5 -4 104.632
    -1 -5 -4 112
    -1 -5 -4 95.8999
    -1 -5 -4 102.297
    -1 -5 -4 100.7
    1 5 4 100.295
    1 5 4 110.117
    1 5 4 106.824
    1 5 4 106.99
    1 5 4 107.37
    1 5 4 100.449
    1 5 4 110.342
    1 5 4 115.129
    1 5 4 106.378
    1 5 4 101.816
    -2 -5 -4 122.143
    -2 -5 -4 125.459
    -2 -5 -4 121.652
    -2 -5 -4 121.945
    -2 -5 -4 122.089
    -2 -5 -4 118.755
    -2 -5 -4 127.982
    -2 -5 -4 123.525
    -2 -5 -4 124.042
    -2 -5 -4 131.918
    2 5 4 118.856
    2 5 4 120.786
    2 5 4 123.204
    2 5 4 125.521
    2 5 4 123.117
    2 5 4 123.787
    2 5 4 116.586
    2 5 4 124.464
    2 5 4 131.481
    2 5 4 119.98
    -3 -5 -4 32.3733
    -3 -5 -4 33.2596
    -3 -5 -4 31.0992
    -3 -5 -4 35.3026
    -3 -5 -4 26.1458
    -3 -5 -4 33.4272
    -3 -5 -4 24.6745
    -3 -5 -4 27.8856
    -3 -5 -4 31.6777
    -3 -5 -4 35.4492
    -3 -5 -4 33.753
    3 5 4 26.1796
    3 5 4 33.0388
    3 5 4 31.99
    3 5 4 31.5229
    3 5 4 35.7821
    3 5 4 32.5569
    3 5 4 31.7847
    3 5 4 30.3791
    -4 -5 -4 11.1356
    -4 -5 -4 13.5933
    -4 -5 -4 11.1003
    -4 -5 -4 10.8228
    -4 -5 -4 9.92199
    -4 -5 -4 15.049
    -4 -5 -4 15.7336
    -4 -5 -4 10.9327
    -4 -5 -4 11.6698
    -4 -5 -4 14.5783
    4 5 4 7.34661
    4 5 4 11.4395
    4 5 4 13.578
    4 5 4 12.2021
    4 5 4 11.1751
    4 5 4 13.2324
    -5 -5 -4 159.24
    -5 -5 -4 158.671
    -5 -5 -4 156.217
    -5 -5 -4 154.446
    -5 -5 -4 143.833
    -5 -5 -4 162.671
    -5 -5 -4 154.924
    -5 -5 -4 156.969
    -5 -5 -4 153.314
    5 5 4 148.12
    5 5 4 160.121
    5 5 4 156.232
    5 5 4 156.548
    -6 -5 -4 276.22
    -6 -5 -4 274.015
    -6 -5 -4 282.048
    -6 -5 -4 297.164
    -6 -5 -4 278.719
    -6 -5 -4 288.744
    6 5 4 262.303
    6 5 4 281.222
    -7 -5 -4 16.0497
    -7 -5 -4 18.4251
    -7 -5 -4 20.7951
    -7 -5 -4 17.3853
    -7 -5 -4 14.7498
    -7 -5 -4 15.1928
    -7 -5 -4 16.1826
    7 5 4 16.8031
    7 5 4 17.5909
    -8 -5 -4 -1.153
    -8 -5 -4 -0.2622
    -8 -5 -4 0.5142
    -8 -5 -4 -0.0025
    -8 -5 -4 0.986
    -9 -5 -4 3.20166
    -9 -5 -4 3.69073
    -9 -5 -4 4.77027
    -9 -5 -4 7.25649
    -10 -5 -4 0.35317
    -10 -5 -4 3.01664
    -10 -5 -4 -0.2061
    -11 -5 -4 2.64784
    -11 -5 -4 6.05148
    -11 -5 -4 1.64113
    -12 -5 -4 0.58417
    -12 -5 -4 -0.5805
    -12 -5 -4 0.31849
    7 -6 -4 6.27485
    7 -6 -4 7.63102
    -7 6 4 10.9391
    -7 6 4 12.3157
    6 -6 -4 85.3615
    6 -6 -4 84.227
    -6 6 4 75.8174
    -6 6 4 83.7301
    -6 6 4 84.6179
    -6 6 4 77.0331
    5 -6 -4 21.6119
    5 -6 -4 19.2797
    -5 6 4 26.2503
    -5 6 4 28.865
    -5 6 4 26.2184
    -5 6 4 23.9933
    4 -6 -4 -0.8102
    4 -6 -4 -0.1212
    4 -6 -4 2.30778
    -4 6 4 0.68837
    -4 6 4 -1.3243
    -4 6 4 1.35463
    -4 6 4 1.13063
    3 -6 -4 948.917
    3 -6 -4 1047.87
    3 -6 -4 962.375
    3 -6 -4 1050.79
    3 -6 -4 984.367
    3 -6 -4 1014.76
    -3 6 4 955.724
    -3 6 4 998.485
    -3 6 4 987.704
    -3 6 4 1069.64
    -3 6 4 1001.52
    2 -6 -4 1.39144
    2 -6 -4 4.0656
    2 -6 -4 5.0538
    2 -6 -4 1.19121
    2 -6 -4 0.05015
    2 -6 -4 4.12946
    2 -6 -4 1.58688
    -2 6 4 0.36255
    -2 6 4 2.51524
    -2 6 4 2.65425
    -2 6 4 2.43436
    -2 6 4 0.12966
    -2 6 4 0.73731
    -2 6 4 3.03612
    -2 6 4 1.96665
    1 -6 -4 337.294
    1 -6 -4 302.167
    1 -6 -4 302.005
    1 -6 -4 274.007
    1 -6 -4 318.937
    1 -6 -4 302.003
    1 -6 -4 300.53
    1 -6 -4 286.011
    1 -6 -4 298.787
    1 -6 -4 311.937
    1 -6 -4 279.214
    -1 6 4 303.801
    -1 6 4 295.767
    -1 6 4 295.823
    -1 6 4 300.207
    -1 6 4 292.006
    -1 6 4 302.44
    -1 6 4 297.531
    -1 6 4 302.369
    -1 6 4 310.185
    0 -6 -4 573.683
    0 -6 -4 604.033
    0 -6 -4 565.542
    0 -6 -4 597.408
    0 -6 -4 587.646
    0 -6 -4 588.365
    0 -6 -4 527.732
    0 -6 -4 570.81
    0 -6 -4 601.125
    0 -6 -4 610.272
    0 -6 -4 597.525
    0 6 4 546.211
    0 6 4 572.57
    0 6 4 583.414
    0 6 4 583.154
    0 6 4 565.522
    0 6 4 559.699
    0 6 4 553.6
    0 6 4 550.67
    0 6 4 565.37
    0 6 4 571.669
    0 6 4 564.703
    -1 -6 -4 280.44
    -1 -6 -4 271.339
    -1 -6 -4 288.14
    -1 -6 -4 293.626
    -1 -6 -4 288.416
    -1 -6 -4 263.65
    -1 -6 -4 296.508
    -1 -6 -4 304.092
    -1 -6 -4 275.859
    -1 -6 -4 294.578
    -1 -6 -4 292.885
    1 6 4 306.817
    1 6 4 282.877
    1 6 4 258.535
    1 6 4 288.349
    1 6 4 270.939
    1 6 4 295.077
    1 6 4 325.412
    1 6 4 293.705
    1 6 4 283.491
    1 6 4 263.908
    1 6 4 290.328
    -2 -6 -4 36.7738
    -2 -6 -4 38.5848
    -2 -6 -4 30.4986
    -2 -6 -4 35.5421
    -2 -6 -4 33.528
    -2 -6 -4 42.9917
    -2 -6 -4 37.637
    -2 -6 -4 30.8253
    -2 -6 -4 44.3609
    -2 -6 -4 36.7342
    -2 -6 -4 37.4034
    -2 -6 -4 36.2673
    -2 -6 -4 40.5824
    2 6 4 37.9087
    2 6 4 42.6342
    2 6 4 37.4602
    2 6 4 38.3647
    2 6 4 37.3993
    2 6 4 40.0324
    2 6 4 39.4338
    2 6 4 37.6151
    2 6 4 37.2872
    2 6 4 34.9686
    -3 -6 -4 390.293
    -3 -6 -4 395.839
    -3 -6 -4 404.763
    -3 -6 -4 407.07
    -3 -6 -4 425.631
    -3 -6 -4 391.818
    -3 -6 -4 405.73
    -3 -6 -4 395.692
    -3 -6 -4 388.245
    -3 -6 -4 391.538
    -3 -6 -4 431.136
    3 6 4 412.16
    3 6 4 377.256
    3 6 4 421.003
    3 6 4 407.806
    3 6 4 394.864
    3 6 4 380.665
    3 6 4 412.039
    3 6 4 392.178
    -4 -6 -4 334.85
    -4 -6 -4 365.072
    -4 -6 -4 367.984
    -4 -6 -4 343.76
    -4 -6 -4 358.821
    -4 -6 -4 359.632
    -4 -6 -4 337.09
    -4 -6 -4 362.54
    -4 -6 -4 359.372
    -4 -6 -4 358.169
    -4 -6 -4 369.506
    4 6 4 346.424
    4 6 4 375.136
    4 6 4 364.755
    4 6 4 358.263
    -5 -6 -4 121.89
    -5 -6 -4 110.586
    -5 -6 -4 102.603
    -5 -6 -4 130.793
    -5 -6 -4 126.326
    -5 -6 -4 115.511
    -5 -6 -4 122.5
    5 6 4 133.4
    -6 -6 -4 813.116
    -6 -6 -4 760.661
    -6 -6 -4 702.922
    -6 -6 -4 778.976
    -6 -6 -4 737.046
    6 6 4 702.877
    -7 -6 -4 113.206
    -7 -6 -4 124.712
    -7 -6 -4 93.6042
    -7 -6 -4 131.105
    -7 -6 -4 108.676
    7 6 4 115.386
    -8 -6 -4 235.733
    -8 -6 -4 263.8
    -8 -6 -4 259.266
    -8 -6 -4 254.27
    -9 -6 -4 -0.2056
    -9 -6 -4 -0.4336
    -9 -6 -4 0.69569
    -9 -6 -4 0.27874
    -10 -6 -4 12.0844
    -10 -6 -4 10.0319
    -10 -6 -4 10.4786
    -11 -6 -4 1.62269
    -11 -6 -4 0.57064
    -11 -6 -4 0.26145
    -12 -6 -4 2.71224
    -12 -6 -4 2.39151
    -12 -6 -4 6.67239
    7 -7 -4 14.1679
    7 -7 -4 9.28029
    -7 7 4 20.86
    6 -7 -4 2.35094
    6 -7 -4 1.20969
    -6 7 4 1.32783
    -6 7 4 -0.4533
    -6 7 4 -0.0093
    5 -7 -4 47.2993
    5 -7 -4 41.9079
    -5 7 4 45.8925
    -5 7 4 64.1901
    -5 7 4 54.4014
    -5 7 4 65.4679
    4 -7 -4 -1.5556
    4 -7 -4 1.20884
    4 -7 -4 -1.1002
    -4 7 4 0.24339
    -4 7 4 -1.1099
    -4 7 4 -1.2008
    -4 7 4 -0.2212
    3 -7 -4 102.282
    3 -7 -4 99.972
    3 -7 -4 92.8822
    3 -7 -4 107.771
    -3 7 4 98.4486
    -3 7 4 104.694
    -3 7 4 101.243
    -3 7 4 107.243
    2 -7 -4 5.85985
    2 -7 -4 5.39168
    2 -7 -4 3.46452
    2 -7 -4 7.93296
    2 -7 -4 3.04635
    -2 7 4 7.19118
    -2 7 4 5.79703
    -2 7 4 2.36882
    -2 7 4 5.03108
    1 -7 -4 0.08087
    1 -7 -4 -0.4275
    1 -7 -4 1.40745
    1 -7 -4 1.06607
    1 -7 -4 0.00081
    1 -7 -4 -0.0808
    1 -7 -4 0.2067
    -1 7 4 1.50948
    -1 7 4 0.09227
    -1 7 4 0.2717
    -1 7 4 0.48621
    -1 7 4 0.51239
    -1 7 4 0.24352
    -1 7 4 -0.8149
    0 -7 -4 112.296
    0 -7 -4 110.395
    0 -7 -4 110.309
    0 -7 -4 121.743
    0 -7 -4 95.0399
    0 -7 -4 111.232
    0 -7 -4 110.297
    0 -7 -4 104.698
    0 -7 -4 110.71
    0 7 4 114.682
    0 7 4 99.1098
    0 7 4 120.692
    0 7 4 109.986
    0 7 4 119.387
    0 7 4 121.705
    0 7 4 109.464
    -1 -7 -4 195.209
    -1 -7 -4 181.202
    -1 -7 -4 220.041
    -1 -7 -4 199.605
    -1 -7 -4 201.775
    -1 -7 -4 197.431
    -1 -7 -4 213.757
    -1 -7 -4 190.626
    -1 -7 -4 183.591
    -1 -7 -4 189.456
    1 7 4 201.456
    1 7 4 198.686
    1 7 4 191.494
    1 7 4 197.962
    1 7 4 188.761
    1 7 4 189.949
    1 7 4 200.793
    1 7 4 196.634
    -2 -7 -4 717.362
    -2 -7 -4 720.933
    -2 -7 -4 709.012
    -2 -7 -4 729.395
    -2 -7 -4 723.71
    -2 -7 -4 770.042
    -2 -7 -4 718.426
    -2 -7 -4 697.673
    -2 -7 -4 689.098
    -2 -7 -4 659.845
    -2 -7 -4 711.83
    2 7 4 707.052
    2 7 4 716.852
    2 7 4 690.908
    2 7 4 689.943
    2 7 4 717.412
    -3 -7 -4 141.819
    -3 -7 -4 157.018
    -3 -7 -4 164.93
    -3 -7 -4 149.92
    -3 -7 -4 161.372
    -3 -7 -4 147.749
    3 7 4 147.71
    3 7 4 167.168
    3 7 4 150.184
    -4 -7 -4 39
    -4 -7 -4 33.978
    -4 -7 -4 38.8309
    -4 -7 -4 32.2744
    -4 -7 -4 40.1845
    -4 -7 -4 40.9901
    -4 -7 -4 39.765
    4 7 4 33.2978
    4 7 4 34.2663
    -5 -7 -4 702.074
    -5 -7 -4 723.039
    -5 -7 -4 733.522
    -5 -7 -4 743.24
    -5 -7 -4 673.175
    -5 -7 -4 725.801
    -5 -7 -4 731.113
    -5 -7 -4 767.072
    5 7 4 733.293
    -6 -7 -4 159.752
    -6 -7 -4 170.946
    -6 -7 -4 177.256
    -6 -7 -4 167.648
    -6 -7 -4 148.842
    6 7 4 153.836
    -7 -7 -4 343.848
    -7 -7 -4 344.17
    -7 -7 -4 333.516
    -7 -7 -4 341.752
    -7 -7 -4 351.363
    7 7 4 345.45
    -8 -7 -4 4.07996
    -8 -7 -4 10.1121
    -8 -7 -4 6.40158
    -9 -7 -4 6.94759
    -9 -7 -4 8.95185
    -9 -7 -4 2.80208
    -9 -7 -4 6.4555
    -10 -7 -4 38.9386
    -10 -7 -4 49.2687
    -10 -7 -4 43.2544
    -11 -7 -4 1.52212
    -11 -7 -4 0.05432
    -11 -7 -4 5.14433
    -12 -7 -4 6.66182
    -12 -7 -4 2.4157
    -12 -7 -4 6.82807
    6 -8 -4 13.006
    6 -8 -4 20.0908
    -6 8 4 28.5448
    5 -8 -4 4.97583
    5 -8 -4 2.37057
    -5 8 4 1.31468
    -5 8 4 1.02327
    -5 8 4 4.78525
    -5 8 4 1.8645
    4 -8 -4 161.2
    4 -8 -4 142.756
    -4 8 4 144.311
    -4 8 4 164.769
    -4 8 4 143.954
    -4 8 4 137.648
    3 -8 -4 7.98268
    3 -8 -4 1.83157
    -3 8 4 2.11794
    -3 8 4 2.10268
    -3 8 4 3.62215
    -3 8 4 4.83961
    2 -8 -4 3.90383
    2 -8 -4 2.89153
    2 -8 -4 2.64104
    -2 8 4 3.02577
    -2 8 4 0.87948
    -2 8 4 2.87856
    -2 8 4 0.34917
    1 -8 -4 63.5017
    1 -8 -4 60.2019
    1 -8 -4 66.8968
    1 -8 -4 63.3084
    -1 8 4 57.6931
    -1 8 4 50.3465
    -1 8 4 62.5258
    -1 8 4 60.3526
    0 -8 -4 31.3989
    0 -8 -4 26.1247
    0 -8 -4 20.5367
    0 -8 -4 22.4556
    0 -8 -4 27.546
    0 8 4 27.166
    0 8 4 25.6965
    0 8 4 33.7525
    0 8 4 20.652
    0 8 4 23.8198
    0 8 4 33.2403
    0 8 4 29.8434
    -1 -8 -4 46.9523
    -1 -8 -4 45.2403
    -1 -8 -4 39.3064
    -1 -8 -4 57.0745
    -1 -8 -4 49.326
    -1 -8 -4 50.1544
    -1 -8 -4 37.2681
    1 8 4 44.7636
    1 8 4 39.1841
    1 8 4 39.3011
    1 8 4 43.9235
    1 8 4 48.8301
    1 8 4 46.0215
    1 8 4 50.3921
    -2 -8 -4 55.8799
    -2 -8 -4 56.2818
    -2 -8 -4 53.4508
    -2 -8 -4 62.6332
    -2 -8 -4 51.4638
    -2 -8 -4 56.2688
    -2 -8 -4 59.9957
    -2 -8 -4 62.2827
    2 8 4 53.0204
    2 8 4 55.2679
    2 8 4 53.3322
    2 8 4 57.3117
    2 8 4 58.9886
    -3 -8 -4 59.4145
    -3 -8 -4 50.9195
    -3 -8 -4 47.5695
    -3 -8 -4 50.4252
    -3 -8 -4 58.8696
    -3 -8 -4 56.7877
    -3 -8 -4 52.417
    3 8 4 56.6891
    3 8 4 47.0384
    3 8 4 56.3957
    -4 -8 -4 13.0325
    -4 -8 -4 21.5273
    -4 -8 -4 15.5274
    -4 -8 -4 12.3898
    -4 -8 -4 18.7302
    -4 -8 -4 16.1798
    -4 -8 -4 13.9681
    4 8 4 19.7401
    4 8 4 13.1461
    -5 -8 -4 138.864
    -5 -8 -4 152.104
    -5 -8 -4 148.184
    -5 -8 -4 155.863
    -5 -8 -4 141.923
    -5 -8 -4 172.261
    -5 -8 -4 152.567
    5 8 4 141.43
    5 8 4 162.399
    -6 -8 -4 113.581
    -6 -8 -4 120.401
    -6 -8 -4 117.22
    -6 -8 -4 114.113
    -6 -8 -4 112.179
    -6 -8 -4 111.613
    6 8 4 110.803
    -7 -8 -4 65.9863
    -7 -8 -4 55.6833
    -7 -8 -4 59.3851
    -7 -8 -4 68.9314
    -8 -8 -4 317.518
    -8 -8 -4 312.624
    -8 -8 -4 333.946
    -9 -8 -4 165.496
    -9 -8 -4 162.513
    -9 -8 -4 158.733
    -10 -8 -4 87.1312
    -10 -8 -4 79.3976
    -10 -8 -4 76.7856
    -10 -8 -4 87.9387
    -11 -8 -4 10.7209
    -11 -8 -4 4.19765
    -11 -8 -4 12.5398
    -12 -8 -4 25.773
    -12 -8 -4 32.3127
    -12 -8 -4 21.371
    5 -9 -4 -1.1116
    5 -9 -4 2.11957
    -5 9 4 0.65545
    4 -9 -4 13.5279
    4 -9 -4 13.4891
    -4 9 4 13.6884
    -4 9 4 13.6839
    -4 9 4 14.6887
    -4 9 4 16.2431
    3 -9 -4 -0.0151
    3 -9 -4 0.89158
    -3 9 4 0.68997
    -3 9 4 2.82183
    -3 9 4 -0.0028
    -3 9 4 -0.816
    2 -9 -4 31.3218
    2 -9 -4 37.9413
    2 -9 -4 33.7925
    -2 9 4 47.7463
    -2 9 4 36.6282
    -2 9 4 39.3636
    -2 9 4 59.2722
    1 -9 -4 53.3594
    1 -9 -4 45.9786
    1 -9 -4 46.7826
    -1 9 4 51.8681
    -1 9 4 46.6439
    -1 9 4 54.2833
    -1 9 4 46.2734
    0 -9 -4 32.2151
    0 -9 -4 26.0418
    0 -9 -4 36.3365
    0 -9 -4 34.5188
    0 -9 -4 32.673
    0 9 4 34.8141
    0 9 4 29.663
    0 9 4 30.646
    0 9 4 37.3557
    -1 -9 -4 222.129
    -1 -9 -4 228.393
    -1 -9 -4 245.201
    -1 -9 -4 223.851
    -1 -9 -4 213.021
    1 9 4 229.557
    1 9 4 227.519
    1 9 4 237.427
    1 9 4 219.019
    -2 -9 -4 50.3809
    -2 -9 -4 55.1127
    -2 -9 -4 56.5904
    -2 -9 -4 42.7435
    -2 -9 -4 42.25
    -2 -9 -4 43.5922
    -2 -9 -4 57.2112
    2 9 4 61.3859
    2 9 4 51.2206
    2 9 4 57.3627
    2 9 4 44.1436
    -3 -9 -4 176.25
    -3 -9 -4 162.508
    -3 -9 -4 161.005
    -3 -9 -4 153.299
    -3 -9 -4 162.937
    -3 -9 -4 150.328
    -3 -9 -4 150.504
    -3 -9 -4 177.488
    3 9 4 165.601
    3 9 4 160.726
    3 9 4 162.256
    -4 -9 -4 191.185
    -4 -9 -4 194.263
    -4 -9 -4 178.378
    -4 -9 -4 192.128
    -4 -9 -4 177.549
    -4 -9 -4 198.96
    4 9 4 189.718
    4 9 4 197.723
    -5 -9 -4 49.8922
    -5 -9 -4 66.0304
    -5 -9 -4 51.8014
    -5 -9 -4 49.8678
    -5 -9 -4 51.0684
    -5 -9 -4 49.8948
    5 9 4 55.5018
    5 9 4 54.6522
    -6 -9 -4 24.8565
    -6 -9 -4 17.5236
    -6 -9 -4 13.8891
    -6 -9 -4 9.44628
    -6 -9 -4 17.7526
    6 9 4 26.2405
    -7 -9 -4 185.171
    -7 -9 -4 167.725
    -7 -9 -4 197.298
    -7 -9 -4 190.507
    -8 -9 -4 46.3292
    -8 -9 -4 65.284
    -8 -9 -4 43.4982
    -9 -9 -4 0.05012
    -9 -9 -4 0.94178
    -9 -9 -4 0.89173
    -10 -9 -4 76.8446
    -10 -9 -4 83.4039
    -10 -9 -4 77.8873
    -10 -9 -4 87.5676
    -11 -9 -4 1.04132
    -11 -9 -4 0.3354
    -11 -9 -4 0.31155
    -11 -9 -4 -1.6954
    4 -10 -4 119.386
    4 -10 -4 124.601
    -4 10 4 117.933
    3 -10 -4 4.54491
    3 -10 -4 1.96945
    -3 10 4 1.3577
    -3 10 4 3.59168
    -3 10 4 5.11192
    -3 10 4 4.0946
    2 -10 -4 3.20333
    2 -10 -4 10.3183
    -2 10 4 4.33541
    -2 10 4 9.78736
    -2 10 4 7.67017
    -2 10 4 6.94439
    1 -10 -4 11.7313
    1 -10 -4 5.64242
    1 -10 -4 3.14527
    -1 10 4 3.3685
    -1 10 4 4.81926
    -1 10 4 5.19354
    -1 10 4 6.41017
    0 -10 -4 5.81326
    0 -10 -4 5.03422
    0 -10 -4 4.68978
    0 10 4 4.34015
    0 10 4 4.01036
    0 10 4 4.20866
    -1 -10 -4 41.8973
    -1 -10 -4 38.8433
    -1 -10 -4 39.8065
    -1 -10 -4 45.0364
    1 10 4 31.8814
    1 10 4 36.9994
    -2 -10 -4 19.5935
    -2 -10 -4 18.3324
    -2 -10 -4 26.4092
    -2 -10 -4 12.7293
    -2 -10 -4 17.3109
    2 10 4 16.6136
    2 10 4 19.765
    -3 -10 -4 114.983
    -3 -10 -4 100.325
    -3 -10 -4 123.088
    -3 -10 -4 110.279
    -3 -10 -4 99.0469
    -3 -10 -4 117.976
    -3 -10 -4 111.311
    -3 -10 -4 125.72
    3 10 4 118.836
    3 10 4 125.67
    3 10 4 108.165
    -4 -10 -4 98.1938
    -4 -10 -4 91.7315
    -4 -10 -4 84.819
    -4 -10 -4 85.7771
    -4 -10 -4 90.3946
    -4 -10 -4 97.651
    -4 -10 -4 91.8315
    4 10 4 93.2004
    4 10 4 95.5157
    4 10 4 86.6652
    -5 -10 -4 7.47411
    -5 -10 -4 17.6312
    -5 -10 -4 10.8904
    -5 -10 -4 10.4861
    5 10 4 9.4116
    -6 -10 -4 119.776
    -6 -10 -4 96.9932
    -6 -10 -4 112.829
    -6 -10 -4 108.608
    6 10 4 113.478
    -7 -10 -4 173.942
    -7 -10 -4 163.646
    -7 -10 -4 178.137
    -7 -10 -4 167.706
    7 10 4 158.594
    -8 -10 -4 26.2179
    -8 -10 -4 15.3209
    -8 -10 -4 20.9904
    -9 -10 -4 74.4564
    -9 -10 -4 59.9987
    -9 -10 -4 62.9654
    -10 -10 -4 72.4554
    -10 -10 -4 69.7478
    -10 -10 -4 71.1175
    -11 -10 -4 6.6477
    -11 -10 -4 8.12931
    -11 -10 -4 4.69078
    -11 -10 -4 4.06484
    2 -11 -4 12.2951
    2 -11 -4 17.589
    -2 11 4 7.01341
    -2 11 4 10.5477
    -2 11 4 9.93873
    1 -11 -4 -0.6954
    1 -11 -4 0.65333
    1 -11 -4 2.90109
    -1 11 4 0.46294
    -1 11 4 1.88832
    0 -11 -4 3.41607
    0 -11 -4 8.822
    0 -11 -4 6.22738
    0 11 4 6.89108
    0 11 4 5.78655
    0 11 4 5.29857
    -1 -11 -4 1.22548
    -1 -11 -4 1.16003
    -1 -11 -4 3.65103
    1 11 4 1.19225
    1 11 4 0.35928
    -2 -11 -4 26.5264
    -2 -11 -4 24.3754
    -2 -11 -4 28.2267
    -2 -11 -4 16.5106
    2 11 4 13.1289
    2 11 4 19.1162
    -3 -11 -4 47.4799
    -3 -11 -4 51.7309
    -3 -11 -4 50.5562
    -3 -11 -4 40.3626
    3 11 4 45.6615
    3 11 4 42.2439
    -4 -11 -4 92.4739
    -4 -11 -4 71.9051
    -4 -11 -4 84.7838
    -4 -11 -4 81.8456
    -4 -11 -4 84.1446
    -4 -11 -4 97.0145
    4 11 4 85.7902
    4 11 4 79.6304
    -5 -11 -4 51.9063
    -5 -11 -4 54.7463
    -5 -11 -4 44.0411
    5 11 4 46.2871
    -6 -11 -4 23.3253
    -6 -11 -4 24.9414
    -6 -11 -4 39.5307
    6 11 4 27.6083
    -7 -11 -4 16.8808
    -7 -11 -4 19.259
    -7 -11 -4 17.2902
    -7 -11 -4 16.2724
    7 11 4 19.0723
    -8 -11 -4 103.963
    -8 -11 -4 105.874
    -8 -11 -4 93.7541
    -8 -11 -4 86.9807
    8 11 4 101.944
    -9 -11 -4 19.1298
    -9 -11 -4 7.45465
    -9 -11 -4 9.09403
    -10 -11 -4 9.48757
    -10 -11 -4 5.02557
    -10 -11 -4 4.45744
    1 -12 -4 11.2075
    -1 12 4 10.9609
    -1 12 4 16.8934
    0 -12 -4 8.99482
    0 -12 -4 2.17642
    0 -12 -4 17.8414
    0 12 4 7.19118
    0 12 4 8.0205
    -1 -12 -4 1.6262
    -1 -12 -4 0.46606
    -1 -12 -4 2.04867
    1 12 4 -0.3438
    -2 -12 -4 178.922
    -2 -12 -4 168.518
    -2 -12 -4 157.732
    -2 -12 -4 156.084
    2 12 4 171.66
    -3 -12 -4 81.9367
    -3 -12 -4 68.0051
    -3 -12 -4 68.9417
    -3 -12 -4 70.0747
    3 12 4 79.3039
    3 12 4 75.6367
    -4 -12 -4 40.3432
    -4 -12 -4 34.5421
    -4 -12 -4 34.3729
    -4 -12 -4 38.634
    4 12 4 36.9606
    4 12 4 32.9773
    -5 -12 -4 16.1274
    -5 -12 -4 24.0185
    5 12 4 23.5149
    5 12 4 25.5665
    -6 -12 -4 12.4085
    -6 -12 -4 4.87023
    -6 -12 -4 13.2644
    6 12 4 6.87329
    -7 -12 -4 0.33262
    -7 -12 -4 -0.3367
    -7 -12 -4 0.87281
    7 12 4 0.36395
    -8 -12 -4 30.5398
    -8 -12 -4 25.3523
    -8 -12 -4 32.0432
    -8 -12 -4 16.238
    8 12 4 27.1961
    -9 -12 -4 5.76385
    -9 -12 -4 7.57916
    -9 -12 -4 4.90617
    9 12 4 2.80609
    -10 -12 -4 3.04172
    -10 -12 -4 2.86662
    -10 -12 -4 1.63195
    10 12 4 1.06644
    -1 -13 -4 0.50117
    -1 -13 -4 3.04171
    -1 -13 -4 6.14135
    -2 -13 -4 -1.3002
    -2 -13 -4 1.39044
    -2 -13 -4 0.64923
    2 13 4 0.65554
    -3 -13 -4 1.37621
    -3 -13 -4 3.22076
    -3 -13 -4 -1.4314
    -3 -13 -4 -0.7434
    3 13 4 -1.6125
    -4 -13 -4 7.75357
    -4 -13 -4 12.3854
    -4 -13 -4 6.79177
    4 13 4 5.39715
    -5 -13 -4 -2.2653
    -5 -13 -4 0.73146
    5 13 4 0.33152
    -6 -13 -4 1.07267
    -6 -13 -4 1.6538
    -7 -13 -4 15.1931
    -7 -13 -4 6.17826
    7 13 4 7.10713
    -8 -13 -4 1.71346
    -8 -13 -4 2.94972
    8 13 4 5.86802
    -5 -14 -4 -0.8659
    5 14 4 -1.4545
    -7 -11 5 34.9196
    6 11 -5 1.06844
    6 11 -5 1.11523
    -6 -11 5 2.14931
    -6 -11 5 -0.9591
    5 11 -5 14.1658
    5 11 -5 14.7574
    -5 -11 5 21.3151
    -5 -11 5 25.4371
    -5 -11 5 16.7181
    4 11 -5 62.2644
    4 11 -5 57.551
    -4 -11 5 61.3228
    -4 -11 5 61.5798
    -4 -11 5 52.3012
    -3 -11 5 189.844
    -3 -11 5 213.476
    -3 -11 5 209.536
    -3 -11 5 172.134
    -2 -11 5 35.83
    -2 -11 5 27.7339
    -1 -11 5 2.36981
    8 10 -5 0.54879
    -8 -10 5 3.86054
    -8 -10 5 1.51082
    -8 -10 5 0.28252
    7 10 -5 26.5571
    7 10 -5 34.8835
    -7 -10 5 41.9651
    -7 -10 5 23.0003
    -7 -10 5 37.2019
    6 10 -5 24.8981
    6 10 -5 33.436
    -6 -10 5 33.4939
    -6 -10 5 19.0289
    5 10 -5 7.06648
    5 10 -5 3.49628
    -5 -10 5 2.4146
    -5 -10 5 2.43323
    -5 -10 5 3.61025
    4 10 -5 0.64137
    4 10 -5 1.43736
    -4 -10 5 -1.4238
    -4 -10 5 -0.1331
    -4 -10 5 0.86875
    3 10 -5 1.54752
    3 10 -5 5.77637
    -3 -10 5 -1.0165
    -3 -10 5 1.63126
    -3 -10 5 2.39905
    -3 -10 5 5.48519
    2 10 -5 41.8885
    -2 -10 5 32.2368
    -2 -10 5 51.3335
    -2 -10 5 61.5661
    -2 -10 5 31.2142
    1 10 -5 44.1994
    1 10 -5 59.9329
    -1 -10 5 48.7706
    -1 -10 5 50.3602
    0 10 -5 35.5658
    0 10 -5 39.0507
    0 -10 5 51.1563
    0 -10 5 28.1888
    -1 10 -5 11.773
    1 -10 5 4.9654
    9 9 -5 5.76256
    -9 -9 5 3.91883
    -9 -9 5 3.95918
    -9 -9 5 8.59416
    8 9 -5 15.8065
    -8 -9 5 10.2606
    -8 -9 5 7.91373
    -8 -9 5 8.99396
    7 9 -5 5.61704
    7 9 -5 4.35258
    -7 -9 5 6.46617
    -7 -9 5 2.70379
    -7 -9 5 9.82331
    6 9 -5 1.84418
    6 9 -5 1.10352
    -6 -9 5 0.84861
    -6 -9 5 -0.6645
    -6 -9 5 0.9269
    5 9 -5 3.30591
    5 9 -5 3.91519
    -5 -9 5 7.57094
    -5 -9 5 3.80698
    -5 -9 5 10.5511
    4 9 -5 5.00231
    4 9 -5 12.6821
    -4 -9 5 1.8035
    -4 -9 5 13.2932
    -4 -9 5 7.3195
    -4 -9 5 4.15477
    3 9 -5 9.16666
    3 9 -5 7.65161
    -3 -9 5 11.9234
    -3 -9 5 0.40104
    -3 -9 5 6.76466
    -3 -9 5 6.0052
    2 9 -5 21.3964
    2 9 -5 27.4872
    -2 -9 5 21.2408
    -2 -9 5 21.5304
    -2 -9 5 19.9785
    -2 -9 5 39.161
    1 9 -5 2.96846
    1 9 -5 3.32398
    1 9 -5 9.95624
    -1 -9 5 6.82752
    -1 -9 5 4.57856
    -1 -9 5 2.13955
    0 9 -5 14.2169
    0 9 -5 26.2603
    0 9 -5 20.0027
    0 9 -5 19.549
    0 -9 5 19.2033
    0 -9 5 14.2469
    -1 9 -5 39.3178
    -1 9 -5 51.5824
    -1 9 -5 37.6031
    -1 9 -5 47.6102
    1 -9 5 41.902
    1 -9 5 52.5854
    -2 9 -5 76.4684
    -2 9 -5 68.4789
    -2 9 -5 74.7094
    -2 9 -5 76.7234
    2 -9 5 64.9993
    2 -9 5 98.1453
    -3 9 -5 0.04945
    -3 9 -5 2.28506
    3 -9 5 -0.3393
    10 8 -5 30.3214
    -10 -8 5 34.6099
    -10 -8 5 31.395
    9 8 -5 16.7294
    -9 -8 5 18.724
    -9 -8 5 26.8824
    -9 -8 5 25.3918
    8 8 -5 3.1534
    -8 -8 5 -1.1251
    -8 -8 5 1.9171
    -8 -8 5 -0.2254
    7 8 -5 58.9467
    7 8 -5 43.7443
    -7 -8 5 42.7174
    -7 -8 5 53.8653
    -7 -8 5 54.4288
    6 8 -5 57.0761
    6 8 -5 55.5386
    -6 -8 5 61.0019
    -6 -8 5 55.2563
    -6 -8 5 59.0342
    5 8 -5 212.549
    5 8 -5 202.5
    -5 -8 5 211.058
    -5 -8 5 202.035
    4 8 -5 207.26
    4 8 -5 183.534
    -4 -8 5 207.565
    -4 -8 5 200.57
    -4 -8 5 197.722
    -4 -8 5 175.573
    3 8 -5 22.9982
    3 8 -5 20.8533
    3 8 -5 27.7912
    -3 -8 5 21.9348
    -3 -8 5 27.3238
    -3 -8 5 25.526
    2 8 -5 1.3673
    2 8 -5 0.52915
    2 8 -5 1.78859
    2 8 -5 3.96633
    2 8 -5 1.18469
    -2 -8 5 1.04696
    -2 -8 5 -0.7397
    -2 -8 5 0.66959
    -2 -8 5 -0.5349
    1 8 -5 30.013
    1 8 -5 23.7273
    1 8 -5 28.4822
    1 8 -5 28.0038
    -1 -8 5 24.3051
    -1 -8 5 21.5492
    -1 -8 5 26.9532
    0 8 -5 33.3396
    0 8 -5 45.9251
    0 8 -5 36.1178
    0 8 -5 37.5556
    0 -8 5 33.5386
    0 -8 5 28.022
    -1 8 -5 143.789
    -1 8 -5 150.93
    -1 8 -5 147.87
    -1 8 -5 161.633
    1 -8 5 134.01
    1 -8 5 149.724
    -2 8 -5 21.6454
    -2 8 -5 35.7564
    -2 8 -5 24.7119
    -2 8 -5 32.5015
    2 -8 5 22.8058
    2 -8 5 21.5838
    -3 8 -5 0.7709
    -3 8 -5 4.52918
    -3 8 -5 -0.5276
    3 -8 5 1.79591
    3 -8 5 2.07907
    -4 8 -5 19.6634
    -4 8 -5 16.0901
    4 -8 5 18.7321
    4 -8 5 11.5867
    10 7 -5 216.351
    -10 -7 5 197.975
    -10 -7 5 188.196
    -10 -7 5 219.724
    9 7 -5 -0.7453
    -9 -7 5 -1.0208
    -9 -7 5 -0.2647
    -9 -7 5 -0.3514
    8 7 -5 1.47112
    -8 -7 5 0.51638
    -8 -7 5 1.231
    -8 -7 5 0.10421
    7 7 -5 53.9506
    7 7 -5 65.9542
    -7 -7 5 72.7521
    -7 -7 5 69.3388
    6 7 -5 8.21653
    6 7 -5 13.6288
    -6 -7 5 10.1447
    -6 -7 5 13.4258
    5 7 -5 321.397
    5 7 -5 348.048
    -5 -7 5 321.46
    -5 -7 5 343.16
    -5 -7 5 333.334
    4 7 -5 1.74078
    4 7 -5 -0.4663
    4 7 -5 0.99285
    -4 -7 5 -0.2926
    -4 -7 5 0.09746
    -4 -7 5 1.12778
    -4 -7 5 0.38531
    3 7 -5 157.305
    3 7 -5 136.759
    3 7 -5 155.433
    3 7 -5 152.434
    3 7 -5 148.367
    -3 -7 5 157.071
    -3 -7 5 158.198
    -3 -7 5 138.081
    -3 -7 5 149.51
    -3 -7 5 161.515
    2 7 -5 68.8356
    2 7 -5 75.5741
    2 7 -5 63.5972
    2 7 -5 72.4216
    2 7 -5 73.2395
    2 7 -5 72.9679
    -2 -7 5 71.2588
    -2 -7 5 63.0754
    -2 -7 5 71.2577
    -2 -7 5 68.2449
    1 7 -5 17.5266
    1 7 -5 10.0602
    1 7 -5 7.96296
    1 7 -5 6.76364
    1 7 -5 11.0279
    -1 -7 5 10.1321
    -1 -7 5 12.9175
    -1 -7 5 4.88733
    0 7 -5 75.5273
    0 7 -5 85.3146
    0 7 -5 81.2503
    0 7 -5 77.9624
    0 -7 5 77.7853
    0 -7 5 76.3135
    -1 7 -5 84.3296
    -1 7 -5 90.2325
    -1 7 -5 93.5881
    -1 7 -5 93.1929
    1 -7 5 85.5264
    1 -7 5 86.9552
    -2 7 -5 37.6906
    -2 7 -5 43.8871
    -2 7 -5 46.5547
    -2 7 -5 48.9449
    2 -7 5 58.1888
    2 -7 5 50.6394
    -3 7 -5 15.1746
    -3 7 -5 17.9661
    -3 7 -5 8.73627
    3 -7 5 7.95749
    3 -7 5 10.733
    -4 7 -5 5.64362
    -4 7 -5 3.3529
    -4 7 -5 6.28253
    4 -7 5 11.4859
    4 -7 5 5.76304
    -5 7 -5 3.7475
    -5 7 -5 0.76738
    5 -7 5 3.31691
    5 -7 5 0.9565
    10 6 -5 28.7307
    -10 -6 5 13.1263
    -10 -6 5 30.1458
    -10 -6 5 18.146
    9 6 -5 -1.2177
    -9 -6 5 0.38759
    -9 -6 5 1.01509
    -9 -6 5 0.4726
    8 6 -5 33.1618
    -8 -6 5 27.9758
    -8 -6 5 24.8843
    7 6 -5 2.33455
    7 6 -5 3.91687
    -7 -6 5 4.26959
    -7 -6 5 5.12865
    6 6 -5 271.396
    6 6 -5 295.216
    -6 -6 5 275.068
    -6 -6 5 278.202
    5 6 -5 60.7184
    5 6 -5 64.1879
    -5 -6 5 49.9714
    -5 -6 5 61.1967
    -5 -6 5 61.7389
    -5 -6 5 69.9196
    -5 -6 5 60.4067
    4 6 -5 140.841
    4 6 -5 142.355
    4 6 -5 147.516
    4 6 -5 126.772
    -4 -6 5 129.483
    -4 -6 5 132.502
    -4 -6 5 133.913
    -4 -6 5 119.393
    -4 -6 5 133.954
    -4 -6 5 117.873
    -4 -6 5 129.623
    -4 -6 5 133.202
    3 6 -5 163.389
    3 6 -5 153.928
    3 6 -5 159.692
    3 6 -5 165.361
    3 6 -5 168.13
    -3 -6 5 151.04
    -3 -6 5 159.741
    -3 -6 5 161.477
    -3 -6 5 156.128
    -3 -6 5 143.934
    -3 -6 5 156.251
    2 6 -5 31.2596
    2 6 -5 34.1184
    2 6 -5 38.0576
    2 6 -5 42.0344
    2 6 -5 40.8657
    2 6 -5 36.7285
    -2 -6 5 34.7783
    -2 -6 5 46.141
    -2 -6 5 38.0612
    -2 -6 5 27.093
    -2 -6 5 23.4533
    -2 -6 5 37.1859
    1 6 -5 0.69092
    1 6 -5 1.79984
    1 6 -5 1.75685
    1 6 -5 1.91422
    1 6 -5 0.28033
    1 6 -5 0.00031
    -1 -6 5 0.9745
    -1 -6 5 0.28792
    -1 -6 5 1.46005
    -1 -6 5 3.10268
    -1 -6 5 1.74461
    -1 -6 5 0.08183
    0 6 -5 336.643
    0 6 -5 310.649
    0 6 -5 321.606
    0 6 -5 334.353
    0 6 -5 328.222
    0 -6 5 316.442
    0 -6 5 340.785
    0 -6 5 302.28
    0 -6 5 331.784
    -1 6 -5 178.149
    -1 6 -5 191.558
    -1 6 -5 177.22
    -1 6 -5 177.91
    1 -6 5 162.124
    1 -6 5 177.325
    1 -6 5 171.168
    -2 6 -5 61.6504
    -2 6 -5 49.5564
    -2 6 -5 40.4137
    -2 6 -5 47.2707
    2 -6 5 37.8232
    2 -6 5 42.0375
    -3 6 -5 -0.9149
    -3 6 -5 0.77571
    -3 6 -5 1.81655
    3 -6 5 -1.0881
    3 -6 5 -0.2325
    -4 6 -5 23.6229
    -4 6 -5 25.0683
    -4 6 -5 33.6466
    4 -6 5 24.1683
    4 -6 5 29.7859
    -5 6 -5 0.68089
    -5 6 -5 0.33646
    -5 6 -5 3.65037
    5 -6 5 2.73205
    5 -6 5 2.73997
    -6 6 -5 62.3787
    -6 6 -5 51.6116
    6 -6 5 59.5159
    6 -6 5 67.3455
    11 5 -5 4.79142
    -11 -5 5 -2.0338
    10 5 -5 10.8284
    -10 -5 5 16.1693
    -10 -5 5 19.2525
    9 5 -5 84.7739
    -9 -5 5 113.482
    -9 -5 5 111.128
    -9 -5 5 99.1014
    -9 -5 5 89.5273
    8 5 -5 0.16298
    -8 -5 5 1.55546
    -8 -5 5 0.69769
    -8 -5 5 0.30548
    7 5 -5 84.5252
    7 5 -5 78.7311
    -7 -5 5 76.48
    -7 -5 5 79.6257
    -7 -5 5 76.4389
    6 5 -5 167.744
    6 5 -5 149.218
    -6 -5 5 159.734
    -6 -5 5 154.239
    -6 -5 5 147.218
    -6 -5 5 159.65
    -6 -5 5 150.414
    5 5 -5 771.115
    5 5 -5 775.117
    5 5 -5 790.861
    -5 -5 5 758.794
    -5 -5 5 734.342
    -5 -5 5 753.882
    -5 -5 5 741.694
    -5 -5 5 774.998
    -5 -5 5 762.156
    4 5 -5 80.0247
    4 5 -5 88.6617
    4 5 -5 92.1718
    4 5 -5 76.9646
    4 5 -5 90.5834
    4 5 -5 78.1725
    -4 -5 5 88.5809
    -4 -5 5 73.0465
    -4 -5 5 89.3246
    -4 -5 5 81.9605
    -4 -5 5 86.8274
    -4 -5 5 84.4734
    -4 -5 5 77.3436
    3 5 -5 0.96053
    3 5 -5 0.56353
    3 5 -5 0.63136
    3 5 -5 0.99105
    3 5 -5 -0.2776
    3 5 -5 1.18996
    -3 -5 5 4.26831
    -3 -5 5 -0.0497
    -3 -5 5 2.31842
    -3 -5 5 1.17076
    -3 -5 5 -1.1334
    -3 -5 5 2.27006
    -3 -5 5 0.21994
    -3 -5 5 -0.9249
    2 5 -5 254.648
    2 5 -5 264.118
    2 5 -5 259.529
    2 5 -5 251.84
    2 5 -5 257.176
    2 5 -5 249.147
    -2 -5 5 261.692
    -2 -5 5 245.269
    -2 -5 5 246.018
    -2 -5 5 254.906
    -2 -5 5 255.152
    -2 -5 5 254.344
    1 5 -5 19.8292
    1 5 -5 25.4313
    1 5 -5 22.1984
    1 5 -5 23.7684
    1 5 -5 19.1337
    -1 -5 5 26.8168
    -1 -5 5 22.6318
    -1 -5 5 24.5966
    -1 -5 5 28.2952
    -1 -5 5 24.714
    -1 -5 5 25.1746
    0 5 -5 535.806
    0 5 -5 556.506
    0 5 -5 542.568
    0 5 -5 523.21
    0 5 -5 560.958
    0 -5 5 522.309
    0 -5 5 537.336
    0 -5 5 512.955
    0 -5 5 540.258
    0 -5 5 571.692
    -1 5 -5 176.076
    -1 5 -5 188.589
    -1 5 -5 178.21
    -1 5 -5 187.804
    -1 5 -5 176.36
    1 -5 5 191.796
    1 -5 5 181.399
    1 -5 5 170.76
    1 -5 5 187.747
    1 -5 5 182.709
    -2 5 -5 85.2697
    -2 5 -5 84.6549
    -2 5 -5 89.2314
    -2 5 -5 84.7226
    2 -5 5 103.931
    2 -5 5 82.6486
    2 -5 5 74.8692
    2 -5 5 79.8492
    -3 5 -5 74.5368
    -3 5 -5 75.6774
    -3 5 -5 66.8828
    3 -5 5 63.9439
    3 -5 5 80.7071
    -4 5 -5 14.3779
    -4 5 -5 15.9033
    -4 5 -5 22.5494
    4 -5 5 10.6226
    4 -5 5 22.1301
    -5 5 -5 1.37046
    -5 5 -5 -1.4471
    -5 5 -5 0.95351
    5 -5 5 2.00278
    5 -5 5 -0.4424
    -6 5 -5 1.1868
    -6 5 -5 -0.7055
    -6 5 -5 -0.1065
    6 -5 5 5.30709
    6 -5 5 0.79004
    -7 5 -5 11.7418
    -7 5 -5 13.5391
    7 -5 5 -0.7573
    7 -5 5 6.82735
    11 4 -5 227.409
    -11 -4 5 244.394
    10 4 -5 -0.8989
    -10 -4 5 2.04908
    -10 -4 5 1.03645
    9 4 -5 -0.0519
    -9 -4 5 -0.1528
    -9 -4 5 0.28283
    -9 -4 5 0.45838
    8 4 -5 16.7887
    -8 -4 5 18.6395
    -8 -4 5 18.7755
    -8 -4 5 11.1188
    7 4 -5 20.0757
    7 4 -5 21.0843
    -7 -4 5 19.6969
    -7 -4 5 18.429
    -7 -4 5 16.2683
    -7 -4 5 20.2599
    -7 -4 5 19.5579
    6 4 -5 876.725
    6 4 -5 870.817
    -6 -4 5 868.071
    -6 -4 5 848.217
    -6 -4 5 839.474
    -6 -4 5 851.294
    -6 -4 5 869.353
    -6 -4 5 864.14
    5 4 -5 1.11131
    5 4 -5 0.98858
    5 4 -5 0.35387
    5 4 -5 1.08422
    -5 -4 5 2.74139
    -5 -4 5 2.1519
    -5 -4 5 0.54056
    -5 -4 5 1.05563
    -5 -4 5 2.14571
    -5 -4 5 1.31984
    -5 -4 5 2.25657
    4 4 -5 206.359
    4 4 -5 200.119
    4 4 -5 219.594
    4 4 -5 210.162
    4 4 -5 208.43
    4 4 -5 212.415
    4 4 -5 212.807
    -4 -4 5 202.755
    -4 -4 5 207.698
    -4 -4 5 201.106
    -4 -4 5 201.122
    -4 -4 5 216.457
    -4 -4 5 202.759
    -4 -4 5 204.205
    -4 -4 5 204.924
    3 4 -5 227.392
    3 4 -5 231.342
    3 4 -5 225.618
    3 4 -5 227.999
    3 4 -5 232.856
    3 4 -5 234.195
    3 4 -5 220.777
    -3 -4 5 224.749
    -3 -4 5 232.078
    -3 -4 5 234.407
    -3 -4 5 216.936
    -3 -4 5 217.247
    -3 -4 5 228.595
    -3 -4 5 226.445
    2 4 -5 3.74538
    2 4 -5 2.6458
    2 4 -5 3.65884
    2 4 -5 2.14432
    2 4 -5 4.03239
    2 4 -5 1.81813
    2 4 -5 2.67578
    2 4 -5 4.83067
    -2 -4 5 5.61621
    -2 -4 5 5.52657
    -2 -4 5 3.69978
    -2 -4 5 3.72804
    -2 -4 5 1.45265
    -2 -4 5 3.77941
    -2 -4 5 2.426
    -2 -4 5 2.78201
    1 4 -5 564.045
    1 4 -5 541.433
    1 4 -5 516.434
    1 4 -5 533.262
    1 4 -5 561.991
    1 4 -5 582.011
    1 4 -5 553.993
    1 4 -5 562.895
    -1 -4 5 559.562
    -1 -4 5 547.189
    -1 -4 5 522.482
    -1 -4 5 575.825
    -1 -4 5 593.678
    -1 -4 5 572.487
    0 4 -5 14.8778
    0 4 -5 15.8686
    0 4 -5 16.1906
    0 4 -5 16.3546
    0 4 -5 15.422
    0 -4 5 13.449
    0 -4 5 18.1172
    0 -4 5 13.7559
    0 -4 5 15.5218
    0 -4 5 14.4575
    -1 4 -5 15.0909
    -1 4 -5 18.1978
    -1 4 -5 17.7681
    -1 4 -5 13.9997
    -1 4 -5 19.4724
    -1 4 -5 18.8993
    1 -4 5 19.1954
    1 -4 5 16.4523
    1 -4 5 15.2054
    1 -4 5 23.7129
    1 -4 5 20.5419
    1 -4 5 30.8534
    -2 4 -5 1405.1
    -2 4 -5 1387.48
    -2 4 -5 1345.78
    -2 4 -5 1353.6
    2 -4 5 1399.49
    2 -4 5 1362.15
    2 -4 5 1441.18
    2 -4 5 1288.55
    2 -4 5 1423.79
    -3 4 -5 151.83
    -3 4 -5 144.505
    -3 4 -5 169.202
    3 -4 5 143.096
    3 -4 5 142.587
    3 -4 5 140.902
    3 -4 5 157.264
    -4 4 -5 1.1971
    -4 4 -5 1.61122
    -4 4 -5 0.9554
    4 -4 5 5.21075
    4 -4 5 0.56326
    -5 4 -5 7.21872
    -5 4 -5 8.38
    -5 4 -5 10.1251
    5 -4 5 8.20707
    5 -4 5 9.32685
    -6 4 -5 8.36298
    -6 4 -5 5.35977
    -6 4 -5 10.902
    6 -4 5 13.8949
    6 -4 5 7.72757
    -7 4 -5 2.29378
    -7 4 -5 1.00901
    -7 4 -5 0.25901
    7 -4 5 3.34413
    7 -4 5 1.12946
    -8 4 -5 -0.6421
    -8 4 -5 1.79725
    11 3 -5 26.4446
    -11 -3 5 23.1534
    10 3 -5 18.0576
    -10 -3 5 18.1801
    -10 -3 5 30.5897
    9 3 -5 96.1204
    -9 -3 5 104.987
    -9 -3 5 108.776
    -9 -3 5 86.0465
    8 3 -5 10.2085
    -8 -3 5 9.34357
    -8 -3 5 8.73642
    -8 -3 5 6.09759
    -8 -3 5 4.03886
    7 3 -5 13.6863
    7 3 -5 13.7268
    -7 -3 5 16.086
    -7 -3 5 15.3304
    -7 -3 5 15.6896
    -7 -3 5 17.5395
    -7 -3 5 15.2328
    -7 -3 5 14.5579
    -7 -3 5 15.2029
    6 3 -5 222.145
    6 3 -5 235.106
    6 3 -5 205.657
    -6 -3 5 207.635
    -6 -3 5 221.675
    -6 -3 5 223.47
    -6 -3 5 225.716
    -6 -3 5 211.859
    -6 -3 5 212.685
    -6 -3 5 208.734
    5 3 -5 3.95401
    5 3 -5 6.86749
    5 3 -5 4.01155
    5 3 -5 1.68884
    5 3 -5 0.82911
    -5 -3 5 2.90187
    -5 -3 5 1.66226
    -5 -3 5 2.84526
    -5 -3 5 4.31087
    -5 -3 5 3.15733
    -5 -3 5 4.9722
    -5 -3 5 5.51012
    -5 -3 5 1.24641
    4 3 -5 525.5
    4 3 -5 514.668
    4 3 -5 516.654
    4 3 -5 539.331
    4 3 -5 512.518
    4 3 -5 506.721
    4 3 -5 526.935
    -4 -3 5 532.054
    -4 -3 5 520.554
    -4 -3 5 514.219
    -4 -3 5 548.903
    -4 -3 5 503.8
    -4 -3 5 498.016
    -4 -3 5 534.833
    3 3 -5 25.3004
    3 3 -5 28.4154
    3 3 -5 26.2597
    3 3 -5 26.7278
    3 3 -5 32.7013
    3 3 -5 27.4607
    3 3 -5 28.9751
    -3 -3 5 27.2584
    -3 -3 5 33.3933
    -3 -3 5 31.5225
    -3 -3 5 35.4895
    -3 -3 5 24.9364
    -3 -3 5 29.9247
    -3 -3 5 27.7711
    -3 -3 5 24.6142
    2 3 -5 413.101
    2 3 -5 428.05
    2 3 -5 427.663
    2 3 -5 411.367
    2 3 -5 426.126
    2 3 -5 446.255
    2 3 -5 442.113
    -2 -3 5 423.081
    -2 -3 5 452.375
    -2 -3 5 411.093
    -2 -3 5 413.842
    -2 -3 5 408.811
    -2 -3 5 424.558
    -2 -3 5 403.613
    1 3 -5 52.5304
    1 3 -5 65.5497
    1 3 -5 55.3565
    1 3 -5 57.7161
    1 3 -5 62.5882
    1 3 -5 56.3677
    1 3 -5 55.7615
    1 3 -5 61.5336
    -1 -3 5 64.719
    -1 -3 5 63.5901
    -1 -3 5 57.7843
    -1 -3 5 49.6518
    -1 -3 5 54.4925
    -1 -3 5 53.1292
    0 3 -5 970.405
    0 3 -5 1042.43
    0 3 -5 1035.74
    0 3 -5 1070.93
    0 3 -5 1081.34
    0 3 -5 1054.15
    0 3 -5 1063.81
    0 3 -5 1026.06
    0 -3 5 1066.03
    0 -3 5 1029.01
    0 -3 5 1056.22
    0 -3 5 1038.53
    0 -3 5 1070.24
    0 -3 5 1037.67
    -1 3 -5 696.108
    -1 3 -5 725.073
    -1 3 -5 697.152
    -1 3 -5 666.678
    -1 3 -5 677.17
    -1 3 -5 716.379
    -1 3 -5 700.606
    -1 3 -5 721.284
    -1 3 -5 684.6
    1 -3 5 694.418
    1 -3 5 718.793
    1 -3 5 723.355
    1 -3 5 714.479
    1 -3 5 695.346
    1 -3 5 666.701
    1 -3 5 644.744
    -2 3 -5 915.262
    -2 3 -5 977
    -2 3 -5 961.983
    -2 3 -5 916.03
    2 -3 5 941.775
    2 -3 5 945.25
    2 -3 5 966.597
    2 -3 5 935.895
    2 -3 5 979.249
    -3 3 -5 36.5935
    -3 3 -5 33.7156
    -3 3 -5 31.7577
    -3 3 -5 29.7434
    3 -3 5 39.9001
    3 -3 5 34.6819
    3 -3 5 46.0253
    3 -3 5 42.3428
    -4 3 -5 128.247
    -4 3 -5 131.63
    -4 3 -5 119.666
    4 -3 5 133.855
    4 -3 5 131.066
    4 -3 5 136.539
    4 -3 5 138.803
    -5 3 -5 85.0914
    -5 3 -5 79.4056
    -5 3 -5 79.0813
    5 -3 5 80.4193
    5 -3 5 84.5892
    -6 3 -5 6.24543
    -6 3 -5 5.80654
    -6 3 -5 5.89304
    6 -3 5 5.68251
    6 -3 5 10.4849
    -7 3 -5 58.5877
    -7 3 -5 53.6892
    -7 3 -5 63.0605
    7 -3 5 46.0132
    7 -3 5 61.4957
    7 -3 5 49.9069
    -8 3 -5 2.95152
    -8 3 -5 0.33761
    -8 3 -5 2.31492
    8 -3 5 3.15002
    -9 3 -5 0.13435
    -9 3 -5 3.21434
    11 2 -5 17.8806
    -11 -2 5 7.97589
    10 2 -5 90.5175
    -10 -2 5 122.844
    -10 -2 5 93.2151
    9 2 -5 80.6708
    -9 -2 5 79.5566
    -9 -2 5 78.9406
    -9 -2 5 85.7449
    -9 -2 5 75.0126
    8 2 -5 6.61121
    -8 -2 5 10.6854
    -8 -2 5 17.8402
    -8 -2 5 9.81371
    -8 -2 5 9.06609
    -8 -2 5 12.8123
    -8 -2 5 6.09465
    7 2 -5 135.209
    7 2 -5 130.82
    7 2 -5 99.7285
    -7 -2 5 118.834
    -7 -2 5 137.099
    -7 -2 5 130.78
    -7 -2 5 126.088
    -7 -2 5 126.498
    -7 -2 5 127.942
    -7 -2 5 122.515
    6 2 -5 225.622
    6 2 -5 260.586
    6 2 -5 241.213
    -6 -2 5 239.02
    -6 -2 5 255.106
    -6 -2 5 235.735
    -6 -2 5 224.065
    -6 -2 5 239.525
    -6 -2 5 248.019
    -6 -2 5 246.128
    -6 -2 5 243.657
    5 2 -5 25.5821
    5 2 -5 28.3819
    5 2 -5 19.0969
    5 2 -5 19.2815
    5 2 -5 20.8707
    5 2 -5 17.0712
    -5 -2 5 22.198
    -5 -2 5 16.292
    -5 -2 5 21.1147
    -5 -2 5 23.2503
    -5 -2 5 22.9074
    -5 -2 5 17.7438
    -5 -2 5 16.5032
    -5 -2 5 19.6138
    4 2 -5 35.5123
    4 2 -5 30.14
    4 2 -5 21.9357
    4 2 -5 30.6731
    4 2 -5 36.8258
    4 2 -5 33.5523
    4 2 -5 38.7058
    -4 -2 5 39.2895
    -4 -2 5 27.0759
    -4 -2 5 32.2656
    -4 -2 5 29.7217
    -4 -2 5 30.143
    -4 -2 5 26.0836
    -4 -2 5 36.2276
    -4 -2 5 38.2249
    -4 -2 5 34.4987
    3 2 -5 7.07255
    3 2 -5 14.9383
    3 2 -5 8.3608
    3 2 -5 16.2946
    3 2 -5 11.0613
    3 2 -5 8.0756
    3 2 -5 13.4057
    -3 -2 5 7.55377
    -3 -2 5 10.4523
    -3 -2 5 7.83425
    -3 -2 5 13.0832
    -3 -2 5 10.7425
    -3 -2 5 7.46287
    -3 -2 5 11.5812
    -3 -2 5 10.1688
    -3 -2 5 13.9682
    2 2 -5 86.2676
    2 2 -5 87.3514
    2 2 -5 87.7641
    2 2 -5 88.3666
    2 2 -5 85.6098
    2 2 -5 83.1333
    2 2 -5 92.2811
    -2 -2 5 89.2392
    -2 -2 5 90.4646
    -2 -2 5 87.992
    -2 -2 5 99.5
    -2 -2 5 84.1254
    -2 -2 5 97.2239
    -2 -2 5 83.9979
    -2 -2 5 83.0741
    -2 -2 5 93.3327
    1 2 -5 702.762
    1 2 -5 686.68
    1 2 -5 710.431
    1 2 -5 661.707
    1 2 -5 706.29
    1 2 -5 740.051
    1 2 -5 684.419
    1 2 -5 699.42
    -1 -2 5 723.168
    -1 -2 5 699.537
    -1 -2 5 676.244
    -1 -2 5 717.988
    -1 -2 5 679.853
    -1 -2 5 713.988
    -1 -2 5 694.099
    0 2 -5 275.643
    0 2 -5 284.788
    0 2 -5 291.468
    0 2 -5 296.115
    0 2 -5 282.57
    0 2 -5 290.523
    0 2 -5 283.204
    0 2 -5 272.283
    0 -2 5 298.924
    0 -2 5 297.528
    0 -2 5 252.781
    0 -2 5 289.051
    0 -2 5 272.471
    0 -2 5 293.319
    -1 2 -5 383.765
    -1 2 -5 408.486
    -1 2 -5 405.829
    -1 2 -5 374.933
    -1 2 -5 373.36
    -1 2 -5 401.073
    -1 2 -5 392.31
    1 -2 5 401.596
    1 -2 5 403.181
    1 -2 5 405.219
    1 -2 5 402.085
    1 -2 5 379.259
    -2 2 -5 338
    -2 2 -5 339.239
    -2 2 -5 320.891
    -2 2 -5 343.052
    -2 2 -5 316.426
    -2 2 -5 333.018
    -2 2 -5 346.581
    2 -2 5 347.653
    2 -2 5 328.425
    2 -2 5 329.986
    2 -2 5 364.207
    2 -2 5 348.28
    2 -2 5 339.781
    -3 2 -5 43.7513
    -3 2 -5 45.2996
    -3 2 -5 42.2631
    -3 2 -5 46.6234
    -3 2 -5 41.0539
    -3 2 -5 35.5379
    3 -2 5 47.5331
    3 -2 5 37.5769
    3 -2 5 35.4742
    3 -2 5 45.7408
    3 -2 5 38.3718
    3 -2 5 39.8785
    -4 2 -5 345.618
    -4 2 -5 336.725
    -4 2 -5 324.151
    -4 2 -5 342.367
    -4 2 -5 319.632
    4 -2 5 319.03
    4 -2 5 331.706
    4 -2 5 329.683
    4 -2 5 334.223
    -5 2 -5 116.91
    -5 2 -5 105.449
    -5 2 -5 100.77
    -5 2 -5 115.97
    5 -2 5 99.7277
    5 -2 5 111.427
    5 -2 5 120.357
    5 -2 5 102.261
    -6 2 -5 45.2762
    -6 2 -5 55.7514
    -6 2 -5 58.1784
    6 -2 5 51.1092
    -7 2 -5 27.3114
    -7 2 -5 40.529
    -7 2 -5 36.3145
    7 -2 5 33.0918
    -8 2 -5 0.51404
    -8 2 -5 3.25728
    -8 2 -5 0.40929
    8 -2 5 0.54969
    -9 2 -5 6.38964
[truncated: 379,627 more chars]
