# Supplementary material for: Crystal structure of (3-carb­oxy­prop­yl)tri­phenyl­phospho­nium hexa­fluorido­phosphate
Source: Acta Crystallogr Sect E Struct Rep Online. 2014 Oct 24;70(Pt 11):o1197–8. doi: 10.1107/S160053681402323X (PMC4257321; doi:10.1107/S160053681402323X)
Supplement: Supplementary file 2 [file e-70-o1197-Isup2.hkl]

#
# h,k,l, Fc-squared, Fo-squared, sigma(Fo-squared), status flag
#
data_I
_shelx_title ' mspch26_0m_a.res in P-1'
_shelx_refln_list_code          4
_shelx_F_calc_maximum      159.92
_exptl_crystal_F_000       508.00
_reflns_d_resolution_high  0.7597

loop_
 _space_group_symop_operation_xyz
 'x, y, z'
 '-x, -y, -z'

_cell_length_a     9.3307
_cell_length_b    10.6773
_cell_length_c    12.8129
_cell_angle_alpha  72.460
_cell_angle_beta   82.307
_cell_angle_gamma  65.495

_shelx_F_squared_multiplier     1.000

loop_
 _refln_index_h
 _refln_index_k
 _refln_index_l
 _refln_F_squared_calc
 _refln_F_squared_meas
 _refln_F_squared_sigma
 _refln_observed_status
   1   0   0        490.84        486.98         3.84 o
   2   0   0       9137.91       9021.56        71.85 o
   3   0   0        399.58        386.15         3.84 o
   4   0   0          3.88          2.41         0.43 o
   5   0   0        360.30        340.98         4.46 o
   6   0   0         55.52         56.03         2.62 o
   7   0   0          0.02         -0.47         0.93 o
   8   0   0          6.01          2.56         1.27 o
   9   0   0          0.31          0.09         1.96 o
  10   0   0         66.50         75.81        11.08 o
  11   0   0        162.27        146.87        11.62 o
 -10   1   0          4.66          8.21         3.37 o
  -9   1   0         13.35         10.66         2.81 o
  -8   1   0         50.07         48.16         3.49 o
  -7   1   0         73.56         72.15         4.07 o
  -6   1   0       1369.32       1348.72        16.12 o
  -5   1   0        205.58        200.44         3.37 o
  -4   1   0        204.17        228.18         3.02 o
  -3   1   0        190.59        223.66         2.59 o
  -2   1   0          7.78         12.21         0.61 o
  -1   1   0       1364.16       1356.30        10.42 o
   0   1   0        308.17        271.74         2.35 o
   1   1   0         14.58         20.83         0.56 o
   2   1   0       1886.60       1807.74        12.41 o
   3   1   0       1376.60       1286.30         8.57 o
   4   1   0       2453.83       2544.26        17.44 o
   5   1   0         24.53         26.70         1.21 o
   6   1   0        791.91        804.97        10.33 o
   7   1   0        461.83        476.63         7.88 o
   8   1   0        148.87        138.69         5.88 o
   9   1   0         49.67         47.10         6.99 o
  10   1   0         29.05         15.23         6.14 o
  11   1   0         15.55         17.07         4.54 o
 -10   2   0          2.88          2.25         3.22 o
  -9   2   0         34.39         24.02         4.44 o
  -8   2   0          0.00          0.84         1.41 o
  -7   2   0          1.33          0.32         1.22 o
  -6   2   0         34.70         36.91         3.05 o
  -5   2   0         81.56         86.38         3.75 o
  -4   2   0          0.23          1.31         0.46 o
  -3   2   0          0.05          0.75         0.35 o
  -2   2   0        681.45        698.76         5.21 o
  -1   2   0        519.51        499.24         4.04 o
   0   2   0      17762.92      17236.94       106.19 o
   1   2   0        805.43        776.37         5.80 o
   2   2   0       5940.63       5955.38        38.82 o
   3   2   0        659.97        628.30         5.71 o
   4   2   0         11.06         10.52         0.71 o
   5   2   0       4800.83       4762.49        31.60 o
   6   2   0          0.17          0.29         0.66 o
   7   2   0        244.86        258.42         5.88 o
   8   2   0         32.36         26.54         2.33 o
   9   2   0          8.20          8.11         1.72 o
  10   2   0         98.27        113.14         9.28 o
  11   2   0        221.90        225.62        15.31 o
  -9   3   0         25.08         15.37         4.00 o
  -8   3   0         48.81         45.18         3.51 o
  -7   3   0        643.12        660.41        12.97 o
  -6   3   0        109.66        114.32         4.46 o
  -5   3   0          1.53          1.07         0.90 o
  -4   3   0          6.52          5.96         1.00 o
  -3   3   0        391.18        359.47         5.90 o
  -2   3   0         43.65         56.40         1.81 o
  -1   3   0       3233.09       3255.58        19.21 o
   0   3   0       1564.64       1612.31        10.69 o
   1   3   0       1519.07       1483.16        10.67 o
   2   3   0        379.97        457.27         4.36 o
   3   3   0       1664.31       1730.73        11.81 o
   4   3   0       9613.48       9837.42        60.66 o
   5   3   0        999.23       1029.31         8.88 o
   6   3   0       1907.75       1963.65        19.02 o
   7   3   0        111.03        108.71         3.45 o
   8   3   0        397.23        392.12         7.96 o
   9   3   0          0.41          0.12         1.25 o
  10   3   0          2.26          2.73         2.82 o
  11   3   0         66.39         65.63         9.26 o
  -9   4   0          0.94         -0.11         3.55 o
  -8   4   0          0.17          1.16         1.86 o
  -7   4   0        453.48        458.04        10.24 o
  -6   4   0         72.93         78.97         4.40 o
  -5   4   0        100.45        101.86         4.09 o
  -4   4   0         38.30         34.49         2.90 o
  -3   4   0        210.71        216.54         3.95 o
  -2   4   0         43.16         64.27         1.79 o
  -1   4   0       3471.42       3509.43        21.51 o
   0   4   0       2636.75       2834.75        17.31 o
   1   4   0        491.06        521.87         4.55 o
   2   4   0         76.75         89.80         1.60 o
   3   4   0       1505.67       1474.51        11.16 o
   4   4   0        257.16        304.55         3.62 o
   5   4   0        260.48        247.09         3.09 o
   6   4   0       1699.68       1691.72        16.37 o
   7   4   0        679.22        691.65        10.36 o
   8   4   0        106.15        117.22         5.06 o
   9   4   0          0.43          1.11         1.44 o
  10   4   0        115.62        124.48        10.08 o
  11   4   0          0.30          2.80         3.06 o
  12   4   0         61.74         54.94        13.12 o
  -8   5   0          0.41          2.62         3.28 o
  -7   5   0         96.20         88.04         5.64 o
  -6   5   0         62.54         56.62         4.06 o
  -5   5   0          3.87          5.25         1.63 o
  -4   5   0        111.70        121.27         4.29 o
  -3   5   0          0.03          0.08         0.70 o
  -2   5   0         53.42         51.90         1.98 o
  -1   5   0        351.56        412.28         4.27 o
   0   5   0         71.67         62.81         1.62 o
   1   5   0       1883.28       1930.05        12.70 o
   2   5   0       3184.07       3246.32        20.36 o
   3   5   0        186.84        168.98         2.46 o
   4   5   0         10.12         11.45         0.82 o
   5   5   0         15.51         16.26         1.09 o
   6   5   0        329.58        360.26         6.40 o
   7   5   0         57.84         57.36         3.17 o
   8   5   0          8.53          8.48         1.76 o
   9   5   0        199.81        218.87         7.42 o
  10   5   0         18.84         18.89         3.48 o
  11   5   0        210.76        218.72        15.14 o
  12   5   0         92.26         93.47        10.23 o
  -7   6   0        164.45        159.76         8.05 o
  -6   6   0        156.82        178.30         6.87 o
  -5   6   0        742.30        801.15        13.79 o
  -4   6   0          5.64          3.70         1.46 o
  -3   6   0          0.32         -0.59         0.81 o
  -2   6   0         51.67         50.01         2.50 o
  -1   6   0        156.07        166.56         3.02 o
   0   6   0         91.42        130.18         2.39 o
   1   6   0          0.74         -0.21         0.44 o
   2   6   0        535.01        549.80         5.24 o
   3   6   0         35.70         38.12         1.55 o
   4   6   0       1137.83       1118.96         9.39 o
   5   6   0          0.02         -0.46         0.70 o
   6   6   0         78.48         88.70         3.37 o
   7   6   0          4.24          5.87         1.56 o
   8   6   0         49.14         70.46         5.21 o
   9   6   0         13.03         11.57         2.40 o
  10   6   0         73.44         72.93         5.24 o
  11   6   0         49.87         55.23         7.50 o
  12   6   0        168.94        188.90        13.72 o
  -7   7   0          8.36          8.07         3.12 o
  -6   7   0         40.97         24.44         4.12 o
  -5   7   0         99.43        113.84         6.78 o
  -4   7   0         83.04         81.98         5.02 o
  -3   7   0        576.85        577.82         9.97 o
  -2   7   0        163.37        161.94         4.18 o
  -1   7   0         74.38         58.38         2.50 o
   0   7   0        124.91        117.45         2.99 o
   1   7   0          6.63          6.15         0.90 o
   2   7   0        348.14        315.69         4.33 o
   3   7   0       1540.93       1508.15        12.47 o
   4   7   0        559.21        556.33         7.49 o
   5   7   0        313.00        290.55         6.05 o
   6   7   0        189.46        167.89         4.60 o
   7   7   0         28.10         14.36         2.40 o
   8   7   0         65.82         56.27         6.93 o
   9   7   0         92.79        107.58         7.46 o
  10   7   0         72.15         78.83         5.63 o
  11   7   0         74.38         78.11         8.50 o
  12   7   0         20.85         20.45         5.41 o
  -6   8   0         78.70         87.49        12.51 o
  -5   8   0         16.87         14.25         3.55 o
  -4   8   0          4.98          4.36         2.09 o
  -3   8   0         10.64         10.61         2.22 o
  -2   8   0          0.00          0.30         1.18 o
  -1   8   0        122.37        137.35         4.68 o
   0   8   0        145.82        164.54         4.42 o
   1   8   0        452.94        435.74         7.03 o
   2   8   0        141.46        134.21         3.46 o
   3   8   0          0.52          0.97         0.87 o
   4   8   0        446.86        412.42         7.07 o
   5   8   0        610.82        577.66         9.64 o
   6   8   0        494.90        508.55         9.06 o
   7   8   0         39.90         43.83         3.01 o
   8   8   0         10.25         10.11         2.77 o
   9   8   0          0.53          0.68         2.19 o
  10   8   0         19.71         17.93         3.35 o
  11   8   0         17.98         10.67         2.87 o
  -5   9   0          9.21          9.81         6.05 o
  -4   9   0          3.51          1.03         2.77 o
  -3   9   0         63.72         59.94         4.79 o
  -2   9   0         13.46          7.82         1.92 o
  -1   9   0        117.27        107.31         4.90 o
   0   9   0         77.37         71.07         4.34 o
   1   9   0          0.27          0.70         1.22 o
   2   9   0        746.54        800.42        13.34 o
   3   9   0        680.62        680.50        11.19 o
   4   9   0         95.87         90.67         6.77 o
   5   9   0        381.86        384.10        10.73 o
   6   9   0          0.40         -0.69         1.27 o
   7   9   0       1264.79       1287.39        19.48 o
   8   9   0         20.94         15.24         3.31 o
   9   9   0         34.25         38.15         4.84 o
  10   9   0          4.00          6.48         2.52 o
  11   9   0          9.23          6.88         2.77 o
  -3  10   0          8.87          6.13         3.31 o
  -2  10   0        130.99        123.07         8.23 o
  -1  10   0         76.57         78.62         5.47 o
   0  10   0         45.95         31.84         5.68 o
   1  10   0        719.24        755.05        16.55 o
   2  10   0         16.63         13.65         2.97 o
   3  10   0         17.08         15.11         2.47 o
   4  10   0        239.97        235.25        10.81 o
   5  10   0         13.64         12.11         2.82 o
   6  10   0        328.96        342.21        21.11 o
   7  10   0         30.37         29.47         3.53 o
   8  10   0          3.32          2.54         2.88 o
   9  10   0        290.75        286.35        13.82 o
  10  10   0        291.97        298.97        13.96 o
  11  10   0          2.69          2.41         4.37 o
  -2  11   0         17.95          5.51         4.98 o
  -1  11   0          2.10          0.23         2.43 o
   0  11   0          0.12          0.79         2.22 o
   1  11   0         22.01         16.02         3.25 o
   2  11   0         14.77         14.56         2.66 o
   3  11   0        101.32        117.04         6.19 o
   4  11   0        182.93        177.77         7.38 o
   5  11   0         58.71         58.81         5.65 o
   6  11   0          2.78          2.94         2.45 o
   7  11   0        215.48        209.07         9.71 o
   8  11   0        247.42        251.07        12.80 o
   9  11   0        197.17        196.20        15.38 o
  10  11   0          0.02         -0.76         7.80 o
   0  12   0         23.66         10.45         5.97 o
   1  12   0         14.85          7.56         2.88 o
   2  12   0          9.65          4.28         2.84 o
   3  12   0         23.88         23.03         3.28 o
   4  12   0          4.71          4.37         2.27 o
   5  12   0         30.21         39.34         4.92 o
   6  12   0       1052.35       1145.24        24.91 o
   7  12   0         97.20         94.82         8.24 o
   8  12   0        118.38         98.00        12.86 o
   9  12   0         57.32         55.90         9.64 o
   2  13   0        118.16         85.20        18.15 o
   3  13   0         44.78         48.31         8.09 o
   4  13   0         66.41         49.17         5.79 o
   5  13   0         42.84         40.17         5.27 o
   6  13   0          0.58          1.19         2.81 o
   7  13   0          3.06         -1.69         4.55 o
  -6 -13   1          5.50          5.23         8.45 o
  -5 -13   1         26.29         19.87         7.80 o
  -4 -13   1         14.20         10.37         4.51 o
  -8 -12   1         20.31         23.72         6.71 o
  -7 -12   1        357.88        373.86        13.48 o
  -6 -12   1         17.61         13.29         4.76 o
  -5 -12   1        146.06        149.97         8.64 o
  -4 -12   1         28.92         23.34         3.65 o
  -3 -12   1          5.43          2.79         2.38 o
  -2 -12   1        191.08        198.64         9.19 o
  -1 -12   1         55.20         53.17         5.67 o
   0 -12   1          4.27          4.48         4.89 o
  -9 -11   1         32.87         24.96         5.79 o
  -8 -11   1        107.94         86.29         9.49 o
  -7 -11   1         28.59         30.51         5.37 o
  -6 -11   1        320.82        327.40        11.54 o
  -5 -11   1         53.68         56.03         5.26 o
  -4 -11   1         39.52         34.81         3.65 o
  -3 -11   1        137.70        127.40         6.59 o
  -2 -11   1        225.90        221.50         8.32 o
  -1 -11   1         74.90         75.78         6.37 o
   0 -11   1        196.63        206.47         9.40 o
   1 -11   1        175.97        178.40        11.97 o
   2 -11   1         15.17          3.89         5.39 o
 -10 -10   1         36.40         22.69         6.84 o
  -9 -10   1         23.89         19.68         4.95 o
  -8 -10   1         99.18         88.73        13.84 o
  -7 -10   1        153.58        139.01         8.76 o
  -6 -10   1        233.19        247.83        21.14 o
  -5 -10   1        389.27        422.96        11.68 o
  -4 -10   1        205.92        212.64         6.97 o
  -3 -10   1        147.88        169.92         6.98 o
  -2 -10   1         11.98          5.63         2.01 o
  -1 -10   1        217.02        217.59         8.22 o
   0 -10   1        241.38        231.43         7.63 o
   1 -10   1         66.76         44.54         3.98 o
   2 -10   1         24.04         27.20         3.92 o
   3 -10   1        141.91        140.18        15.68 o
 -11  -9   1         34.69         43.24         7.79 o
 -10  -9   1          4.99          5.52         2.98 o
  -9  -9   1        173.21        156.80        10.79 o
  -8  -9   1         12.91          8.84         3.63 o
  -7  -9   1        343.97        353.12        10.87 o
  -6  -9   1        400.03        429.76        12.27 o
  -5  -9   1        532.77        539.00        11.92 o
  -4  -9   1         13.21         12.14         2.00 o
  -3  -9   1       2054.65       2094.99        26.05 o
  -2  -9   1         33.89         27.01         3.12 o
  -1  -9   1        256.06        274.97         6.92 o
   0  -9   1         10.32          7.91         1.86 o
   1  -9   1         17.40         12.74         2.11 o
   2  -9   1        179.74        182.22         8.12 o
   3  -9   1        203.52        206.16        12.15 o
   4  -9   1         17.29         18.49         4.43 o
 -11  -8   1          1.17          2.10         2.45 o
 -10  -8   1         86.77         86.28         8.09 o
  -9  -8   1         75.67         87.29         7.30 o
  -8  -8   1        356.34        381.05        11.09 o
  -7  -8   1         49.37         36.49         3.08 o
  -6  -8   1        122.93        128.07         5.05 o
  -5  -8   1        104.51        104.01         5.13 o
  -4  -8   1         70.10         74.19         3.83 o
  -3  -8   1        252.94        258.31         5.70 o
  -2  -8   1          0.05          0.82         0.92 o
  -1  -8   1        387.81        337.58         6.16 o
   0  -8   1        943.91        881.57        10.83 o
   1  -8   1        875.47        867.47        11.72 o
   2  -8   1        476.72        493.03         9.05 o
   3  -8   1        258.20        260.23         9.75 o
   4  -8   1        299.96        304.60         9.27 o
   5  -8   1        119.51        133.45         8.02 o
 -11  -7   1         19.88         26.51         4.24 o
 -10  -7   1         70.39         87.80         6.31 o
  -9  -7   1         10.96          3.13         2.20 o
  -8  -7   1        430.89        440.77        12.63 o
  -7  -7   1        293.24        296.07         7.06 o
  -6  -7   1         27.86         31.64         2.43 o
  -5  -7   1        414.27        398.14         7.13 o
  -4  -7   1        186.51        200.84         4.23 o
  -3  -7   1          6.44          8.85         1.02 o
  -2  -7   1        231.00        230.43         3.99 o
  -1  -7   1        413.94        402.55         5.70 o
   0  -7   1        481.29        490.31         6.56 o
   1  -7   1        283.92        314.46         5.77 o
   2  -7   1        247.87        224.46         4.85 o
   3  -7   1         25.66         27.75         3.05 o
   4  -7   1        334.45        358.02        11.61 o
   5  -7   1          5.78          4.34         2.35 o
   6  -7   1          5.72          3.05         2.37 o
 -12  -6   1        129.44        137.69        11.79 o
 -11  -6   1         68.94         58.55         9.33 o
 -10  -6   1        176.46        174.45         8.80 o
  -9  -6   1         17.05         11.72         2.56 o
  -8  -6   1          4.48          3.69         1.73 o
  -7  -6   1          4.69          3.91         1.18 o
  -6  -6   1          2.21          1.36         1.41 o
  -5  -6   1          9.37          9.83         1.35 o
  -4  -6   1        645.98        614.01         6.40 o
  -3  -6   1         22.26         18.94         1.08 o
  -2  -6   1         58.34         56.35         1.80 o
  -1  -6   1         73.84         67.54         2.10 o
   0  -6   1        188.77        177.40         2.95 o
   1  -6   1       1871.43       1832.11        15.95 o
   2  -6   1        489.81        475.37         6.74 o
   3  -6   1         70.27         63.67         3.58 o
   4  -6   1         17.37         12.08         2.20 o
   5  -6   1         40.22         28.23         2.96 o
   6  -6   1         78.64         92.70         5.56 o
   7  -6   1          0.96         -0.21         2.83 o
 -12  -5   1         10.08          9.84         4.25 o
 -11  -5   1          7.44          5.09         2.36 o
 -10  -5   1        727.74        785.05        20.34 o
  -9  -5   1         98.99        106.16         6.42 o
  -8  -5   1         10.41          7.38         1.79 o
  -7  -5   1          2.63          1.48         0.89 o
  -6  -5   1        151.53        138.43         3.71 o
  -5  -5   1         94.53         73.22         2.28 o
  -4  -5   1        845.65        906.47         7.96 o
  -3  -5   1       3041.63       3099.29        20.27 o
  -2  -5   1        441.60        501.14         4.67 o
  -1  -5   1         26.90         18.44         1.02 o
   0  -5   1         18.50         25.74         1.18 o
   1  -5   1       1547.17       1590.00        12.11 o
   2  -5   1        297.90        302.41         4.59 o
   3  -5   1        247.04        233.47         4.92 o
   4  -5   1        592.64        609.48        13.09 o
   5  -5   1        117.20        126.85         5.18 o
   6  -5   1        872.20        893.99        14.46 o
   7  -5   1        216.07        240.68        10.16 o
   8  -5   1          0.01         -1.20         2.98 o
 -12  -4   1         40.64         41.81        12.82 o
 -11  -4   1        542.14        554.66        22.99 o
 -10  -4   1          0.10          1.04         1.90 o
  -9  -4   1         38.15         35.03         4.12 o
  -8  -4   1        110.94        108.26         4.81 o
  -7  -4   1         15.92         19.65         1.97 o
  -6  -4   1       1869.31       1916.75        18.13 o
  -5  -4   1          2.15          2.24         0.64 o
  -4  -4   1          0.43          0.22         0.50 o
  -3  -4   1        559.53        584.75         5.37 o
  -2  -4   1         13.39         11.56         0.82 o
  -1  -4   1          0.33          2.14         0.50 o
   0  -4   1       2296.88       2419.28        15.87 o
   1  -4   1        157.03        180.45         2.41 o
   2  -4   1          9.62          8.73         0.74 o
   3  -4   1          0.47          1.33         0.71 o
   4  -4   1        181.62        187.63         4.54 o
   5  -4   1        127.69        125.87         4.58 o
   6  -4   1        818.06        886.01        14.56 o
   7  -4   1        127.29        129.56         6.99 o
   8  -4   1        152.92        140.41        14.12 o
   9  -4   1          0.87         -2.88         2.88 o
 -11  -3   1         11.91         13.55         6.12 o
 -10  -3   1         46.48         45.94         4.57 o
  -9  -3   1        797.71        814.67        16.70 o
  -8  -3   1        968.97        987.00        14.75 o
  -7  -3   1        405.61        393.97         7.27 o
  -6  -3   1          0.95          0.36         0.58 o
  -5  -3   1        882.28        836.71         7.74 o
  -4  -3   1         74.38         98.24         2.05 o
  -3  -3   1       1432.96       1539.96        11.17 o
  -2  -3   1         30.69         37.63         1.34 o
  -1  -3   1        555.25        564.37         5.17 o
   0  -3   1        505.23        610.79         4.85 o
   1  -3   1        247.56        234.36         2.58 o
   2  -3   1          2.23          1.80         0.43 o
   3  -3   1        430.29        410.40         4.75 o
   4  -3   1         67.61         59.94         2.69 o
   5  -3   1        716.85        717.54        10.00 o
   6  -3   1        749.44        773.14        12.26 o
   7  -3   1        133.22        130.82         6.68 o
   8  -3   1         41.90         37.65         4.47 o
   9  -3   1          1.26          4.37         3.10 o
 -11  -2   1        120.27        175.64        12.96 o
 -10  -2   1          3.99          2.46         2.10 o
  -9  -2   1         10.94          9.92         2.56 o
  -8  -2   1          5.76          3.97         1.34 o
  -7  -2   1        104.48         88.79         3.95 o
  -6  -2   1       6891.61       6843.51        57.78 o
  -5  -2   1         55.31         56.44         1.82 o
  -4  -2   1       2634.96       2554.02        18.96 o
  -3  -2   1        423.36        457.10         4.36 o
  -2  -2   1         91.19        102.37         1.69 o
  -1  -2   1        631.34        639.23         5.29 o
   0  -2   1       2413.15       2480.79        16.03 o
   1  -2   1        825.26        883.97         6.03 o
   2  -2   1          0.72          0.31         0.39 o
   3  -2   1         14.95         21.85         1.01 o
   4  -2   1        237.76        252.14         3.15 o
   5  -2   1        720.17        760.52         9.93 o
   6  -2   1          0.02          0.72         0.89 o
   7  -2   1        276.10        281.32         8.94 o
   8  -2   1        146.55        151.91         7.28 o
   9  -2   1         74.70         69.29         6.74 o
  10  -2   1          3.31          0.01         3.28 o
 -11  -1   1         30.01         22.78         5.18 o
 -10  -1   1         11.53          6.97         2.27 o
  -9  -1   1         38.13         45.35         4.21 o
  -8  -1   1         15.97         14.58         2.31 o
  -7  -1   1        438.97        423.95         9.89 o
  -6  -1   1         16.73         12.58         1.29 o
  -5  -1   1        962.31        921.01         8.85 o
  -4  -1   1        831.92        763.71         6.59 o
  -3  -1   1       3223.23       3113.95        20.24 o
  -2  -1   1       1023.54       1038.88         8.31 o
  -1  -1   1       1356.33       1353.32        10.48 o
   0  -1   1          0.18         -0.41         0.41 o
   1  -1   1       3810.78       3814.92        26.50 o
   2  -1   1        138.09        109.20         1.62 o
   3  -1   1         42.93         46.37         1.25 o
   4  -1   1         96.68         94.86         1.78 o
   5  -1   1        276.98        267.45         4.05 o
   6  -1   1        155.83        157.49         4.09 o
   7  -1   1        842.50        831.98        14.98 o
   8  -1   1        170.85        170.75        10.03 o
   9  -1   1        109.49        104.93         6.63 o
  10  -1   1        140.45        153.76        10.06 o
 -11   0   1          1.73          5.20         4.52 o
 -10   0   1         74.32         78.05         7.38 o
  -9   0   1        121.77        124.34         8.48 o
  -8   0   1         64.77         78.80         5.36 o
  -7   0   1        171.36        163.93         4.73 o
  -6   0   1        450.70        455.87         6.81 o
  -5   0   1       2442.62       2473.51        19.69 o
  -4   0   1       1180.29       1132.48         9.16 o
  -3   0   1       2080.82       2043.49        13.86 o
  -2   0   1        299.37        316.79         3.46 o
  -1   0   1       6582.46       6672.81        59.69 o
   0   0   1         42.93         31.92         1.45 o
   1   0   1       1989.39       2014.45        19.21 o
   2   0   1       3901.83       4018.12        30.06 o
   3   0   1         11.14         10.44         0.55 o
   4   0   1         22.32         12.97         0.64 o
   5   0   1        583.14        591.46         6.58 o
   6   0   1         66.67         53.19         1.83 o
   7   0   1        263.50        292.57         7.08 o
   8   0   1         45.13         41.19         3.85 o
   9   0   1        245.10        257.12         8.76 o
  10   0   1        229.60        248.26        10.73 o
  11   0   1          1.52          3.47         3.07 o
 -10   1   1         63.38         64.77         6.84 o
  -9   1   1        171.80        159.52         7.38 o
  -8   1   1        185.40        204.35         7.51 o
  -7   1   1         82.03         97.07         4.95 o
  -6   1   1         18.76         19.49         1.73 o
  -5   1   1          2.17          2.07         0.46 o
  -4   1   1        144.21        161.72         2.62 o
  -3   1   1          3.46          1.65         0.57 o
  -2   1   1         96.38         65.32         1.20 o
  -1   1   1         39.12         36.71         0.87 o
   0   1   1       2362.53       2432.20        15.65 o
   1   1   1        632.94        657.98         5.45 o
   2   1   1        237.34        266.15         3.83 o
   3   1   1         16.04         27.76         1.20 o
   4   1   1        562.36        555.84         5.01 o
   5   1   1         34.96         24.91         1.02 o
   6   1   1       1794.82       1826.40        17.17 o
   7   1   1        888.35        897.52        12.88 o
   8   1   1         51.43         56.70         4.64 o
   9   1   1          1.48          2.68         1.75 o
  10   1   1          0.02          4.95         3.18 o
  11   1   1        153.84        166.86        12.06 o
 -10   2   1         12.54         15.65         4.68 o
  -9   2   1         36.21         34.45         3.89 o
  -8   2   1        438.62        428.92        10.37 o
  -7   2   1       1093.49       1096.82        18.23 o
  -6   2   1         69.04         65.21         3.37 o
  -5   2   1         16.88         21.39         1.84 o
  -4   2   1         12.46         12.37         1.05 o
  -3   2   1        737.82        756.90         6.17 o
  -2   2   1        580.62        634.76         4.87 o
  -1   2   1        116.44        127.89         1.73 o
   0   2   1       9474.19       9308.12        58.14 o
   1   2   1       5353.66       5414.56        32.22 o
   2   2   1       5790.37       5742.85        37.24 o
   3   2   1        883.45        906.00         6.98 o
   4   2   1        445.73        517.29         4.73 o
   5   2   1        475.97        470.44         4.65 o
   6   2   1       1121.21       1030.99         9.56 o
   7   2   1         29.90         34.98         2.87 o
   8   2   1          4.74          3.21         1.70 o
   9   2   1        108.12        107.22         7.64 o
  10   2   1          9.22          7.41         2.98 o
  11   2   1        603.80        621.29        20.33 o
  -9   3   1          0.25          1.09         1.99 o
  -8   3   1         28.80         32.52         3.54 o
  -7   3   1          7.07          4.90         1.79 o
  -6   3   1        800.02        802.91        11.63 o
  -5   3   1        147.18        138.72         3.84 o
  -4   3   1         12.34          9.90         0.96 o
  -3   3   1          4.37          2.93         0.48 o
  -2   3   1       1887.86       1903.77        12.34 o
  -1   3   1        595.85        550.43         4.49 o
   0   3   1        637.83        564.23         4.79 o
   1   3   1       1529.85       1484.80        10.23 o
   2   3   1         50.69         59.54         1.21 o
   3   3   1        832.87        743.42         5.99 o
   4   3   1        190.70        166.14         2.95 o
   5   3   1       1056.25       1054.88         8.79 o
   6   3   1        471.68        483.63         5.93 o
   7   3   1         34.38         31.12         1.76 o
   8   3   1        609.35        597.14        11.52 o
   9   3   1         51.06         45.81         4.88 o
  10   3   1          6.15          8.38         3.36 o
  11   3   1         14.21          6.94         3.45 o
  12   3   1         11.28          2.95         4.52 o
  -9   4   1          2.79          2.44         3.58 o
  -8   4   1          1.47          0.21         2.21 o
  -7   4   1          0.04          3.27         1.81 o
  -6   4   1        195.22        196.75         6.97 o
  -5   4   1        175.27        174.18         4.72 o
  -4   4   1          2.76          2.53         0.89 o
  -3   4   1        117.61        124.28         2.15 o
  -2   4   1        177.82        177.46         2.57 o
  -1   4   1       3886.01       4220.50        24.99 o
   0   4   1        861.09        939.40         6.82 o
   1   4   1        259.55        269.30         2.79 o
   2   4   1        800.34        866.61         6.41 o
   3   4   1        349.64        373.75         3.85 o
   4   4   1       1007.05       1073.19         9.28 o
   5   4   1         48.82         43.81         1.93 o
   6   4   1        264.77        230.94         3.99 o
   7   4   1        274.76        277.05         5.66 o
   8   4   1        214.99        222.74         5.20 o
   9   4   1        241.32        255.63         9.67 o
  10   4   1        572.90        627.29        19.25 o
  11   4   1        376.98        409.75        20.87 o
  12   4   1          5.08          3.68         3.38 o
  -8   5   1        316.93        340.93        11.98 o
  -7   5   1          1.75          2.26         2.12 o
  -6   5   1        122.30        120.92         6.07 o
  -5   5   1        150.37        135.89         5.42 o
  -4   5   1       1635.17       1667.65        16.58 o
  -3   5   1        303.32        291.27         5.03 o
  -2   5   1         27.23         21.39         1.13 o
  -1   5   1        347.39        358.46         3.71 o
   0   5   1       1407.46       1532.19        10.33 o
   1   5   1          0.02          0.98         0.41 o
   2   5   1        129.61        140.13         2.08 o
   3   5   1       1589.32       1575.09        11.60 o
   4   5   1        824.98        863.35         7.44 o
   5   5   1        738.23        708.43         7.57 o
   6   5   1       1334.10       1432.42        17.05 o
   7   5   1        203.58        216.64         4.85 o
   8   5   1        135.21        129.18         4.69 o
   9   5   1         35.49         30.78         4.61 o
  10   5   1        441.67        447.48        18.03 o
  11   5   1        222.22        249.11        14.39 o
  12   5   1          1.50          0.81         3.12 o
  -7   6   1        307.88        306.51        10.03 o
  -6   6   1        307.08        336.27        10.54 o
  -5   6   1         16.11         15.94         2.44 o
  -4   6   1         19.61         16.63         1.68 o
  -3   6   1          1.61          1.00         0.92 o
  -2   6   1        771.56        801.67         8.91 o
  -1   6   1        224.96        192.80         3.19 o
   0   6   1        338.16        304.20         3.61 o
   1   6   1         82.50         63.98         1.84 o
   2   6   1        437.84        467.52         4.83 o
   3   6   1         96.43         86.47         2.28 o
   4   6   1         31.22         45.56         1.66 o
   5   6   1        108.30        104.49         3.69 o
   6   6   1          6.15          4.68         1.29 o
   7   6   1        535.46        504.67        10.37 o
   8   6   1        114.83        111.06         5.66 o
   9   6   1          0.20          1.69         1.36 o
  10   6   1          2.96          3.03         2.76 o
  11   6   1        137.00        141.55        14.70 o
  12   6   1        237.91        236.99        13.29 o
  -7   7   1         10.35          7.96         5.33 o
  -6   7   1         15.71         13.56         3.86 o
  -5   7   1          0.12          1.05         1.86 o
  -4   7   1        235.26        256.78         8.39 o
  -3   7   1          3.00          2.74         1.18 o
  -2   7   1        462.26        423.08         6.76 o
  -1   7   1        391.40        416.54         5.76 o
   0   7   1        217.68        212.46         3.62 o
   1   7   1       1740.64       1714.18        15.67 o
   2   7   1        143.02        144.63         2.82 o
   3   7   1       1680.82       1640.98        13.24 o
   4   7   1        127.03        136.38         3.49 o
   5   7   1         38.50         43.93         2.57 o
   6   7   1        530.07        548.73        10.39 o
   7   7   1         52.33         44.94         3.49 o
   8   7   1          0.96          1.70         1.72 o
   9   7   1          1.78         -0.44         1.44 o
  10   7   1        135.32        159.32         9.91 o
  11   7   1         38.94         50.55         8.38 o
  12   7   1        411.41        416.93        17.19 o
  -6   8   1         45.15         39.86        14.81 o
  -5   8   1        317.73        344.88        19.62 o
  -4   8   1         45.28         48.82         4.35 o
  -3   8   1          3.77          4.72         1.71 o
  -2   8   1        157.90        177.78         5.73 o
  -1   8   1         15.46         25.63         2.31 o
   0   8   1       1433.46       1360.57        14.99 o
   1   8   1         94.38         84.29         3.55 o
   2   8   1       1024.33        989.95        12.92 o
   3   8   1        384.29        395.56         6.78 o
   4   8   1       1737.84       1711.19        17.51 o
   5   8   1         34.91         39.07         2.61 o
   6   8   1        243.97        250.96         5.77 o
   7   8   1         43.81         35.37         3.80 o
   8   8   1          0.62          2.67         2.03 o
   9   8   1        170.92        157.03        15.47 o
  10   8   1         69.38         64.27         5.93 o
  11   8   1          0.50          4.88         3.70 o
  -5   9   1        143.08        131.65        15.14 o
  -4   9   1         59.58         45.93         5.10 o
  -3   9   1        197.13        215.97         7.45 o
  -2   9   1        934.34        915.27        19.59 o
  -1   9   1         30.40         20.01         3.44 o
   0   9   1        113.27         84.82         5.35 o
   1   9   1        633.43        683.62        11.15 o
   2   9   1        251.05        243.16         6.06 o
   3   9   1         67.72         66.45         3.57 o
   4   9   1        142.12        132.88         4.87 o
   5   9   1         82.90         86.73         4.00 o
   6   9   1        375.90        352.79         8.00 o
   7   9   1          8.54          4.36         2.39 o
   8   9   1         25.98         34.93         4.64 o
   9   9   1        127.60        119.49         7.56 o
  10   9   1        172.18        153.03         7.44 o
  11   9   1        243.09        286.58        12.74 o
  -4  10   1         30.25         18.61         6.73 o
  -3  10   1         32.65         36.26         5.45 o
  -2  10   1         30.17         27.32         3.70 o
  -1  10   1         90.14         75.17         6.35 o
   0  10   1        266.09        270.69         9.43 o
   1  10   1          4.01          4.01         1.77 o
   2  10   1        258.96        237.62         7.24 o
   3  10   1        140.39        150.47         6.02 o
   4  10   1         54.52         48.35         3.68 o
   5  10   1       1512.18       1570.95        26.29 o
   6  10   1        237.63        247.76         6.80 o
   7  10   1        137.79        138.18         7.78 o
   8  10   1          5.58          0.52         2.20 o
   9  10   1         12.34         11.15         3.40 o
  10  10   1         60.26         65.30         7.58 o
  11  10   1        220.05        237.32        21.33 o
  -2  11   1         33.41         41.98         6.33 o
  -1  11   1         89.87         73.54         6.35 o
   0  11   1        100.64         99.11         7.36 o
   1  11   1         76.10         66.71         5.53 o
   2  11   1         98.76        104.22         6.06 o
   3  11   1        340.31        358.29         9.33 o
   4  11   1         28.52         29.07         4.50 o
   5  11   1         93.68         94.50         6.57 o
   6  11   1        240.19        227.52         8.77 o
   7  11   1         82.10         78.66        15.22 o
   8  11   1        178.41        149.73        12.31 o
   9  11   1         33.62         20.79         5.80 o
  10  11   1          3.53          1.49         3.25 o
  -1  12   1         97.47        123.02        10.47 o
   0  12   1         46.71         42.31         5.19 o
   1  12   1         88.79         79.62         8.66 o
   2  12   1        107.23         88.94         6.50 o
   3  12   1         69.90         72.36         5.56 o
   4  12   1         26.74         37.82         4.48 o
   5  12   1        271.45        293.33        13.94 o
   6  12   1          4.27          2.97         2.71 o
   7  12   1        107.24        107.04         9.59 o
   8  12   1         24.31         15.75         6.62 o
   9  12   1          0.17          0.60         7.20 o
   2  13   1         10.10         10.98         6.11 o
   3  13   1          0.02         -0.85         2.54 o
   4  13   1         20.46         16.63         3.59 o
   5  13   1         41.05         46.35         5.34 o
   6  13   1          1.57          0.65         2.48 o
   7  13   1          4.77          2.78         4.51 o
   8  13   1         54.16         46.63        11.95 o
  -8 -12   2          2.63          3.86         3.55 o
  -7 -12   2          6.90          4.60         3.06 o
  -6 -12   2        108.86         95.83         7.59 o
  -5 -12   2          0.38          1.59         2.42 o
  -4 -12   2         13.99          8.15         3.06 o
  -3 -12   2          0.01         -1.50         2.11 o
  -2 -12   2         15.03          4.98         2.75 o
  -1 -12   2        360.86        376.64        17.49 o
  -9 -11   2        262.35        286.65        18.02 o
  -8 -11   2         13.69         15.39         3.57 o
  -7 -11   2        466.72        510.58        15.23 o
  -6 -11   2          3.89          2.78         2.48 o
  -5 -11   2          7.87          8.23         2.58 o
  -4 -11   2        224.31        237.28         8.07 o
  -3 -11   2         16.49         13.50         2.90 o
  -2 -11   2          2.49          5.57         2.37 o
  -1 -11   2          0.48          1.26         2.10 o
   0 -11   2          2.10          3.25         2.99 o
   1 -11   2          3.88          5.36         4.47 o
 -10 -10   2        179.35        199.79        17.42 o
  -9 -10   2        171.26        161.34        13.47 o
  -8 -10   2          1.09          2.24         2.28 o
  -7 -10   2        103.08        113.62         7.72 o
  -6 -10   2        311.65        315.11        11.16 o
  -5 -10   2        376.29        396.00        10.61 o
  -4 -10   2         40.94         56.64         5.37 o
  -3 -10   2        160.06        172.14         7.32 o
  -2 -10   2        314.67        304.73         9.56 o
  -1 -10   2         45.74         45.25         3.95 o
   0 -10   2         26.31         28.26         3.12 o
   1 -10   2         52.82         57.84         4.66 o
   2 -10   2         20.01         16.78         3.84 o
   3 -10   2         57.71         50.57         8.30 o
 -10  -9   2         80.49         81.15         8.65 o
  -9  -9   2        293.32        292.04        13.37 o
  -8  -9   2        535.85        525.96        18.26 o
  -7  -9   2        202.56        212.11         8.66 o
  -6  -9   2        144.51        149.26        10.80 o
  -5  -9   2         88.82         80.27         5.27 o
  -4  -9   2        335.51        326.29         7.89 o
  -3  -9   2         18.25         16.09         2.31 o
  -2  -9   2        388.72        387.38         9.79 o
  -1  -9   2         11.56         14.09         2.07 o
   0  -9   2          1.85          0.84         1.40 o
   1  -9   2         24.61         18.44         2.87 o
   2  -9   2         25.45         18.73         3.00 o
   3  -9   2         43.04         52.55         4.93 o
   4  -9   2         92.33         93.26         7.32 o
 -11  -8   2         20.85         17.90         5.33 o
 -10  -8   2          0.92         -1.29         2.61 o
  -9  -8   2         57.09         57.11         5.80 o
  -8  -8   2        255.16        243.21         8.10 o
  -7  -8   2        274.61        264.95         9.29 o
  -6  -8   2         50.84         52.62         4.91 o
  -5  -8   2        706.61        711.90        13.85 o
  -4  -8   2         76.00         80.97         4.53 o
  -3  -8   2        103.53        111.13         4.83 o
  -2  -8   2         32.53         40.34         2.69 o
  -1  -8   2        143.93        152.81         4.41 o
   0  -8   2         13.21         10.50         1.56 o
   1  -8   2         26.52         19.43         1.98 o
   2  -8   2         10.42          5.49         1.95 o
   3  -8   2        152.27        135.50         6.41 o
   4  -8   2          5.57          8.92         2.71 o
   5  -8   2         14.25         13.09         3.15 o
 -11  -7   2        209.59        229.50        12.18 o
 -10  -7   2         39.47         41.62         5.46 o
  -9  -7   2        187.10        187.16         8.71 o
  -8  -7   2          0.18         -0.29         1.30 o
  -7  -7   2        211.56        201.94         6.29 o
  -6  -7   2        360.95        338.20         7.19 o
  -5  -7   2        203.81        201.06         5.31 o
  -4  -7   2         94.40         99.37         3.74 o
  -3  -7   2        329.70        334.71         5.48 o
  -2  -7   2        575.18        545.81         7.28 o
  -1  -7   2        620.00        621.42         7.94 o
   0  -7   2        176.46        177.22         4.23 o
   1  -7   2          6.31          3.47         1.02 o
   2  -7   2        208.65        226.64         6.40 o
   3  -7   2          1.85         -0.60         1.48 o
   4  -7   2          0.62         -0.15         1.59 o
   5  -7   2         47.07         43.32         5.20 o
   6  -7   2          7.41          0.51         3.16 o
 -11  -6   2          1.01          0.54         2.57 o
 -10  -6   2          3.51          2.84         2.57 o
  -9  -6   2        178.46        200.30         8.78 o
  -8  -6   2         83.42         90.36         4.06 o
  -7  -6   2          0.09          1.08         1.11 o
  -6  -6   2       1073.67       1069.68        14.06 o
  -5  -6   2        135.97        135.90         4.04 o
  -4  -6   2        454.93        440.93         5.52 o
  -3  -6   2        336.14        323.74         4.29 o
  -2  -6   2        364.75        317.06         4.33 o
  -1  -6   2        333.45        335.50         4.81 o
   0  -6   2        506.58        483.95         6.16 o
   1  -6   2         87.20         86.15         2.94 o
   2  -6   2        102.90        101.05         4.12 o
   3  -6   2         99.51        115.06         4.98 o
   4  -6   2        261.02        259.58         7.23 o
   5  -6   2         35.59         30.59         2.98 o
   6  -6   2         55.81         48.48         5.47 o
   7  -6   2         42.59         39.03         7.68 o
 -11  -5   2         12.02          7.95         3.02 o
 -10  -5   2          0.80          1.03         2.18 o
  -9  -5   2        286.46        291.47        10.90 o
  -8  -5   2        365.80        382.46         7.69 o
  -7  -5   2         22.33         17.51         1.81 o
  -6  -5   2        208.76        228.97         5.07 o
  -5  -5   2          0.44          0.24         0.66 o
  -4  -5   2         65.30         74.14         2.17 o
  -3  -5   2        855.45        883.46         7.90 o
  -2  -5   2        431.00        469.50         5.41 o
  -1  -5   2        106.39         76.17         2.34 o
   0  -5   2        102.81        115.07         2.59 o
   1  -5   2       1545.13       1534.70        12.21 o
   2  -5   2         23.90         16.58         1.50 o
   3  -5   2        166.10        173.86         4.36 o
   4  -5   2        101.30        102.34         4.88 o
   5  -5   2        108.53        116.34         8.41 o
   6  -5   2          3.91          0.74         1.89 o
   7  -5   2        160.50        160.42        11.25 o
   8  -5   2          0.59          1.80         3.45 o
 -11  -4   2         45.70         31.27         4.43 o
 -10  -4   2        100.33        109.32         9.93 o
  -9  -4   2        267.46        273.31        10.05 o
  -8  -4   2        434.65        435.25         9.83 o
  -7  -4   2       1401.99       1447.62        15.40 o
  -6  -4   2        267.28        264.46         4.63 o
  -5  -4   2        551.15        605.52         6.73 o
  -4  -4   2         33.81         33.85         1.53 o
  -3  -4   2         61.72         78.83         1.94 o
  -2  -4   2        317.26        334.32         4.08 o
  -1  -4   2        121.10        108.94         2.10 o
   0  -4   2        727.38        760.22         6.64 o
   1  -4   2       1856.21       1832.58        13.67 o
   2  -4   2        539.54        531.72         6.01 o
   3  -4   2        208.59        224.87         4.86 o
   4  -4   2         52.89         51.79         2.77 o
   5  -4   2          0.88          0.39         1.03 o
   6  -4   2          1.46          2.04         1.67 o
   7  -4   2        131.11        139.10         9.09 o
   8  -4   2         34.64         39.17         6.18 o
   9  -4   2         10.83          4.66         6.58 o
 -11  -3   2         23.00         25.36         4.08 o
 -10  -3   2         28.83         31.88         8.38 o
  -9  -3   2        762.59        802.48        18.83 o
  -8  -3   2        162.98        167.43         5.58 o
  -7  -3   2        971.08        995.18        13.28 o
  -6  -3   2        137.29        138.50         3.87 o
  -5  -3   2       1374.09       1366.48        11.52 o
  -4  -3   2       1072.41       1037.69         9.04 o
  -3  -3   2        172.03        185.57         2.87 o
  -2  -3   2        283.05        259.55         3.21 o
  -1  -3   2       1187.59       1254.54         9.10 o
   0  -3   2        755.62        764.26         6.13 o
   1  -3   2       4295.42       4240.32        28.03 o
   2  -3   2        828.75        840.98         7.26 o
   3  -3   2          0.43          0.32         0.55 o
   4  -3   2        164.46        146.58         3.44 o
   5  -3   2          1.99          2.21         0.75 o
   6  -3   2        619.19        642.53        12.71 o
   7  -3   2          1.69          0.23         1.50 o
   8  -3   2        111.72        104.65         8.74 o
   9  -3   2          0.01          2.14         2.85 o
 -11  -2   2         45.90         56.41         5.48 o
 -10  -2   2         82.49        101.76        19.74 o
  -9  -2   2         75.66         91.03         6.19 o
  -8  -2   2          2.15          1.18         1.27 o
  -7  -2   2        151.97        167.51         3.92 o
  -6  -2   2        325.01        324.67         5.42 o
  -5  -2   2       3947.15       4035.55        28.49 o
  -4  -2   2         22.40         30.26         1.32 o
  -3  -2   2        494.23        500.04         4.99 o
  -2  -2   2       3289.63       3192.35        22.03 o
  -1  -2   2        246.95        249.01         2.92 o
   0  -2   2       6485.83       6228.38        38.61 o
   1  -2   2        191.42        207.25         2.50 o
   2  -2   2        638.27        671.78         6.82 o
   3  -2   2        354.45        341.96         4.44 o
   4  -2   2         43.27         47.91         1.30 o
   5  -2   2       1119.11       1117.45        14.02 o
   6  -2   2          3.18          2.51         1.22 o
   7  -2   2        497.84        513.86        12.01 o
   8  -2   2        165.09        171.56         7.36 o
   9  -2   2        573.11        584.51        17.03 o
  10  -2   2         22.58         22.07         5.09 o
 -11  -1   2          6.80          7.86         3.19 o
 -10  -1   2         10.03         14.50         3.76 o
  -9  -1   2         26.05         19.30         3.15 o
  -8  -1   2         47.97         40.56         3.22 o
  -7  -1   2          0.02          0.16         0.68 o
  -6  -1   2        755.59        744.41         9.24 o
  -5  -1   2        316.00        313.03         4.10 o
  -4  -1   2        373.02        343.08         4.81 o
  -3  -1   2       3827.10       3943.74        27.02 o
  -2  -1   2       2438.35       2443.21        18.77 o
  -1  -1   2       8266.20       8425.36        54.36 o
   0  -1   2       2462.70       2444.35        17.58 o
   1  -1   2       9352.31       9211.03        63.14 o
   2  -1   2          0.51         -0.04         0.38 o
   3  -1   2        158.11        209.72         2.95 o
   4  -1   2         73.99         67.59         1.61 o
   5  -1   2        426.41        432.30         6.37 o
   6  -1   2       1574.52       1605.12        19.47 o
   7  -1   2         85.33         92.35         5.04 o
   8  -1   2         48.62         45.93         6.98 o
   9  -1   2          1.20          1.83         1.99 o
  10  -1   2          1.58          4.19         2.80 o
 -11   0   2          4.20          3.16         3.81 o
 -10   0   2         12.55          8.97         3.15 o
  -9   0   2          0.91         -0.02         1.91 o
  -8   0   2         85.03         84.90         7.12 o
  -7   0   2        186.77        175.06         5.02 o
  -6   0   2        894.80        891.88        11.79 o
  -5   0   2       2767.91       2827.25        20.80 o
  -4   0   2         70.75         64.47         1.97 o
  -3   0   2        124.79        103.72         1.82 o
  -2   0   2       3512.11       3605.01        25.07 o
  -1   0   2       2954.57       2953.18        21.00 o
   0   0   2       5014.97       5144.62        41.03 o
   1   0   2        296.43        308.19         3.16 o
   2   0   2       6730.77       6789.61        49.94 o
   3   0   2          9.59         16.57         0.77 o
   4   0   2        183.56        189.78         2.73 o
   5   0   2       1623.20       1558.47        13.25 o
   6   0   2        105.97        101.97         3.06 o
   7   0   2        102.22         96.17         4.36 o
   8   0   2         95.54        102.04         6.89 o
   9   0   2         73.09         65.00         5.00 o
  10   0   2         24.99         32.10         4.72 o
  11   0   2         33.54         24.64         4.97 o
 -10   1   2         17.57         15.44         3.38 o
  -9   1   2        149.86        151.47         7.79 o
  -8   1   2        555.23        551.13        13.52 o
  -7   1   2        296.81        307.61         8.18 o
  -6   1   2          1.69          0.61         0.73 o
  -5   1   2          4.60          5.00         0.73 o
  -4   1   2          2.70          3.09         0.52 o
  -3   1   2          8.31          1.11         0.37 o
  -2   1   2        722.92        708.61         5.69 o
  -1   1   2      25575.98      24944.74       168.96 o
   0   1   2       1283.46       1239.33         8.59 o
   1   1   2         19.33         14.81         0.51 o
   2   1   2      11173.00      10805.94        82.68 o
   3   1   2       1429.22       1519.52        11.12 o
   4   1   2         93.40         88.35         1.71 o
   5   1   2         17.97         19.23         1.09 o
   6   1   2       1518.74       1607.71        18.77 o
   7   1   2        147.34        136.75         3.98 o
   8   1   2        385.50        402.86        10.52 o
   9   1   2          2.88          0.41         1.46 o
  10   1   2         60.57         65.19         6.95 o
  11   1   2         16.43         32.77         5.60 o
 -10   2   2          3.13          4.93         2.70 o
  -9   2   2          6.35          1.39         2.27 o
  -8   2   2          8.62          7.96         2.42 o
  -7   2   2         73.08         84.17         5.39 o
  -6   2   2         80.96         83.86         3.48 o
  -5   2   2         27.15         26.39         1.86 o
  -4   2   2         35.41         26.27         1.16 o
  -3   2   2         41.14         56.39         1.46 o
  -2   2   2        395.20        425.40         3.76 o
  -1   2   2        119.45        101.88         1.58 o
   0   2   2       1101.46       1031.46         6.80 o
   1   2   2        590.87        601.55         5.02 o
   2   2   2       7717.11       7930.44        58.47 o
   3   2   2        172.63        182.73         2.24 o
   4   2   2          9.14         18.01         0.92 o
   5   2   2       1406.85       1386.96        11.52 o
   6   2   2          0.51         -0.38         0.51 o
   7   2   2        143.99        159.39         4.51 o
   8   2   2        149.53        143.93         5.51 o
   9   2   2        189.89        185.97         7.45 o
  10   2   2         94.32        105.36         8.45 o
  11   2   2         11.76         10.15         3.84 o
  -9   3   2         23.02         15.84         3.29 o
  -8   3   2          0.54         -0.28         2.08 o
  -7   3   2         79.82         85.54         6.22 o
  -6   3   2         57.71         52.35         3.42 o
  -5   3   2        162.30        161.26         3.78 o
  -4   3   2         27.22         22.51         1.37 o
  -3   3   2       3895.47       3920.98        25.29 o
  -2   3   2        686.62        644.32         5.41 o
  -1   3   2        330.52        337.28         3.08 o
   0   3   2        488.81        565.42         4.41 o
   1   3   2        470.83        429.79         3.49 o
   2   3   2        204.59        177.99         1.99 o
   3   3   2        911.64        961.45         7.33 o
   4   3   2        158.58        146.70         2.54 o
   5   3   2         21.28         18.52         0.99 o
   6   3   2        570.09        606.78         7.75 o
   7   3   2        196.67        209.89         4.62 o
   8   3   2        151.35        141.16         4.88 o
   9   3   2        157.81        157.24        12.46 o
  10   3   2        399.19        450.17        15.56 o
  11   3   2        135.19        118.95        12.06 o
  -9   4   2         29.49         23.96         4.55 o
  -8   4   2        499.21        473.72        15.62 o
  -7   4   2         37.46         35.31         3.69 o
  -6   4   2          0.00         -0.31         1.26 o
  -5   4   2         55.16         57.18         2.75 o
  -4   4   2        209.40        220.39         4.64 o
  -3   4   2         25.40         22.95         1.16 o
  -2   4   2          2.14          1.07         0.46 o
  -1   4   2        622.60        633.75         5.22 o
   0   4   2          9.02         15.24         0.78 o
   1   4   2        348.57        324.65         3.03 o
   2   4   2         27.57         23.29         0.83 o
   3   4   2        244.40        246.29         2.85 o
   4   4   2       3107.12       3443.38        25.45 o
   5   4   2        277.91        283.59         3.57 o
   6   4   2        162.55        135.55         3.21 o
   7   4   2         90.10         83.92         3.59 o
   8   4   2         59.23         44.64         3.29 o
   9   4   2        245.13        229.46         9.40 o
  10   4   2         71.68         65.95         6.50 o
  11   4   2        265.12        244.36        12.19 o
  12   4   2        143.37        159.40        11.66 o
  -8   5   2        292.93        306.51        13.76 o
  -7   5   2         84.52         82.38         5.39 o
  -6   5   2        270.62        301.49         8.49 o
  -5   5   2       1580.45       1582.68        17.08 o
  -4   5   2         40.49         36.34         2.32 o
  -3   5   2         76.25         77.77         2.70 o
  -2   5   2          0.21         -0.17         0.45 o
  -1   5   2       1867.05       1889.34        12.65 o
   0   5   2        646.17        587.52         5.13 o
   1   5   2        900.86        890.48         6.38 o
   2   5   2         21.12         22.17         0.96 o
   3   5   2         24.67         29.24         1.01 o
   4   5   2        138.42        121.11         2.44 o
   5   5   2        332.59        348.43         4.53 o
   6   5   2       1528.95       1584.90        16.83 o
   7   5   2        100.44        109.10         4.14 o
   8   5   2        126.11        114.14         7.31 o
   9   5   2        113.35        106.53         7.20 o
  10   5   2         29.22         26.56         6.77 o
  11   5   2         11.07          9.28         3.86 o
  12   5   2        197.93        189.23        11.94 o
  -7   6   2          0.02         -0.16         2.71 o
  -6   6   2        120.19        119.98         6.65 o
  -5   6   2         63.62         61.70         3.41 o
  -4   6   2        197.92        202.00         6.69 o
  -3   6   2          3.27          2.48         1.02 o
  -2   6   2        270.41        285.89         4.68 o
  -1   6   2          3.98          0.20         0.50 o
   0   6   2        347.78        308.10         3.51 o
   1   6   2        518.01        545.24         5.19 o
   2   6   2       1631.97       1631.52        11.75 o
   3   6   2        182.83        163.84         2.53 o
   4   6   2        746.79        758.24         8.95 o
   5   6   2         22.69         23.71         1.81 o
   6   6   2        124.45         91.54         4.02 o
   7   6   2         10.35          5.86         1.30 o
   8   6   2          7.21          7.60         2.30 o
   9   6   2          0.90          2.52         2.01 o
  10   6   2         57.78         56.92        13.21 o
  11   6   2        230.80        213.53        11.55 o
  12   6   2         13.09          7.20         3.76 o
  -7   7   2          8.57          7.54         4.75 o
  -6   7   2         98.50         98.88         9.36 o
  -5   7   2         57.89         55.29         5.51 o
  -4   7   2        305.19        300.95         6.85 o
  -3   7   2        605.43        651.69         9.90 o
  -2   7   2        109.88        113.38         3.87 o
  -1   7   2         27.23         15.19         1.32 o
   0   7   2        756.35        766.00         7.57 o
   1   7   2        101.14        109.78         2.52 o
   2   7   2        171.69        161.49         2.89 o
   3   7   2        880.89        920.12         9.46 o
   4   7   2        710.80        715.28         9.06 o
   5   7   2         34.62         32.47         2.47 o
   6   7   2        119.91        100.45         6.12 o
   7   7   2        605.89        672.37        12.05 o
   8   7   2         31.63         18.25         2.61 o
   9   7   2          1.44          0.88         2.08 o
  10   7   2        233.50        239.02        10.06 o
  11   7   2        285.85        309.67        13.81 o
  12   7   2          5.24          0.95         3.45 o
  -6   8   2        179.66        174.82        31.58 o
  -5   8   2          0.55          4.15         2.26 o
  -4   8   2        264.68        276.22         7.27 o
  -3   8   2          2.14          2.99         1.55 o
  -2   8   2          9.22          8.56         1.64 o
  -1   8   2       1321.86       1284.08        15.85 o
   0   8   2        156.25        155.71         4.46 o
   1   8   2        816.51        808.20         9.64 o
   2   8   2          3.54          3.33         0.92 o
   3   8   2          1.21          1.27         0.89 o
   4   8   2       1016.43        970.40        12.42 o
   5   8   2        752.28        742.66        10.72 o
   6   8   2        622.28        628.20        11.87 o
   7   8   2         44.70         45.49         4.03 o
   8   8   2        297.84        299.51        13.16 o
   9   8   2          0.01         -0.60         1.43 o
  10   8   2         22.49         25.31         4.53 o
  11   8   2          0.04         -0.46         2.72 o
  12   8   2         44.53         46.22         8.86 o
  -5   9   2         24.84         26.26        10.12 o
  -4   9   2        106.82         91.75         9.20 o
  -3   9   2        124.98        119.58         8.46 o
  -2   9   2         21.70         22.50         3.11 o
  -1   9   2         67.06         62.90         4.42 o
   0   9   2        376.17        351.50         7.62 o
   1   9   2         60.88         68.12         3.58 o
   2   9   2        494.36        473.12         7.92 o
   3   9   2         42.22         43.12         2.60 o
   4   9   2          8.49          7.11         1.41 o
   5   9   2       1232.76       1215.54        15.15 o
   6   9   2        705.29        729.79        18.58 o
   7   9   2        358.15        393.97        12.14 o
   8   9   2         11.39         10.12         2.90 o
   9   9   2         19.97         14.92         2.99 o
  10   9   2        332.37        317.91        12.49 o
  11   9   2         58.62         40.23         5.70 o
  -4  10   2        101.48         80.38        10.97 o
  -3  10   2         81.55         76.11         6.88 o
  -2  10   2          2.44          3.29         2.19 o
  -1  10   2          0.00          1.43         1.90 o
   0  10   2        188.46        202.94         9.37 o
   1  10   2        419.92        437.36        10.74 o
   2  10   2          6.68          1.13         1.36 o
   3  10   2          1.27         -0.99         1.21 o
   4  10   2       1316.84       1348.62        18.53 o
   5  10   2        337.12        322.02         7.86 o
   6  10   2       1519.49       1538.64        24.96 o
   7  10   2          8.21          5.17         2.61 o
   8  10   2          4.42          2.43         2.33 o
   9  10   2        108.67         95.33         6.75 o
  10  10   2         79.82         70.69         8.45 o
  11  10   2         11.60          2.02         3.42 o
  -2  11   2         36.72         26.33         4.05 o
  -1  11   2         12.49         10.35         3.36 o
   0  11   2         76.19         57.72        10.11 o
   1  11   2         33.65         27.43         3.76 o
   2  11   2          6.47          5.74         2.28 o
   3  11   2        305.84        313.69         9.91 o
   4  11   2         38.28         38.66         3.72 o
   5  11   2          2.95          3.46         1.95 o
   6  11   2         19.03         20.54         3.78 o
   7  11   2         80.73         72.77         5.91 o
   8  11   2        114.09        120.52         7.67 o
   9  11   2        165.36        165.95         9.19 o
  10  11   2          0.13          1.31         2.32 o
  -1  12   2         78.57         51.52        24.46 o
   0  12   2         24.64         20.71         4.17 o
   1  12   2          1.12          0.61         2.34 o
   2  12   2          1.21          0.15         2.11 o
   3  12   2          0.94          0.22         2.09 o
   4  12   2         45.30         47.57         4.66 o
   5  12   2        149.77        159.99         8.00 o
   6  12   2        291.39        302.55        13.71 o
   7  12   2         53.90         51.59         7.47 o
   8  12   2         99.66         91.70        12.75 o
   9  12   2         43.59         38.57         7.08 o
   1  13   2         10.30          8.72         5.30 o
   2  13   2          5.97          0.88         2.47 o
   3  13   2          2.25          2.74         2.49 o
   4  13   2         10.75          8.73         3.15 o
   5  13   2        339.49        366.95        12.31 o
   6  13   2         38.43         37.12         6.30 o
   7  13   2          4.78          3.91         4.38 o
   8  13   2        266.91        308.52        29.82 o
  -7 -12   3          5.63          5.39         8.41 o
  -6 -12   3          2.16         -2.24         4.03 o
  -5 -12   3        120.31        110.14        10.00 o
  -4 -12   3         33.90         28.27         4.28 o
  -3 -12   3         48.27         58.32         5.40 o
  -2 -12   3        379.52        434.74        19.03 o
  -8 -11   3         53.81         56.25         7.04 o
  -7 -11   3          2.64          3.34         2.91 o
  -6 -11   3          8.38          8.84         3.04 o
  -5 -11   3        196.09        207.35         8.43 o
  -4 -11   3         20.62          9.48         2.97 o
  -3 -11   3        164.84        140.19        10.71 o
  -2 -11   3         73.98         71.31         5.58 o
  -1 -11   3         43.15         38.10         5.48 o
   0 -11   3        203.86        220.88        14.41 o
   1 -11   3         11.89         14.61         6.13 o
  -9 -10   3        200.03        226.07         9.90 o
  -8 -10   3         16.08          6.87         2.90 o
  -7 -10   3          0.23          1.35         2.35 o
  -6 -10   3          1.99          2.67         2.36 o
  -5 -10   3         13.00          9.10         2.55 o
  -4 -10   3          7.78          6.07         2.25 o
  -3 -10   3         26.79         20.25         3.03 o
  -2 -10   3         36.84         28.72         3.33 o
  -1 -10   3         63.83         60.31         4.73 o
   0 -10   3        332.00        370.95        10.85 o
   1 -10   3          0.01          1.79         2.60 o
   2 -10   3          0.92          0.11         2.86 o
 -10  -9   3          4.94          1.74         4.72 o
  -9  -9   3          1.88          1.19         2.20 o
  -8  -9   3          2.02          2.96         2.22 o
  -7  -9   3          3.22          1.71         2.12 o
  -6  -9   3         21.38          9.59         3.73 o
  -5  -9   3         51.99         48.69         4.34 o
  -4  -9   3         61.31         49.88         3.66 o
  -3  -9   3         39.10         39.90         3.87 o
  -2  -9   3          7.61          7.46         1.96 o
  -1  -9   3        374.82        361.94         8.62 o
   0  -9   3          5.67          2.56         1.82 o
   1  -9   3          0.10          1.10         1.83 o
   2  -9   3        308.32        332.95        10.43 o
   3  -9   3        166.56        175.19        13.38 o
   4  -9   3          1.77          2.68         2.65 o
 -11  -8   3          1.16         -1.75         7.56 o
 -10  -8   3        296.48        301.20        14.07 o
  -9  -8   3         18.16         21.71         4.30 o
  -8  -8   3         11.16          7.79         2.84 o
  -7  -8   3          0.03          0.38         1.93 o
  -6  -8   3         77.02         77.32         7.82 o
  -5  -8   3         30.01         43.30         3.65 o
  -4  -8   3        583.97        599.17        10.93 o
  -3  -8   3        319.62        308.84         7.00 o
  -2  -8   3       1331.72       1299.71        16.59 o
  -1  -8   3        108.43        109.19         4.18 o
   0  -8   3        119.92        122.07         4.72 o
   1  -8   3        185.98        201.11         7.48 o
   2  -8   3        227.10        229.75         7.36 o
   3  -8   3         18.93         16.41         2.71 o
   4  -8   3        101.89        101.57         5.83 o
   5  -8   3         21.46         16.56         4.94 o
 -11  -7   3          1.23          1.14         5.42 o
 -10  -7   3        112.08        117.04         7.91 o
  -9  -7   3        189.54        186.47         6.84 o
  -8  -7   3        370.49        388.19        10.67 o
  -7  -7   3          2.70          2.15         1.88 o
  -6  -7   3        193.91        186.55         6.48 o
  -5  -7   3        636.84        632.09        11.85 o
  -4  -7   3          0.02          0.37         0.95 o
  -3  -7   3         70.97         64.80         3.14 o
  -2  -7   3         11.60          6.11         1.15 o
  -1  -7   3       1419.67       1358.06        14.94 o
   0  -7   3          0.34          1.00         0.97 o
   1  -7   3        107.00        105.37         4.93 o
   2  -7   3        139.74        135.18         5.67 o
   3  -7   3         62.46         60.57         4.75 o
   4  -7   3         39.76         32.34         3.12 o
   5  -7   3        134.52        130.67         8.50 o
   6  -7   3          0.23          1.81         3.16 o
 -11  -6   3        278.30        291.32        14.10 o
 -10  -6   3          0.66          1.55         2.66 o
  -9  -6   3          4.84          3.56         2.31 o
  -8  -6   3        159.28        145.71         5.71 o
  -7  -6   3          6.55          3.44         1.55 o
  -6  -6   3         61.25         68.20         4.59 o
  -5  -6   3         71.69         85.17         4.11 o
  -4  -6   3        118.05        114.35         3.44 o
  -3  -6   3          3.36          0.95         0.77 o
  -2  -6   3         72.25         74.46         2.75 o
  -1  -6   3          0.39          0.36         0.72 o
   0  -6   3         34.96         25.25         1.75 o
   1  -6   3        226.88        221.12         5.05 o
   2  -6   3        181.87        181.34         5.24 o
   3  -6   3         46.79         50.98         3.62 o
   4  -6   3         21.42         19.32         2.75 o
   5  -6   3         18.84          9.89         2.62 o
   6  -6   3        145.84        152.19         9.32 o
   7  -6   3        120.61        143.49        10.59 o
 -11  -5   3        304.90        328.66        30.94 o
 -10  -5   3        335.86        367.84        14.85 o
  -9  -5   3          1.03          1.95         1.88 o
  -8  -5   3         42.14         42.26         3.10 o
  -7  -5   3          0.11          0.59         1.01 o
  -6  -5   3        166.30        157.45         4.56 o
  -5  -5   3       1019.29       1035.11        11.80 o
  -4  -5   3        145.88        147.06         3.55 o
  -3  -5   3         68.43         60.76         2.13 o
  -2  -5   3          0.75         -0.08         0.57 o
  -1  -5   3         52.82         60.07         2.13 o
   0  -5   3       2986.28       2913.72        22.23 o
   1  -5   3       1258.82       1291.86        14.31 o
   2  -5   3        817.16        809.93        11.03 o
   3  -5   3        208.29        195.79         5.22 o
   4  -5   3        143.55        150.54         5.08 o
   5  -5   3         36.83         40.36         4.17 o
   6  -5   3          1.45          3.04         2.00 o
   7  -5   3          0.38          0.23         2.15 o
   8  -5   3          1.28          1.96         3.59 o
 -11  -4   3        656.04        741.33        22.67 o
 -10  -4   3          0.03          2.09         2.42 o
  -9  -4   3         13.48          9.97         2.79 o
  -8  -4   3       1183.97       1197.06        16.82 o
  -7  -4   3         96.43        101.63         3.93 o
  -6  -4   3       1443.19       1412.88        14.83 o
  -5  -4   3          0.29          0.69         0.64 o
  -4  -4   3        111.29        114.79         2.66 o
  -3  -4   3         67.05         54.99         1.87 o
  -2  -4   3         56.64         73.71         2.04 o
  -1  -4   3        542.96        519.85         5.53 o
   0  -4   3         20.61         19.99         1.02 o
   1  -4   3        786.13        762.61         7.19 o
   2  -4   3        618.12        627.91         8.21 o
   3  -4   3       2273.05       2365.79        24.17 o
   4  -4   3        209.02        199.93         5.77 o
   5  -4   3        179.15        192.98         6.69 o
   6  -4   3         53.44         56.12         5.13 o
   7  -4   3          0.79         -0.05         1.83 o
   8  -4   3         69.08         66.46         7.61 o
 -11  -3   3         11.27          9.55         3.77 o
 -10  -3   3          8.74         11.76         3.93 o
  -9  -3   3        230.66        216.80         9.32 o
  -8  -3   3         41.40         47.44         3.38 o
  -7  -3   3       1169.42       1160.46        13.66 o
  -6  -3   3         71.84         66.73         2.85 o
  -5  -3   3       2530.84       2542.58        20.03 o
  -4  -3   3        335.79        326.59         4.04 o
  -3  -3   3         74.24         55.04         1.75 o
  -2  -3   3       1045.69       1044.82         8.91 o
  -1  -3   3        356.21        339.29         3.63 o
   0  -3   3       1217.87       1110.19         8.40 o
   1  -3   3         89.49         69.43         1.62 o
   2  -3   3        325.47        288.23         3.46 o
   3  -3   3          6.29          9.50         0.85 o
   4  -3   3         25.87         24.72         2.76 o
   5  -3   3        866.22        876.17        15.67 o
   6  -3   3         82.65         81.44         4.79 o
   7  -3   3          6.35          3.00         1.73 o
   8  -3   3         10.51          8.70         3.11 o
   9  -3   3        260.44        261.85        15.74 o
 -11  -2   3         66.91         73.30         7.86 o
 -10  -2   3         83.94         86.61         7.13 o
  -9  -2   3        161.04        182.08         8.10 o
  -8  -2   3          8.69          7.57         1.42 o
  -7  -2   3        840.00        810.83        11.12 o
  -6  -2   3       2703.70       2680.04        24.41 o
  -5  -2   3        777.52        757.95         8.96 o
  -4  -2   3        530.01        512.04         5.72 o
  -3  -2   3        790.61        813.68         7.87 o
  -2  -2   3        459.07        486.75         4.77 o
  -1  -2   3        561.38        507.75         4.73 o
   0  -2   3        164.39        168.66         2.27 o
   1  -2   3        704.99        674.49         5.58 o
   2  -2   3       1109.70       1112.07        10.11 o
   3  -2   3          0.27          0.40         0.45 o
   4  -2   3       2257.29       2274.07        27.28 o
   5  -2   3        541.20        514.64         8.99 o
   6  -2   3          0.18          2.31         1.19 o
   7  -2   3        312.25        328.40         8.90 o
   8  -2   3        290.29        302.82         9.34 o
   9  -2   3          7.18          5.48         2.88 o
  10  -2   3          2.30          1.04         2.88 o
 -11  -1   3          8.60         -0.67         4.81 o
 -10  -1   3         34.04         43.62         8.95 o
  -9  -1   3        103.06        121.19         7.41 o
  -8  -1   3          8.87          9.34         1.81 o
  -7  -1   3       1685.16       1741.30        19.46 o
  -6  -1   3        238.53        231.81         4.47 o
  -5  -1   3        119.97        115.24         2.39 o
  -4  -1   3       3396.45       3350.25        24.77 o
  -3  -1   3        884.40        925.36         8.27 o
  -2  -1   3        663.71        634.00         5.90 o
  -1  -1   3          4.26          6.98         0.63 o
   0  -1   3        135.42        118.99         1.70 o
   1  -1   3       1792.91       1863.15        14.03 o
   2  -1   3        931.46        983.85         8.11 o
   3  -1   3        143.99        171.54         2.61 o
   4  -1   3        295.86        316.01         3.66 o
   5  -1   3         54.37         41.98         2.55 o
   6  -1   3        112.53         97.69         3.46 o
   7  -1   3        954.88        948.86        17.04 o
   8  -1   3          6.24          3.15         1.72 o
   9  -1   3         82.43         77.22         5.59 o
  10  -1   3          5.30          4.32         2.77 o
 -10   0   3         56.49         48.81         5.07 o
  -9   0   3         60.45         59.34         5.37 o
  -8   0   3          5.56          2.71         1.76 o
  -7   0   3        133.12        126.30         4.04 o
  -6   0   3        511.70        526.20        11.83 o
  -5   0   3         30.31         20.51         1.53 o
  -4   0   3       2312.17       2287.44        16.32 o
  -3   0   3        120.20        144.52         2.36 o
  -2   0   3       2139.23       2344.87        17.16 o
  -1   0   3        937.15        811.90         6.42 o
   0   0   3         18.90         16.93         0.72 o
   1   0   3       1250.72       1168.73         9.83 o
   2   0   3       5187.77       5370.33        38.44 o
   3   0   3       1507.94       1580.44        13.35 o
   4   0   3        131.55        131.85         2.19 o
   5   0   3        209.86        215.14         3.19 o
   6   0   3        838.99        848.73        12.63 o
   7   0   3        334.59        347.78         7.98 o
   8   0   3         25.03         27.22         3.00 o
   9   0   3        679.81        713.58        15.23 o
  10   0   3         34.19         28.51         4.44 o
  11   0   3        156.16        149.39        18.22 o
 -10   1   3        148.69        127.37         9.12 o
  -9   1   3          0.24          0.64         2.13 o
  -8   1   3         47.98         44.21         4.96 o
  -7   1   3         69.97         67.58         3.32 o
  -6   1   3          2.06          1.41         0.98 o
  -5   1   3        125.72        116.68         2.91 o
  -4   1   3        219.50        221.02         3.14 o
  -3   1   3       3166.66       3292.98        21.86 o
  -2   1   3        547.61        489.72         4.50 o
  -1   1   3       2848.32       2913.04        19.21 o
   0   1   3       1287.03       1307.59         9.52 o
   1   1   3      16461.58      16164.50       107.73 o
   2   1   3        911.40        913.25        11.17 o
   3   1   3        115.19        103.14         1.51 o
   4   1   3        373.56        344.68         3.62 o
   5   1   3        962.11       1000.24         9.01 o
   6   1   3        106.54        109.81         3.33 o
   7   1   3        197.02        196.97         5.19 o
   8   1   3        642.78        657.06        13.05 o
   9   1   3        377.17        391.13        10.12 o
  10   1   3         14.41         11.52         3.39 o
  11   1   3         97.05        102.64         8.92 o
 -10   2   3         55.04         60.06        21.96 o
  -9   2   3        115.78        125.14        11.23 o
  -8   2   3         68.90         85.48         6.78 o
  -7   2   3        212.38        206.71         5.57 o
  -6   2   3         21.18         22.60         2.26 o
  -5   2   3         77.93         79.67         3.29 o
  -4   2   3        344.37        368.23         4.73 o
  -3   2   3         43.98         48.25         1.56 o
  -2   2   3       3694.69       3855.63        26.57 o
  -1   2   3          3.65          4.69         0.52 o
   0   2   3         35.14         32.10         0.83 o
   1   2   3          6.33          6.49         0.58 o
   2   2   3        384.29        474.18         4.11 o
   3   2   3        704.83        699.65         5.59 o
   4   2   3       2124.06       2160.19        16.17 o
   5   2   3        214.74        209.45         2.88 o
   6   2   3        461.52        419.49         5.29 o
   7   2   3         19.47         22.36         1.78 o
   8   2   3        374.97        386.07         8.98 o
   9   2   3          0.20         -0.12         1.34 o
  10   2   3         48.09         42.19         4.38 o
  11   2   3         96.02         95.34         8.48 o
  -9   3   3        127.18        157.16        10.55 o
  -8   3   3        668.26        693.91        20.89 o
  -7   3   3        527.66        560.22        12.71 o
  -6   3   3         82.22         71.22         4.01 o
  -5   3   3        543.63        544.94         7.82 o
  -4   3   3         28.47         28.38         1.53 o
  -3   3   3         17.85         16.55         0.96 o
  -2   3   3          4.60          5.54         0.58 o
  -1   3   3         79.74         82.91         1.59 o
   0   3   3        375.51        325.17         2.87 o
   1   3   3        727.33        763.64         5.48 o
   2   3   3        107.03         96.33         1.65 o
   3   3   3        691.91        791.48         6.65 o
   4   3   3        742.15        811.32         7.46 o
   5   3   3        161.55        139.34         2.42 o
   6   3   3        398.24        380.29         4.63 o
   7   3   3         37.73         23.94         1.69 o
   8   3   3        461.39        444.13        11.99 o
   9   3   3        252.37        267.75         8.51 o
  10   3   3        172.06        163.82        10.52 o
  11   3   3          2.15          1.55         2.50 o
  -9   4   3         18.55         27.49         7.63 o
  -8   4   3          0.07         -0.52         2.72 o
  -7   4   3         24.68         18.96         3.58 o
  -6   4   3          9.85          8.08         1.75 o
  -5   4   3         27.29         23.62         1.93 o
  -4   4   3        420.92        415.53         6.70 o
  -3   4   3          1.05          2.33         0.58 o
  -2   4   3        185.18        191.29         2.48 o
  -1   4   3        118.31        115.80         1.83 o
   0   4   3        660.73        701.30         5.22 o
   1   4   3         28.75         24.15         0.87 o
   2   4   3       3606.75       3515.12        21.16 o
   3   4   3        106.38        110.92         1.66 o
   4   4   3        128.90        118.05         2.76 o
   5   4   3       1051.07       1039.11        11.40 o
   6   4   3         40.80         34.23         1.51 o
   7   4   3        622.05        606.44         8.98 o
   8   4   3        196.87        178.65         6.43 o
   9   4   3        635.81        652.34        16.47 o
  10   4   3          4.96          7.03         2.77 o
  11   4   3         13.14          9.39         3.36 o
  12   4   3        204.25        239.60        12.23 o
  -8   5   3          0.80          0.24         3.29 o
  -7   5   3          0.04         -0.04         2.32 o
  -6   5   3          6.78          6.38         2.06 o
  -5   5   3         54.14         52.85         3.02 o
  -4   5   3        500.22        489.92         7.60 o
  -3   5   3        420.59        435.07         6.58 o
  -2   5   3        309.55        336.26         3.87 o
  -1   5   3         10.20          6.45         0.60 o
   0   5   3        251.73        257.99         2.96 o
   2   5   3        122.09        114.38         1.93 o
   3   5   3        732.81        779.43         6.53 o
   4   5   3        115.84         96.03         2.12 o
   5   5   3        116.96         89.37         2.68 o
   6   5   3        214.36        209.88         5.46 o
   7   5   3         75.46         77.74         3.56 o
   8   5   3         18.94         10.81         2.15 o
   9   5   3         55.39         69.39         6.64 o
  10   5   3        330.50        334.43        12.83 o
  11   5   3        389.32        409.08        25.48 o
  12   5   3          5.58          8.63         4.49 o
  -7   6   3         54.73         52.82         6.24 o
  -6   6   3          2.74         -0.18         1.76 o
  -5   6   3        476.30        493.62         9.87 o
  -4   6   3        118.40        111.76         4.25 o
  -3   6   3        444.32        433.72         6.62 o
  -2   6   3        286.68        268.13         4.40 o
  -1   6   3        105.75        108.03         2.39 o
   0   6   3        542.13        557.46         5.34 o
   1   6   3        608.10        641.49         5.76 o
   2   6   3       1724.78       1794.81        12.62 o
   3   6   3         83.95         81.45         2.22 o
   4   6   3        318.18        327.99         4.33 o
   5   6   3        170.28        173.52         3.56 o
   6   6   3         10.02         14.93         2.13 o
   7   6   3        854.89        813.77        17.74 o
   8   6   3          1.42          4.48         1.80 o
   9   6   3         25.75         34.30         5.96 o
  10   6   3        184.68        158.20         8.96 o
  11   6   3         54.20         48.02         6.36 o
  12   6   3        623.56        689.90        21.76 o
  -7   7   3          4.46          4.70         5.62 o
  -6   7   3         17.47         12.96         3.14 o
  -5   7   3         86.91         91.39         5.48 o
  -4   7   3        510.64        559.00        10.79 o
  -3   7   3          0.08          0.01         1.19 o
  -2   7   3         61.48         45.07         2.56 o
  -1   7   3          9.22          4.72         0.87 o
   0   7   3        122.71        118.11         2.55 o
   1   7   3        665.59        608.07         6.06 o
   2   7   3         10.83          9.14         0.93 o
   3   7   3        333.87        307.49         4.91 o
   4   7   3          4.07          3.28         0.89 o
   5   7   3          7.99          5.47         1.28 o
   6   7   3       2393.42       2380.50        29.52 o
   7   7   3        250.04        251.00         7.66 o
   8   7   3        128.34        130.35         9.38 o
   9   7   3         89.40        108.91         7.48 o
  10   7   3          5.02          2.86         3.11 o
  11   7   3        146.89        181.83        11.12 o
  12   7   3        172.74        188.65        11.97 o
  -6   8   3         42.66         41.80         7.29 o
  -5   8   3        315.43        351.98        12.74 o
  -4   8   3         22.46         19.53         3.02 o
  -3   8   3          1.44         -0.04         1.44 o
  -2   8   3        307.91        312.44         7.13 o
  -1   8   3         20.50         23.15         2.30 o
   0   8   3        778.41        733.92         9.50 o
   1   8   3        135.44        136.70         3.54 o
   2   8   3          7.53          6.14         1.03 o
   3   8   3        736.96        763.61         9.91 o
   4   8   3         85.93         88.69         3.21 o
   5   8   3        169.27        168.79         5.09 o
   6   8   3        186.47        203.28         6.02 o
   7   8   3        321.70        300.67        11.21 o
   8   8   3        108.34        120.67        10.62 o
   9   8   3        194.31        205.96        10.94 o
  10   8   3         39.60         32.98         4.67 o
  11   8   3         23.13         27.35         4.93 o
  12   8   3        115.74        114.93         9.91 o
  -5   9   3         12.06         15.35        10.21 o
  -4   9   3        153.39        135.35         9.38 o
  -3   9   3         79.58         83.00         5.63 o
  -2   9   3          6.53          6.19         2.08 o
  -1   9   3         87.88         81.64         4.59 o
   0   9   3          5.46          2.16         1.40 o
   1   9   3        378.37        395.28         8.00 o
   2   9   3         52.64         56.58         2.95 o
   3   9   3        342.18        355.96         6.24 o
   4   9   3         93.27         83.73         3.46 o
   5   9   3        421.83        440.82         9.20 o
   6   9   3        777.62        784.00        13.37 o
   7   9   3         37.65         41.60         4.28 o
   8   9   3        337.48        349.21        10.33 o
   9   9   3         22.13         12.99         4.15 o
  10   9   3         46.92         34.35         5.45 o
  11   9   3        634.21        644.50        19.13 o
  -4  10   3         76.54         74.87        20.34 o
  -3  10   3        163.44        167.62         8.42 o
  -2  10   3         18.44         13.76         3.04 o
  -1  10   3        131.56        126.38         9.91 o
   0  10   3        911.08        898.54        17.01 o
   1  10   3        128.26        109.90         5.26 o
   2  10   3        192.03        176.06         6.16 o
   3  10   3         57.22         52.36         3.37 o
   4  10   3         11.53          8.37         1.66 o
   5  10   3        180.86        183.38         5.80 o
   6  10   3          0.24          1.65         1.93 o
   7  10   3        386.65        386.99        12.46 o
   8  10   3          5.46          5.90         2.25 o
   9  10   3         20.33         18.87         4.59 o
  10  10   3        108.80         95.48         9.77 o
  11  10   3        295.17        327.38        21.90 o
  -2  11   3        201.46        210.49        11.25 o
  -1  11   3        125.13        153.86         9.00 o
   0  11   3          2.82          3.60         2.27 o
   1  11   3          9.50          7.47         2.49 o
   2  11   3        166.21        197.28         7.99 o
   3  11   3        120.89        125.99         6.44 o
   4  11   3         34.05         31.11         3.20 o
   5  11   3          0.85         -0.68         1.41 o
   6  11   3          7.64          3.96         2.54 o
   7  11   3        177.90        198.40         9.04 o
   8  11   3          2.92          4.34         2.26 o
   9  11   3         10.20         12.94         2.82 o
  10  11   3          9.58          3.89         3.96 o
  -1  12   3         41.74         30.05         5.61 o
   0  12   3          0.56          3.97         2.57 o
   1  12   3         17.62         14.69         3.25 o
   2  12   3        114.73        128.14         8.41 o
   3  12   3          8.78          8.50         2.70 o
   4  12   3         61.64         68.10         6.00 o
   5  12   3        114.66        111.46         7.66 o
   6  12   3         34.87         36.05         5.58 o
   7  12   3        193.59        195.53        11.70 o
   8  12   3         91.00         87.15         6.67 o
   9  12   3        254.55        255.14        20.84 o
  10  12   3          1.56          7.16         4.46 o
   1  13   3         78.41         59.48         9.31 o
   2  13   3          3.95          0.38         2.62 o
   3  13   3         33.96         28.40         3.98 o
   4  13   3        335.86        357.21        11.25 o
   5  13   3         36.96         40.20         6.19 o
   6  13   3        101.62         93.95        10.77 o
   7  13   3         77.15         74.57        18.44 o
   8  13   3          5.25          4.06         7.33 o
  -4 -12   4          1.03          1.29         3.76 o
  -8 -11   4        123.41        164.93        27.57 o
  -7 -11   4         48.83         36.09         6.23 o
  -6 -11   4         84.14         82.07         6.58 o
  -5 -11   4         43.93         46.21         5.04 o
  -4 -11   4        121.07        135.19         8.06 o
  -3 -11   4          1.65          0.26         2.38 o
  -2 -11   4        109.96         98.85        10.86 o
  -1 -11   4          4.28          6.79         4.92 o
   0 -11   4          3.53          6.24         5.48 o
  -9 -10   4        155.01        168.21        10.43 o
  -8 -10   4          2.94          5.41         2.90 o
  -7 -10   4         36.56         30.05         4.49 o
  -6 -10   4          3.05          1.19         2.29 o
  -5 -10   4        261.22        250.00         9.58 o
  -4 -10   4        191.08        193.54         8.27 o
  -3 -10   4         58.80         63.13         4.95 o
  -2 -10   4         16.23         14.91         2.59 o
  -1 -10   4         10.99         11.83         2.90 o
   0 -10   4         23.72         24.46         5.99 o
   1 -10   4         57.54         56.17         6.28 o
   2 -10   4          4.52          4.09         5.27 o
 -10  -9   4        112.99        120.79        22.80 o
  -9  -9   4          1.02          1.12         2.47 o
  -8  -9   4         91.39        102.29         7.66 o
  -7  -9   4        420.17        430.11        22.48 o
  -6  -9   4        119.46        123.14         7.41 o
  -5  -9   4         68.57         73.52         5.09 o
  -4  -9   4          9.05         10.83         2.49 o
  -3  -9   4        207.39        203.57         7.82 o
  -2  -9   4         40.62         46.22         3.76 o
  -1  -9   4        126.94        137.29         7.82 o
   0  -9   4         15.66         12.92         3.46 o
   1  -9   4          0.30         -1.24         1.74 o
   2  -9   4        199.83        206.96         9.86 o
   3  -9   4         53.73         56.58         5.20 o
 -10  -8   4         53.19         43.79         6.85 o
  -9  -8   4        270.55        266.52        10.33 o
  -8  -8   4        113.07        117.56         7.91 o
  -7  -8   4        122.10        127.62         7.73 o
  -6  -8   4          2.42          1.02         1.90 o
  -5  -8   4        126.65        145.93         7.60 o
  -4  -8   4          4.72          2.94         1.58 o
  -3  -8   4          3.48          3.46         1.53 o
  -2  -8   4         89.45         92.01         4.73 o
  -1  -8   4          0.01          0.86         1.11 o
   0  -8   4         40.13         43.12         4.20 o
   1  -8   4          2.39          0.63         1.89 o
   2  -8   4          1.99          1.58         1.70 o
   3  -8   4         45.44         41.26         3.95 o
   4  -8   4          7.26          1.00         3.23 o
 -11  -7   4        121.06        122.37        25.79 o
 -10  -7   4         29.14         25.99         5.24 o
  -9  -7   4        233.94        258.33         9.82 o
  -8  -7   4         67.73         76.56         8.76 o
  -7  -7   4        266.78        258.06        15.64 o
  -6  -7   4        905.82        876.56        17.56 o
  -5  -7   4        597.33        572.31        19.36 o
  -4  -7   4         28.09         24.68         2.30 o
  -3  -7   4          1.07          1.20         1.03 o
  -2  -7   4         32.23         30.20         2.13 o
  -1  -7   4         10.34          9.46         1.46 o
   0  -7   4        196.09        178.56         5.53 o
   1  -7   4          8.77          9.66         2.18 o
   2  -7   4          0.01          2.97         1.78 o
   3  -7   4          0.51          0.92         1.50 o
   4  -7   4         62.42         56.45         5.60 o
   5  -7   4         31.17         22.79         4.63 o
   6  -7   4          1.12         -1.56         3.70 o
 -11  -6   4         20.85         20.11         6.30 o
 -10  -6   4        209.92        235.93        10.73 o
  -9  -6   4        213.52        240.03         8.41 o
  -8  -6   4         18.10         17.95         2.98 o
  -7  -6   4          3.49          5.55         2.48 o
  -6  -6   4        265.65        271.78         7.84 o
  -5  -6   4          4.13          4.74         1.65 o
  -4  -6   4        301.89        300.34         5.87 o
  -3  -6   4        804.81        828.28        12.55 o
  -2  -6   4         10.43          9.59         1.32 o
  -1  -6   4         21.38         22.71         1.73 o
   0  -6   4         66.41         72.25         3.47 o
   1  -6   4        962.16       1012.20        14.32 o
   2  -6   4        161.74        161.88         5.81 o
   3  -6   4          0.89          3.03         1.50 o
   4  -6   4          9.93          8.41         2.26 o
   5  -6   4          9.36          7.95         2.80 o
   6  -6   4         16.50          7.87         3.34 o
   7  -6   4         42.17         43.48         6.59 o
 -11  -5   4         78.16         77.22        11.72 o
 -10  -5   4        218.25        247.34        13.81 o
  -9  -5   4         87.30         87.34         5.26 o
  -8  -5   4        248.48        238.29         7.46 o
  -7  -5   4          9.14          5.56         1.68 o
  -6  -5   4          3.95          3.90         1.37 o
  -5  -5   4        554.95        579.03         8.92 o
  -4  -5   4       1948.01       1931.41        17.52 o
  -3  -5   4         29.62         36.20         2.01 o
  -2  -5   4         25.33         26.32         1.61 o
  -1  -5   4       1193.46       1210.44        12.31 o
   0  -5   4        352.03        326.83         5.46 o
   1  -5   4        116.24        132.44         3.95 o
   2  -5   4          0.33          0.65         1.28 o
   3  -5   4        168.59        174.32         5.14 o
   4  -5   4         68.46         66.54         6.15 o
   5  -5   4          0.75          1.60         1.79 o
   6  -5   4         39.56         36.63         4.57 o
   7  -5   4          6.01          3.77         2.88 o
 -11  -4   4         55.60         51.43        20.11 o
 -10  -4   4        168.55        161.53         9.43 o
  -9  -4   4         13.21         12.86         2.67 o
  -8  -4   4         49.20         45.51         4.17 o
  -7  -4   4        146.85        152.59         4.86 o
  -6  -4   4         62.61         69.22         3.20 o
  -5  -4   4        112.05        116.38         3.26 o
  -4  -4   4         40.09         28.84         1.52 o
  -3  -4   4        183.05        192.04         3.18 o
  -2  -4   4          7.06          1.15         0.58 o
  -1  -4   4       1258.22       1264.49        11.07 o
   0  -4   4       1393.48       1357.98        11.70 o
   1  -4   4        421.05        392.02         5.35 o
   2  -4   4        907.55        927.06        10.75 o
   3  -4   4        385.87        393.41         8.07 o
   4  -4   4         79.91         81.65         4.72 o
   5  -4   4        152.32        160.65        13.79 o
   6  -4   4        199.07        215.59         7.63 o
   7  -4   4        295.68        301.37        10.75 o
   8  -4   4         87.32         94.66         8.90 o
 -11  -3   4         17.93         16.80         9.31 o
 -10  -3   4        378.02        372.48        15.65 o
  -9  -3   4         53.51         56.35         4.27 o
  -8  -3   4         21.39         19.34         2.32 o
  -7  -3   4        259.22        251.46         5.70 o
  -6  -3   4       1360.87       1293.72        14.06 o
  -5  -3   4       1363.15       1344.46        12.23 o
  -4  -3   4        389.46        373.99         4.53 o
  -3  -3   4        561.63        595.62         6.03 o
  -2  -3   4         21.75         29.91         1.47 o
  -1  -3   4       1162.78       1183.04        10.18 o
   0  -3   4       1073.19       1093.30         9.21 o
   1  -3   4       3034.20       2994.31        23.32 o
   2  -3   4        682.30        695.81         8.59 o
   3  -3   4          2.60          1.69         0.84 o
   4  -3   4          0.61          0.41         0.92 o
   5  -3   4        139.35        152.32         6.60 o
   6  -3   4        142.13        153.70         5.97 o
   7  -3   4          0.01         -0.39         1.55 o
   8  -3   4          1.16          4.26         2.80 o
   9  -3   4        199.80        203.42        12.65 o
 -11  -2   4        154.78        174.92        17.49 o
 -10  -2   4         55.57         58.38         7.25 o
  -9  -2   4         32.92         25.08         3.98 o
  -8  -2   4         12.12          7.38         1.57 o
  -7  -2   4         55.56         54.89         3.13 o
  -6  -2   4       1015.16       1023.40        12.34 o
  -5  -2   4       2156.41       2210.70        20.47 o
  -4  -2   4         70.10         74.55         2.23 o
  -3  -2   4         25.71         12.07         0.99 o
  -2  -2   4       2579.48       2805.82        19.57 o
  -1  -2   4         37.71         28.70         1.15 o
   0  -2   4       2830.25       2697.76        19.07 o
   1  -2   4        190.75        187.01         2.99 o
   2  -2   4        198.46        180.79         3.07 o
   3  -2   4       2376.87       2362.59        19.90 o
   4  -2   4        237.29        247.82         5.40 o
   5  -2   4       1059.22       1086.74        17.50 o
   6  -2   4        141.98        152.43         7.07 o
   7  -2   4        105.73         98.79         5.24 o
   8  -2   4         68.01         69.23         5.00 o
   9  -2   4        122.83        135.94        12.97 o
 -11  -1   4         96.83        122.08        15.01 o
 -10  -1   4         19.39         11.10         3.80 o
  -9  -1   4         12.78          9.72         2.83 o
  -8  -1   4          9.45          5.22         1.48 o
  -7  -1   4        112.96        121.09         4.73 o
  -6  -1   4          2.18          1.22         0.84 o
  -5  -1   4        279.11        247.62         4.18 o
  -4  -1   4        150.60        173.99         3.03 o
  -3  -1   4         24.80         13.61         0.94 o
  -2  -1   4        524.89        478.70         4.62 o
  -1  -1   4       2052.28       2055.65        13.99 o
   0  -1   4       1082.99       1078.59         8.40 o
   1  -1   4       1731.12       1855.20        14.29 o
   2  -1   4       2029.37       1908.82        15.18 o
   3  -1   4        529.50        537.84         5.59 o
   4  -1   4        432.34        428.26         4.90 o
   5  -1   4          6.70          6.77         1.17 o
   6  -1   4        728.07        734.66        12.26 o
   7  -1   4        196.16        203.62         6.38 o
   8  -1   4        270.35        265.67         8.07 o
   9  -1   4          2.75          7.12         2.34 o
  10  -1   4        114.80        114.70        12.26 o
 -10   0   4          2.00         -0.32         2.83 o
  -9   0   4         54.27         32.35         4.37 o
  -8   0   4          0.32         -1.05         1.20 o
  -7   0   4        158.67        161.47         4.62 o
  -6   0   4        599.57        555.26         8.84 o
  -5   0   4        331.06        336.95         5.05 o
  -4   0   4       2064.01       1953.58        14.50 o
  -3   0   4       2510.02       2731.77        19.26 o
  -2   0   4       2054.74       2273.54        15.93 o
  -1   0   4        156.29        162.48         2.09 o
   0   0   4        116.23        104.81         1.57 o
   1   0   4         34.11         27.59         0.89 o
   2   0   4       5163.15       5471.80        38.89 o
   3   0   4         13.31         14.94         0.84 o
   4   0   4        176.90        180.61         2.46 o
   5   0   4        803.57        764.39         7.50 o
   6   0   4        140.35        141.02         4.22 o
   7   0   4        162.25        153.11         6.63 o
   8   0   4        342.79        349.49         8.90 o
   9   0   4          1.12          1.48         1.73 o
  10   0   4         39.68         49.83         5.42 o
 -10   1   4         62.69         54.58         8.30 o
  -9   1   4         14.82          5.54         3.16 o
  -8   1   4         45.56         43.60         3.38 o
  -7   1   4        677.29        688.48        11.50 o
  -6   1   4        298.96        304.72         6.38 o
  -5   1   4         15.20         12.19         1.15 o
  -4   1   4       1499.81       1515.44        11.67 o
  -3   1   4        449.31        536.40         5.18 o
  -2   1   4       4049.86       4288.52        27.68 o
  -1   1   4         43.46         67.49         1.23 o
   0   1   4        222.22        223.85         2.24 o
   1   1   4       1811.22       1846.18        12.44 o
   2   1   4          5.64          3.18         0.75 o
   3   1   4        401.03        429.68         6.16 o
   4   1   4        119.85        116.50         1.94 o
   5   1   4          0.10          0.17         0.36 o
   6   1   4         84.35         84.10         2.61 o
   7   1   4        734.08        725.20        16.92 o
   8   1   4        410.06        409.78         9.30 o
   9   1   4          6.82          6.41         1.84 o
  10   1   4          0.16          0.70         2.01 o
  11   1   4         12.19         12.39         3.91 o
 -10   2   4         44.19         54.26        16.14 o
  -9   2   4          4.79          5.37         3.11 o
  -8   2   4         16.28         16.05         3.20 o
  -7   2   4          0.07          1.03         1.49 o
  -6   2   4          6.22          5.35         1.46 o
  -5   2   4          7.72          3.67         0.97 o
  -4   2   4        581.23        519.37         5.81 o
  -3   2   4        489.93        520.86         5.09 o
  -2   2   4          8.68         11.54         0.75 o
  -1   2   4         51.42         73.30         1.30 o
   0   2   4          1.65          0.85         0.39 o
   1   2   4       6915.75       6777.22        41.70 o
   2   2   4         73.96         60.11         1.11 o
   3   2   4       6877.61       7071.52        67.54 o
   4   2   4        231.80        238.48         3.36 o
   5   2   4        636.20        641.21         5.68 o
   6   2   4          3.90          3.70         0.62 o
   7   2   4        107.55        100.27         3.88 o
   8   2   4          0.88          0.13         0.97 o
   9   2   4         14.17         16.68         2.60 o
  10   2   4          4.19          5.73         2.16 o
  11   2   4         25.10         24.56         4.41 o
  -9   3   4          5.91          5.96         3.60 o
  -8   3   4          1.66          2.39         2.46 o
  -7   3   4        461.90        445.15        15.65 o
  -6   3   4        263.85        244.52         5.85 o
  -5   3   4        149.04        162.22         3.92 o
  -4   3   4         90.83         81.08         2.94 o
  -3   3   4        311.52        322.73         4.11 o
  -2   3   4        658.24        681.85         5.95 o
  -1   3   4         74.73         90.54         1.54 o
   0   3   4       2676.53       2681.99        16.13 o
   1   3   4       1612.46       1642.56        10.80 o
   2   3   4        297.84        296.62         2.82 o
   3   3   4         22.04         25.20         0.91 o
   4   3   4        177.58        168.97         2.55 o
   5   3   4        412.43        424.15         4.58 o
   6   3   4        281.99        284.81         3.91 o
   7   3   4        291.91        277.51         5.73 o
   8   3   4         39.58         42.52         3.50 o
   9   3   4        128.25        136.21         5.88 o
  10   3   4         10.42          9.59         2.38 o
  11   3   4          1.81          2.78         2.51 o
  -9   4   4          8.41          7.07         5.51 o
  -8   4   4         85.12         75.50         6.42 o
  -7   4   4         11.99          9.01         3.35 o
  -6   4   4        301.39        289.41         7.41 o
  -5   4   4        104.18        106.08         4.27 o
  -4   4   4         39.83         31.90         2.04 o
  -3   4   4       1892.18       1921.61        16.03 o
  -2   4   4        395.55        394.04         4.10 o
  -1   4   4         31.30         29.54         1.16 o
   0   4   4          7.10          8.72         0.64 o
   1   4   4       8465.20       8475.30        49.35 o
   2   4   4         10.31         11.99         0.70 o
   3   4   4        352.05        335.01         3.93 o
   4   4   4          1.12          1.23         0.46 o
   5   4   4          0.58          0.12         0.46 o
   6   4   4         56.10         48.76         1.72 o
   7   4   4         65.18         64.72         3.86 o
   8   4   4        344.16        329.94         8.10 o
   9   4   4          2.31          3.32         1.52 o
  10   4   4        404.31        384.85        13.26 o
  11   4   4         51.62         50.85         5.91 o
  12   4   4        287.16        319.18        13.40 o
  -8   5   4        105.13         98.35        10.45 o
  -7   5   4          8.64          6.91         2.88 o
  -6   5   4          2.00          1.88         1.70 o
  -5   5   4        235.03        235.94         6.98 o
  -4   5   4        163.96        168.31         4.66 o
  -3   5   4        754.76        768.61         8.49 o
  -2   5   4        764.14        759.99         7.98 o
  -1   5   4         18.14         17.00         1.00 o
   0   5   4       1938.69       1876.77        12.75 o
   1   5   4        278.78        278.13         3.17 o
   2   5   4        358.76        322.81         3.55 o
   3   5   4         53.62         83.61         1.60 o
   4   5   4         23.53         31.79         1.18 o
   5   5   4        444.77        406.29         5.40 o
   6   5   4        734.03        732.25        11.11 o
   7   5   4         49.00         44.59         2.65 o
   8   5   4          3.23          0.00         1.33 o
   9   5   4         11.98         12.86         2.83 o
  10   5   4          1.26          1.74         2.18 o
  11   5   4         12.57          8.94         3.29 o
  12   5   4          2.45          0.30         2.61 o
  -7   6   4         30.38         23.42         4.63 o
  -6   6   4        228.09        217.09         7.95 o
  -5   6   4         70.35         64.06         4.71 o
  -4   6   4          0.05          1.02         1.37 o
  -3   6   4       2572.08       2632.15        26.94 o
  -2   6   4          6.92          4.61         0.87 o
  -1   6   4        781.28        786.96         7.31 o
   0   6   4       1530.68       1507.51        11.02 o
   1   6   4        721.89        751.23         6.76 o
   2   6   4        108.44         98.52         1.78 o
   3   6   4       1040.25       1052.25         8.75 o
   4   6   4        928.62        933.96         8.97 o
   5   6   4        303.57        314.76         8.17 o
   6   6   4       2021.32       1960.12        41.00 o
   7   6   4        287.86        302.88        10.96 o
   8   6   4        653.91        668.62        15.38 o
   9   6   4          2.60          0.25         1.61 o
  10   6   4         29.89         28.64         4.37 o
  11   6   4          3.37          2.25         2.43 o
  12   6   4         24.04         10.10         3.69 o
  -7   7   4         40.34         36.86         7.21 o
  -6   7   4          1.91          2.38         2.58 o
  -5   7   4        125.27        134.97         9.56 o
  -4   7   4          0.09         -1.39         1.47 o
  -3   7   4        259.94        265.92         6.90 o
  -2   7   4         16.29         12.58         1.75 o
  -1   7   4          0.76          0.66         0.76 o
   0   7   4        280.86        291.35         4.40 o
   1   7   4        550.89        513.58         5.91 o
   2   7   4       1936.60       1868.99        15.54 o
   3   7   4        367.65        403.93         7.02 o
   4   7   4         95.27         98.04         3.69 o
   5   7   4       1986.16       1907.38        20.80 o
   6   7   4        428.83        427.68        10.43 o
   7   7   4        833.07        899.72        16.32 o
   8   7   4         20.94         16.96         3.77 o
   9   7   4         22.66         16.02         3.02 o
  10   7   4        109.84        111.80         8.61 o
  11   7   4         10.20          5.40         3.48 o
  12   7   4         10.77         12.99         3.97 o
  -6   8   4         49.52         53.82         9.87 o
  -5   8   4         14.35          6.47         2.43 o
  -4   8   4        356.51        393.12        11.20 o
  -3   8   4         12.03          9.27         2.37 o
  -2   8   4          5.20          5.99         1.85 o
  -1   8   4        155.95        160.27         5.37 o
   0   8   4         68.79         69.84         3.16 o
   1   8   4        143.41        120.47         3.41 o
   2   8   4        160.52        148.16         3.49 o
   3   8   4        147.88        143.05         3.84 o
   4   8   4         42.06         42.20         2.77 o
   5   8   4        395.00        397.12         7.54 o
   6   8   4        309.69        297.99         7.04 o
   7   8   4        184.43        168.06         8.45 o
   8   8   4        885.82        840.54        23.26 o
   9   8   4        396.54        424.92        15.94 o
  10   8   4        216.32        217.10         9.52 o
  11   8   4         35.25         24.98         5.89 o
  12   8   4         68.01         67.31         7.70 o
  -5   9   4          5.05          1.53         3.77 o
  -4   9   4         32.56         37.56         4.32 o
  -3   9   4          0.10          1.14         1.88 o
  -2   9   4        124.52        106.75         7.67 o
  -1   9   4        115.99        130.01         6.02 o
   0   9   4         91.57         86.28         4.50 o
   1   9   4        569.59        594.22        10.44 o
   2   9   4        133.73        136.08         4.92 o
   3   9   4        447.94        424.03         7.12 o
   4   9   4        516.86        497.86         9.68 o
   5   9   4        134.74        141.94         5.34 o
   6   9   4         49.45         46.86         5.52 o
   7   9   4        483.57        493.34        13.20 o
   8   9   4        151.19        132.70        16.12 o
   9   9   4          0.06          1.68         2.79 o
  10   9   4        206.15        212.21        10.35 o
  11   9   4          0.81          0.09         2.56 o
  -4  10   4        281.95        313.36        13.58 o
  -3  10   4          7.71          8.75         2.78 o
  -2  10   4         21.69         18.00         3.08 o
  -1  10   4         23.11         13.56         2.52 o
   0  10   4         10.29         12.13         2.52 o
   1  10   4        118.75        103.56         5.76 o
   2  10   4         51.46         51.84         3.77 o
   3  10   4        306.01        301.27         6.24 o
   4  10   4        261.72        240.90         5.49 o
   5  10   4         31.29         28.69         3.58 o
   6  10   4        267.23        293.23         9.35 o
   7  10   4        414.72        438.23        11.51 o
   8  10   4         62.37         56.94         7.19 o
   9  10   4        139.21        169.52        12.58 o
  10  10   4        178.74        185.70        13.55 o
  11  10   4         14.31         14.55         4.04 o
  -2  11   4         26.14         28.87         4.19 o
  -1  11   4          2.81          2.59         2.37 o
   0  11   4         11.22         16.27         2.91 o
   1  11   4          4.84          3.75         2.15 o
   2  11   4         58.84         57.08         5.93 o
   3  11   4        105.99        117.99         6.01 o
   4  11   4        212.56        219.57         6.54 o
   5  11   4        110.94        131.57         8.14 o
   6  11   4         87.03         71.64         7.14 o
   7  11   4         59.41         47.31         4.70 o
   8  11   4        255.35        254.78         8.86 o
   9  11   4         30.56         29.41         8.53 o
  10  11   4         17.82         15.78         4.90 o
  -1  12   4         29.02         34.33         6.65 o
   0  12   4         24.46         20.56         4.62 o
   1  12   4          1.03          2.34         2.54 o
   2  12   4        398.36        435.57        12.45 o
   3  12   4        182.82        191.57         7.92 o
   4  12   4        105.12         93.49         5.31 o
   5  12   4         47.28         57.66         5.94 o
   6  12   4         22.15         24.52         5.27 o
   7  12   4          3.57          0.76         2.40 o
   8  12   4         65.94         69.23         5.71 o
   9  12   4         20.88         13.09         3.84 o
  10  12   4          4.39          5.57         3.74 o
   1  13   4         10.80          7.74         4.91 o
   2  13   4          0.74          1.00         2.64 o
   3  13   4          2.03         -0.21         2.24 o
   4  13   4         20.85         20.00         4.25 o
   5  13   4          0.91         -1.32         2.77 o
   6  13   4          1.10          3.44         4.25 o
   7  13   4         41.32         27.67         7.70 o
   8  13   4         14.34          8.14         3.56 o
   5  14   4          2.54         -3.13         4.16 o
  -7 -11   5         69.28         91.50        19.69 o
  -6 -11   5          2.51          2.08         3.09 o
  -5 -11   5         43.47         47.14         5.39 o
  -4 -11   5        152.69        157.56         8.18 o
  -3 -11   5        468.49        514.86        23.08 o
  -2 -11   5         93.81         86.21        11.42 o
  -1 -11   5          0.03          6.21         8.59 o
  -8 -10   5         10.15          3.23         3.20 o
  -7 -10   5         94.01         86.45         8.25 o
  -6 -10   5         70.98         74.41         8.70 o
  -5 -10   5         21.68         10.40         3.03 o
  -4 -10   5          0.18          0.77         2.16 o
  -3 -10   5          6.82          5.98         2.25 o
  -2 -10   5        117.36        111.22        13.10 o
  -1 -10   5        121.27        138.41         9.48 o
   0 -10   5         88.45        100.89        10.00 o
   1 -10   5         13.07         21.61         8.92 o
  -9  -9   5         17.81         15.19         3.78 o
  -8  -9   5         36.49         28.97         4.50 o
  -7  -9   5         14.79         13.44         3.01 o
  -6  -9   5          0.17          2.10         2.28 o
  -5  -9   5         16.27         13.50         3.21 o
  -4  -9   5         20.37         16.83         4.36 o
  -3  -9   5         24.33         17.71         3.04 o
  -2  -9   5         68.27         64.51         6.20 o
  -1  -9   5         20.31         11.39         2.82 o
   0  -9   5         55.09         51.82         4.66 o
   1  -9   5        113.48        121.19         6.90 o
   2  -9   5        189.10        197.50         8.43 o
   3  -9   5          1.74          1.67         3.59 o
 -10  -8   5         70.16         82.98         9.26 o
  -9  -8   5         51.98         54.46         6.36 o
  -8  -8   5          2.28          1.67         2.43 o
  -7  -8   5        158.28        136.06         7.72 o
  -6  -8   5        159.27        149.65         7.76 o
  -5  -8   5        533.59        542.76        14.78 o
  -4  -8   5        494.33        509.72        12.68 o
  -3  -8   5         71.62         65.83         4.54 o
  -2  -8   5          6.12          2.41         1.29 o
  -1  -8   5         67.74         68.40         4.75 o
   0  -8   5         99.28         97.20         5.96 o
   1  -8   5        365.71        389.81        10.68 o
   2  -8   5         67.85         69.83         6.02 o
   3  -8   5          4.27          3.62         2.73 o
   4  -8   5         51.84         43.96         6.30 o
 -10  -7   5        535.81        537.02        18.87 o
  -9  -7   5          1.22         -1.48         2.19 o
  -8  -7   5          2.82          2.05         2.26 o
  -7  -7   5        174.18        175.00         8.39 o
  -6  -7   5         15.54         29.59         3.99 o
  -5  -7   5        819.18        871.25        17.47 o
  -4  -7   5          0.89          1.15         1.49 o
  -3  -7   5        418.07        397.57         7.55 o
  -2  -7   5        184.65        184.97         4.93 o
  -1  -7   5         28.58         26.37         2.71 o
   0  -7   5        213.54        208.94         7.20 o
   1  -7   5        236.51        235.36         7.81 o
   2  -7   5        122.40        121.93         5.89 o
   3  -7   5         38.11         31.65         4.66 o
   4  -7   5         21.03         15.57         3.55 o
   5  -7   5          7.67          5.28         3.15 o
 -10  -6   5         59.32         63.12        10.44 o
  -9  -6   5          0.38          0.22         2.05 o
  -8  -6   5         69.95         74.08         6.69 o
  -7  -6   5          9.76         10.24         2.66 o
  -6  -6   5        741.69        735.79        16.96 o
  -5  -6   5        151.58        163.18         6.02 o
  -4  -6   5        313.71        346.21         6.40 o
  -3  -6   5        420.29        416.40         7.20 o
  -2  -6   5        105.01         96.15         3.62 o
  -1  -6   5          4.66          2.39         0.73 o
   0  -6   5        827.39        852.65        12.82 o
   1  -6   5        453.40        464.18         9.86 o
   2  -6   5        125.39        126.58         7.87 o
   3  -6   5          0.11          0.12         1.83 o
   4  -6   5         69.42         71.55         5.96 o
   5  -6   5          6.35          4.46         2.36 o
   6  -6   5        137.98        154.47        10.48 o
 -11  -5   5         13.94          1.76         8.94 o
 -10  -5   5         48.65         40.05         6.20 o
  -9  -5   5        249.56        266.32        13.85 o
  -8  -5   5          0.24          1.56         1.92 o
  -7  -5   5        200.99        208.21         7.44 o
  -6  -5   5        397.90        410.05         9.05 o
  -5  -5   5       1983.46       1998.24        23.13 o
  -4  -5   5        225.39        219.75         4.53 o
  -3  -5   5          4.63          1.69         0.83 o
  -2  -5   5        639.91        666.38         8.63 o
  -1  -5   5         60.43         62.05         2.92 o
   0  -5   5       1382.77       1417.93        16.47 o
   1  -5   5        482.29        478.06         8.05 o
   2  -5   5        215.96        224.54         5.57 o
   3  -5   5        187.91        192.56         7.91 o
   4  -5   5         46.56         46.47         5.64 o
   5  -5   5          0.90          1.43         2.09 o
   6  -5   5          5.24          2.50         2.32 o
   7  -5   5         28.23         21.42         7.27 o
 -11  -4   5        585.67        614.22        26.98 o
 -10  -4   5          1.60          1.51         3.01 o
  -9  -4   5          1.18          0.42         2.03 o
  -8  -4   5         41.39         44.45         4.54 o
  -7  -4   5         52.74         51.25         3.81 o
  -6  -4   5       2219.30       2257.50        26.91 o
  -5  -4   5          6.30          3.46         1.10 o
  -4  -4   5        534.37        544.63         6.81 o
  -3  -4   5        629.76        595.54         7.32 o
  -2  -4   5          7.52          8.76         1.00 o
  -1  -4   5       1484.38       1453.47        13.43 o
   0  -4   5         44.66         40.42         2.34 o
   1  -4   5         45.01         47.53         2.37 o
   2  -4   5       3555.04       3610.94        37.05 o
   3  -4   5        375.90        395.74         8.94 o
   4  -4   5          4.45          4.18         1.79 o
   5  -4   5         21.79         22.95         3.40 o
   6  -4   5         28.18         23.23         3.47 o
   7  -4   5          3.72          3.81         2.47 o
   8  -4   5          0.40          1.13         3.22 o
 -11  -3   5         84.96         65.82        10.60 o
 -10  -3   5         62.65         55.64         9.63 o
  -9  -3   5        232.31        252.12        11.95 o
  -8  -3   5         20.01         19.67         2.96 o
  -7  -3   5         41.45         39.58         3.00 o
  -6  -3   5        573.84        572.79         9.09 o
  -5  -3   5         10.97          8.37         1.21 o
  -4  -3   5       1365.04       1365.72        13.08 o
  -3  -3   5         92.07         73.96         2.39 o
  -2  -3   5       1036.94       1111.60        10.80 o
  -1  -3   5        142.06        151.74         3.01 o
   0  -3   5       2720.44       2740.43        22.24 o
   1  -3   5       1837.02       1824.19        14.58 o
   2  -3   5       2509.36       2485.86        26.05 o
   3  -3   5        100.57         93.66         4.33 o
   4  -3   5        330.39        343.64         8.00 o
   5  -3   5        217.95        213.95         7.54 o
   6  -3   5         19.15         17.23         2.92 o
   7  -3   5        146.40        145.31         6.55 o
   8  -3   5          5.96          5.76         2.91 o
   9  -3   5          0.71          3.84         4.04 o
 -11  -2   5         44.54         32.74        12.98 o
 -10  -2   5        259.79        260.81        23.87 o
  -9  -2   5        202.02        208.79         7.98 o
  -8  -2   5         34.55         27.44         3.09 o
  -7  -2   5        342.74        334.92         7.14 o
  -6  -2   5        640.03        634.79         9.18 o
  -5  -2   5         50.72         53.86         2.47 o
  -4  -2   5         96.57         84.09         2.75 o
  -3  -2   5         28.58         28.69         1.63 o
  -2  -2   5        256.65        231.93         3.42 o
  -1  -2   5       1953.20       1832.41        14.89 o
   0  -2   5        704.13        744.93         7.35 o
   1  -2   5       1052.27       1034.08        10.55 o
   2  -2   5        898.23        883.88         9.09 o
   3  -2   5         87.52        110.87         2.86 o
   4  -2   5        924.13        870.11        11.63 o
   5  -2   5        272.56        284.74         6.99 o
   6  -2   5        125.95        140.19         7.07 o
   7  -2   5         82.47         94.96         6.22 o
   8  -2   5          2.43          2.30         1.89 o
   9  -2   5         18.99         15.93         4.13 o
 -10  -1   5          3.21          1.32         3.37 o
  -9  -1   5          1.71          1.02         1.83 o
  -8  -1   5         61.00         68.01         4.66 o
  -7  -1   5        368.23        366.71         7.67 o
  -6  -1   5        327.79        324.38         6.95 o
  -5  -1   5          0.93          2.57         0.80 o
  -4  -1   5          3.82          3.61         0.69 o
  -3  -1   5          6.63          7.00         0.76 o
  -2  -1   5         75.73         72.69         1.79 o
  -1  -1   5          2.36          1.74         0.46 o
   0  -1   5        238.36        223.37         2.88 o
   1  -1   5       2839.94       2898.20        22.47 o
   2  -1   5        470.56        472.30         5.89 o
   3  -1   5        704.90        687.68         6.98 o
   4  -1   5          0.14          1.19         0.53 o
   5  -1   5         22.96         24.23         2.06 o
   6  -1   5       1293.37       1261.52        19.18 o
   7  -1   5        883.40        898.50        18.78 o
   8  -1   5         19.93         13.50         2.38 o
   9  -1   5          3.57          1.06         2.00 o
  10  -1   5        302.59        288.54        13.73 o
 -10   0   5         53.00         36.25         5.20 o
  -9   0   5          1.21          2.71         2.38 o
  -8   0   5         23.81         16.91         2.86 o
  -7   0   5         92.29        108.13         4.89 o
  -6   0   5        168.41        169.24         5.05 o
  -5   0   5       2236.34       2200.03        18.21 o
  -4   0   5         24.74         14.43         1.08 o
  -3   0   5         92.75         86.78         2.09 o
  -2   0   5         16.19         23.16         1.13 o
  -1   0   5        830.72        828.51         6.65 o
   0   0   5        167.73        220.85         2.58 o
   1   0   5        989.29        971.41         8.48 o
   2   0   5        792.94        954.60         8.11 o
   3   0   5        111.68        125.82         3.04 o
   4   0   5        211.04        242.75         3.41 o
   5   0   5         64.64         59.28         1.82 o
   6   0   5        769.00        745.19        13.57 o
   7   0   5         29.51         28.24         3.23 o
   8   0   5         38.71         36.11         3.96 o
   9   0   5        150.53        141.25         5.98 o
  10   0   5          2.79          3.02         2.22 o
 -10   1   5         17.42          3.72         4.91 o
  -9   1   5         30.90         32.15         5.88 o
  -8   1   5          0.57          0.36         1.64 o
  -7   1   5        183.97        164.34         7.18 o
  -6   1   5         48.07         48.44         5.33 o
  -5   1   5        456.75        465.63         6.24 o
  -4   1   5        163.70        162.27         2.77 o
  -3   1   5        863.04        940.68         8.31 o
  -2   1   5         47.35         54.69         1.53 o
  -1   1   5       1265.95       1201.97         8.37 o
   0   1   5        165.68        164.19         1.96 o
   1   1   5       1108.51       1160.54         8.96 o
   2   1   5       1173.85       1121.63         9.82 o
   3   1   5       1119.66       1130.14        13.25 o
   4   1   5       2846.26       2861.20        22.49 o
   5   1   5         82.13         86.86         1.74 o
   6   1   5         38.75         34.19         1.72 o
   7   1   5         21.15         19.24         2.15 o
   8   1   5        125.71        123.48         5.83 o
   9   1   5         35.84         32.43         4.42 o
  10   1   5          5.52          5.43         2.24 o
  11   1   5         13.98         14.31         3.69 o
  -9   2   5         41.97         44.06         5.87 o
  -8   2   5          2.79          5.35         2.16 o
  -7   2   5        110.52        110.79         6.96 o
  -6   2   5        206.28        181.06         5.46 o
  -5   2   5       1112.48       1113.19        13.43 o
  -4   2   5        246.11        263.85         3.90 o
  -3   2   5       1388.60       1331.83        10.75 o
  -2   2   5        468.22        492.42         4.85 o
  -1   2   5         16.79         15.47         0.87 o
   0   2   5        203.53        229.51         2.71 o
   1   2   5         89.07         92.06         1.39 o
   2   2   5       2138.01       2402.81        18.88 o
   3   2   5        630.02        694.97         9.03 o
   4   2   5       6226.44       6253.37       102.82 o
   5   2   5        210.66        201.65         3.21 o
   6   2   5        353.57        329.14         4.33 o
   7   2   5         56.53         57.81         2.59 o
   8   2   5        109.40        112.33         6.70 o
   9   2   5         80.20         65.99         6.43 o
  10   2   5        100.91         94.56         7.30 o
  11   2   5        208.50        209.44        10.06 o
  -9   3   5        249.12        288.55        17.89 o
  -8   3   5        143.12        146.13        10.72 o
  -7   3   5         20.93         20.38         4.21 o
  -6   3   5        105.16         99.03         4.95 o
  -5   3   5         14.84         14.69         1.85 o
  -4   3   5        314.02        302.71         4.97 o
  -3   3   5         65.40         94.23         2.44 o
  -2   3   5         23.55         32.64         1.29 o
  -1   3   5       1145.73       1110.44         8.04 o
   0   3   5        521.58        466.18         4.50 o
   1   3   5        612.50        626.05         5.47 o
   2   3   5        105.87        120.93         1.71 o
   3   3   5        213.26        192.90         3.23 o
   4   3   5        575.94        580.29         5.92 o
   5   3   5        139.32        143.06         2.08 o
   6   3   5        743.60        701.02         7.43 o
   7   3   5        629.68        610.19         8.54 o
   8   3   5          3.09          3.54         1.63 o
   9   3   5          2.57          3.12         3.13 o
  10   3   5         34.77         24.84         3.62 o
  11   3   5          8.09          4.07         2.38 o
  -8   4   5        118.28        111.66         8.88 o
  -7   4   5        145.25        176.23         9.62 o
  -6   4   5        277.52        278.97         8.45 o
  -5   4   5          6.95          6.57         1.74 o
  -4   4   5        177.86        180.53         4.55 o
  -3   4   5        790.06        776.43         8.52 o
  -2   4   5          8.96         10.05         0.84 o
  -1   4   5         12.14         10.15         0.81 o
   0   4   5        862.79        835.57         6.79 o
   1   4   5        266.79        264.46         3.01 o
   2   4   5        696.59        579.23         5.36 o
   3   4   5        105.98        137.88         2.14 o
   4   4   5        210.70        247.12         3.26 o
   5   4   5       1422.10       1418.88        11.33 o
   6   4   5        489.07        498.07         6.38 o
   7   4   5        879.96        869.92        12.78 o
   8   4   5        576.14        575.34        13.06 o
   9   4   5         16.84         13.26         2.73 o
  10   4   5         23.66         19.28         2.83 o
  11   4   5         85.43         82.56        11.11 o
  -8   5   5          0.89          2.49         4.52 o
  -7   5   5          0.48          2.61         2.85 o
  -6   5   5         51.18         58.48         5.97 o
  -5   5   5         98.73        100.27         5.87 o
  -4   5   5        298.81        298.72         7.74 o
  -3   5   5        561.49        558.53         8.13 o
  -2   5   5        128.37        125.19         2.77 o
  -1   5   5        520.93        509.90         5.27 o
   0   5   5          4.03          7.55         0.68 o
   1   5   5       7606.74       7434.71        45.74 o
   2   5   5        565.54        626.02         5.35 o
   3   5   5        292.68        341.19         4.02 o
   4   5   5        531.39        490.82         5.45 o
   5   5   5        176.82        180.62         3.07 o
   6   5   5          7.45          4.75         1.37 o
   7   5   5        116.47        105.91         3.81 o
   8   5   5        567.69        588.72        12.38 o
   9   5   5        276.81        282.08         9.17 o
  10   5   5          0.21          1.24         1.88 o
  11   5   5          0.91          2.39         2.24 o
  12   5   5          0.14          1.04         2.54 o
  -7   6   5         45.97         39.70         6.16 o
  -6   6   5         12.62          7.41         2.42 o
  -5   6   5        206.96        213.17         7.75 o
  -4   6   5         15.17         12.75         2.36 o
  -3   6   5         17.61         17.19         2.31 o
  -2   6   5        139.99        128.57         3.87 o
  -1   6   5          5.53          4.17         0.81 o
   0   6   5        193.72        162.32         3.33 o
   1   6   5       1081.34       1072.04         9.01 o
   2   6   5       1860.11       1835.87        13.38 o
   3   6   5       2589.46       2559.89        19.03 o
   4   6   5       1201.40       1168.08        13.05 o
   5   6   5         63.85         77.49         4.62 o
   6   6   5        395.31        365.06        10.56 o
   7   6   5       1455.73       1419.57        23.36 o
   8   6   5        158.21        165.73         6.31 o
   9   6   5        243.42        250.80         8.68 o
  10   6   5        260.13        287.61        17.66 o
  11   6   5         87.23         80.54         9.67 o
  12   6   5        203.72        238.59        13.74 o
  -6   7   5          2.76          3.22         2.39 o
  -5   7   5         33.31         31.15         3.86 o
  -4   7   5         10.65          7.69         2.40 o
  -3   7   5         98.85         92.75         5.21 o
  -2   7   5        258.90        260.40         7.16 o
  -1   7   5        210.24        204.62         4.44 o
   0   7   5        259.92        271.98         4.84 o
   1   7   5       1269.55       1249.62        12.69 o
   2   7   5        543.94        551.18         7.44 o
   3   7   5          4.39          3.32         1.12 o
   4   7   5        387.86        383.92         7.30 o
   5   7   5        136.70        136.21         4.51 o
   6   7   5       2115.72       2051.97        28.88 o
   7   7   5         95.93        102.05         5.64 o
   8   7   5        240.89        269.43        11.38 o
   9   7   5         33.22         26.58         4.23 o
  10   7   5         40.49         41.42         5.02 o
  11   7   5         96.09        106.86         8.38 o
  12   7   5         64.79         61.39         6.77 o
  -6   8   5         56.95         38.24         6.78 o
  -5   8   5         20.61         15.94         3.06 o
  -4   8   5         22.17         21.45         3.17 o
  -3   8   5         90.57         96.93         5.85 o
  -2   8   5         15.51         17.39         2.54 o
  -1   8   5         72.93         70.19         4.27 o
   0   8   5        581.01        561.77         9.12 o
   1   8   5         80.16         67.62         2.86 o
   2   8   5        458.76        473.98         6.98 o
   3   8   5         42.33         40.17         2.69 o
   4   8   5          1.94          1.20         1.08 o
   5   8   5        788.84        787.00        11.33 o
   6   8   5        152.31        132.47         5.99 o
   7   8   5        416.21        428.63        12.99 o
   8   8   5       1481.97       1466.26        33.76 o
   9   8   5        165.25        169.35         8.22 o
  10   8   5         63.11         58.40         5.66 o
  11   8   5          9.25          6.48         3.10 o
  -5   9   5         16.32         17.35         4.03 o
  -4   9   5         19.75         13.96         3.65 o
  -3   9   5        235.64        254.81         8.56 o
  -2   9   5         15.01         13.47         2.89 o
  -1   9   5         67.16         71.40         5.61 o
   0   9   5        549.09        527.67        10.79 o
   1   9   5         11.43         12.45         1.62 o
   2   9   5        535.72        527.06         8.21 o
   3   9   5          8.36          7.57         1.11 o
   4   9   5        109.54        107.70         4.70 o
   5   9   5        373.60        374.94         7.64 o
   6   9   5        789.34        790.59        14.16 o
   7   9   5       1273.90       1326.75        31.85 o
   8   9   5       1352.59       1448.58        34.32 o
   9   9   5          8.93         10.40         3.97 o
  10   9   5         26.12         22.23         3.98 o
  11   9   5        146.33        145.70         8.93 o
  -4  10   5         33.31         25.37         5.43 o
  -3  10   5          9.36         10.31         2.81 o
  -2  10   5         42.40         41.86         3.91 o
  -1  10   5         10.35          9.07         2.33 o
   0  10   5        111.19        113.65         6.91 o
   1  10   5          2.89          0.68         1.53 o
   2  10   5        517.08        505.43         9.36 o
   3  10   5        291.92        278.67         5.84 o
   4  10   5         35.91         33.39         2.85 o
   5  10   5         43.06         36.93         3.79 o
   6  10   5         50.46         45.36         6.04 o
   7  10   5          0.68         -0.83         2.03 o
   8  10   5         23.31          8.09         3.46 o
   9  10   5        107.51        111.43        13.25 o
  10  10   5        348.23        351.00        15.91 o
  11  10   5          9.55          6.84         3.24 o
  -2  11   5         14.45         10.38         2.83 o
  -1  11   5         81.86         74.86         6.66 o
   0  11   5          0.99          4.18         2.43 o
   1  11   5         25.35         16.94         4.69 o
   2  11   5        133.05        137.24         6.44 o
   3  11   5         98.20         90.54         4.89 o
   4  11   5         11.46          9.13         2.35 o
   5  11   5         15.54          9.50         2.96 o
   6  11   5        170.73        172.66         8.87 o
   7  11   5        163.83        160.16         7.08 o
   8  11   5         24.32         19.28         4.30 o
   9  11   5         53.23         64.13         8.35 o
  10  11   5          2.36          1.53         3.36 o
  -1  12   5          0.12         -3.35         3.79 o
   0  12   5          4.35          5.29         2.81 o
   1  12   5        245.40        265.01         9.72 o
   2  12   5        270.14        270.35         8.76 o
   3  12   5         14.52         13.62         2.64 o
   4  12   5         44.30         37.07         4.44 o
   5  12   5         55.77         44.42         4.56 o
   6  12   5         49.80         60.14         7.01 o
   7  12   5        242.00        249.77        10.13 o
   8  12   5         54.42         53.09         6.83 o
   9  12   5          0.57         -0.43         2.53 o
  10  12   5          6.03          5.55         3.66 o
   1  13   5        174.15        158.07        13.93 o
   2  13   5          4.56          0.93         2.59 o
   3  13   5         38.33         35.08         5.25 o
   4  13   5         97.89         94.75         7.34 o
   5  13   5         12.29          9.03         4.20 o
   6  13   5         60.73         64.36         7.58 o
   7  13   5         37.27         29.58         6.88 o
   8  13   5         99.67         93.55         6.85 o
   5  14   5         40.13         23.94         8.82 o
   6  14   5        185.35        201.29        29.35 o
  -4 -11   6         63.02         52.73        10.52 o
  -7 -10   6         63.39         57.75         7.91 o
  -6 -10   6          0.32          4.32         2.89 o
  -5 -10   6         17.05         15.44         3.40 o
  -4 -10   6          0.83         -1.30         1.99 o
  -3 -10   6          0.04         -0.97         2.50 o
  -2 -10   6         48.76         42.97         5.34 o
  -1 -10   6          0.09          1.27         3.04 o
   0 -10   6         94.23        104.58        13.40 o
  -8  -9   6        220.80        232.72        14.01 o
  -7  -9   6        184.52        189.45         9.25 o
  -6  -9   6          0.93          0.73         2.37 o
  -5  -9   6        301.76        312.73        10.49 o
  -4  -9   6         65.24         55.65         4.58 o
  -3  -9   6          2.43          1.99         2.23 o
  -2  -9   6         80.05         76.02         6.51 o
  -1  -9   6          0.15         -2.15         2.15 o
   0  -9   6         86.33         94.46         6.50 o
   1  -9   6          0.28          0.06         2.14 o
   2  -9   6          0.12         -1.30         3.34 o
  -9  -8   6        107.88        111.89         8.28 o
  -8  -8   6        192.04        186.87        10.03 o
  -7  -8   6          6.50         12.48         3.02 o
  -6  -8   6          0.07         -0.97         2.37 o
  -5  -8   6         11.46          4.86         2.56 o
  -4  -8   6        142.05        137.31         7.91 o
  -3  -8   6          5.35          5.13         1.89 o
  -2  -8   6         75.00         70.91         6.70 o
  -1  -8   6         33.62         37.29         4.05 o
   0  -8   6        281.38        302.39         9.42 o
   1  -8   6         18.62         15.00         2.80 o
   2  -8   6        106.47        115.46        15.67 o
   3  -8   6          0.73          3.40         3.00 o
 -10  -7   6        156.34        145.76        14.99 o
  -9  -7   6          2.27          4.23         2.73 o
  -8  -7   6          6.77          4.28         2.92 o
  -7  -7   6         56.22         53.80         8.38 o
  -6  -7   6        339.83        372.54        11.85 o
  -5  -7   6        186.22        185.38        16.45 o
  -4  -7   6         66.35         57.35         4.29 o
  -3  -7   6          1.82          1.55         1.45 o
  -2  -7   6         64.50         66.15         4.59 o
  -1  -7   6        150.27        142.50         6.71 o
   0  -7   6         10.73          7.94         2.29 o
   1  -7   6        238.13        241.04         7.77 o
   2  -7   6         36.79         32.02         4.96 o
   3  -7   6         13.51          5.43         2.81 o
   4  -7   6         13.61         14.02         5.84 o
   5  -7   6         22.56         31.45         7.91 o
 -10  -6   6         94.16         96.49        11.69 o
  -9  -6   6         50.40         45.40         5.25 o
  -8  -6   6          2.11          2.69         2.66 o
  -7  -6   6        235.94        242.31        12.41 o
  -6  -6   6         24.48         13.51         3.43 o
  -5  -6   6          0.55          0.54         1.65 o
  -4  -6   6       1933.70       1906.43        20.94 o
  -3  -6   6        254.33        265.40         5.69 o
  -2  -6   6         20.56         20.59         1.76 o
  -1  -6   6        319.04        327.61         7.41 o
   0  -6   6          2.69          1.66         1.48 o
   1  -6   6         32.23         32.03         3.20 o
   2  -6   6         67.23         67.45         5.71 o
   3  -6   6          9.56          3.36         2.38 o
   4  -6   6         35.74         28.13         4.08 o
   5  -6   6         24.65         25.47         4.75 o
   6  -6   6          2.14         -1.03         2.71 o
 -10  -5   6        594.31        623.63        16.64 o
  -9  -5   6        137.08        164.27        10.72 o
  -8  -5   6         12.26         11.28         3.17 o
  -7  -5   6          0.26          0.88         2.01 o
  -6  -5   6         28.37         26.29         2.98 o
  -5  -5   6        460.30        467.70         9.18 o
  -4  -5   6        939.02        903.60        10.83 o
  -3  -5   6         93.88         99.99         3.32 o
  -2  -5   6         40.04         35.43         2.02 o
  -1  -5   6        247.67        268.36         5.85 o
   0  -5   6        200.16        196.02         5.19 o
   1  -5   6        314.67        303.06         6.78 o
   2  -5   6          0.69          2.60         1.91 o
   3  -5   6        160.27        171.16         7.49 o
   4  -5   6        160.58        171.42         8.07 o
   5  -5   6          5.37          5.54         2.56 o
   6  -5   6          8.37         11.60         3.26 o
   7  -5   6          6.20          9.43         3.64 o
 -10  -4   6         36.92         31.02         4.38 o
  -9  -4   6          1.71          5.12         2.58 o
  -8  -4   6        113.67        132.60        13.65 o
  -7  -4   6          9.54          7.22         1.91 o
  -6  -4   6          4.12          3.08         1.41 o
  -5  -4   6        434.51        441.28         8.25 o
  -4  -4   6        746.16        734.16         9.20 o
  -3  -4   6         62.43         66.63         2.84 o
  -2  -4   6       1330.87       1338.73        14.55 o
  -1  -4   6         73.47         72.81         3.05 o
   0  -4   6          0.17          0.60         0.80 o
   1  -4   6        461.44        464.29         7.38 o
   2  -4   6          1.31          3.37         1.44 o
   3  -4   6          4.74          2.02         1.68 o
   4  -4   6          3.43          0.29         1.60 o
   5  -4   6        133.85        135.97         7.24 o
   6  -4   6         43.45         37.32         4.25 o
   7  -4   6         34.49         41.11         5.13 o
 -10  -3   6         26.16         22.56         4.32 o
  -9  -3   6         30.71         33.42         4.30 o
  -8  -3   6         93.73        101.86         6.88 o
  -7  -3   6          2.39          0.51         1.46 o
  -6  -3   6         63.89         60.44         3.69 o
  -5  -3   6        623.93        617.62         9.19 o
  -4  -3   6          5.25          3.14         0.97 o
  -3  -3   6         18.79         10.66         1.22 o
  -2  -3   6        106.50        104.75         2.96 o
  -1  -3   6        174.32        182.52         4.04 o
   0  -3   6       1840.02       1846.23        17.18 o
   1  -3   6       2435.51       2432.70        24.68 o
   2  -3   6       1470.97       1525.37        19.17 o
   3  -3   6         36.37         37.61         2.73 o
   4  -3   6        406.29        430.92        10.49 o
   5  -3   6         34.20         31.19         3.44 o
   6  -3   6        126.76        131.81         7.93 o
   7  -3   6         12.55          9.59         2.56 o
   8  -3   6        180.31        189.54        10.24 o
 -10  -2   6         26.56         25.98        13.14 o
  -9  -2   6         73.78         80.82         6.34 o
  -8  -2   6         19.19         15.39         3.42 o
  -7  -2   6        949.42        934.05        16.61 o
  -6  -2   6        442.01        436.42         9.48 o
  -5  -2   6       1725.35       1674.74        18.00 o
  -4  -2   6         27.31         22.19         1.66 o
  -3  -2   6         59.39         62.51         2.21 o
  -2  -2   6         16.38         28.31         1.33 o
  -1  -2   6         14.83         14.44         1.10 o
   0  -2   6          9.23          1.01         0.77 o
   1  -2   6       1461.81       1452.61        14.84 o
   2  -2   6         14.05         15.39         1.21 o
   3  -2   6        902.69        939.23        12.34 o
   4  -2   6         10.37          9.83         2.13 o
   5  -2   6        124.45        121.69         5.53 o
   6  -2   6         46.42         45.35         5.65 o
   7  -2   6          2.12          3.35         1.83 o
   8  -2   6        302.33        313.04         9.24 o
   9  -2   6         82.58         79.12        12.46 o
 -10  -1   6          0.20          4.65         3.68 o
  -9  -1   6          4.60          2.73         2.24 o
  -8  -1   6         13.95         10.74         2.42 o
  -7  -1   6          2.34          3.08         1.66 o
  -6  -1   6          7.63          7.24         1.87 o
  -5  -1   6          1.34          0.12         0.85 o
  -4  -1   6       1341.73       1316.03        12.80 o
  -3  -1   6          4.04          8.73         0.93 o
  -2  -1   6         74.20         66.79         1.92 o
  -1  -1   6        160.00        173.87         2.86 o
   0  -1   6         24.00         28.20         1.54 o
   1  -1   6         24.55         27.79         1.60 o
   2  -1   6       4029.79       4048.10        33.32 o
   3  -1   6          0.58          1.17         0.48 o
   4  -1   6        114.34        111.17         2.57 o
   5  -1   6        494.05        502.93         9.42 o
   6  -1   6         14.66         14.20         2.24 o
   7  -1   6        536.03        522.35        22.09 o
   8  -1   6          5.46          2.50         2.02 o
   9  -1   6          0.63          2.61         2.14 o
 -10   0   6         13.74         15.24         5.23 o
  -9   0   6        366.36        386.22        13.14 o
  -8   0   6          4.96          7.74         2.39 o
  -7   0   6        245.08        220.08         8.34 o
  -6   0   6         61.01         52.70         4.28 o
  -5   0   6         64.20         70.34         3.06 o
  -4   0   6         11.62         10.36         1.13 o
  -3   0   6          6.82          5.42         0.76 o
  -2   0   6       3445.47       3627.07        25.53 o
  -1   0   6          6.35          7.44         0.72 o
   0   0   6        332.77        325.87         4.53 o
   1   0   6         32.33         23.27         1.29 o
   2   0   6        296.78        290.18         3.44 o
   3   0   6        355.60        420.05         4.47 o
   4   0   6        218.26        209.49         3.05 o
   5   0   6        497.27        503.72         6.12 o
   6   0   6        107.85         97.41         3.04 o
   7   0   6         96.67         83.90         4.73 o
   8   0   6        147.67        142.59         6.36 o
   9   0   6          2.88          1.32         1.73 o
  10   0   6         38.95         35.58         4.56 o
 -10   1   6         23.06         25.22         7.08 o
  -9   1   6          4.26          2.76         2.30 o
  -8   1   6          0.34          0.31         1.92 o
  -7   1   6         70.73         72.57         7.06 o
  -6   1   6        680.31        630.66        11.88 o
  -5   1   6        601.01        602.08         8.86 o
  -4   1   6        377.36        416.12         5.35 o
  -3   1   6        119.43        144.87         2.82 o
  -2   1   6        320.84        354.03         4.31 o
  -1   1   6        203.36        214.81         2.85 o
   0   1   6        284.36        294.99         3.26 o
   1   1   6        620.66        652.29         6.04 o
   2   1   6        725.78        731.21         6.54 o
   3   1   6       1216.99       1276.52        17.49 o
   4   1   6        796.00        839.92        11.19 o
   5   1   6         63.43         66.69         2.31 o
   6   1   6         40.74         44.22         2.24 o
   7   1   6       1389.91       1411.51        20.62 o
   8   1   6          1.02          1.01         1.28 o
   9   1   6         30.29         24.37         3.81 o
  10   1   6          2.51          0.48         1.88 o
  -9   2   6         81.02         85.57         9.11 o
  -8   2   6        171.52        168.71        12.67 o
  -7   2   6         60.04         65.49         6.19 o
  -6   2   6          6.80          3.07         1.50 o
  -5   2   6        993.14        942.21        14.11 o
  -4   2   6        567.31        541.68         7.16 o
  -3   2   6        633.33        697.76         7.21 o
  -2   2   6        674.48        700.18         6.66 o
  -1   2   6       1107.23       1174.70         9.06 o
   0   2   6       1102.38       1115.50         9.29 o
   1   2   6        304.96        298.28         3.16 o
   2   2   6        148.80        158.15         2.32 o
   3   2   6        138.87        140.07         4.04 o
   4   2   6         52.14         48.54         2.83 o
   5   2   6        210.78        202.29         3.91 o
   6   2   6       1319.68       1249.56        12.33 o
   7   2   6         40.65         40.85         3.35 o
   8   2   6        138.03        135.12         7.10 o
   9   2   6         59.62         61.40         4.34 o
  10   2   6         93.27         77.53         7.10 o
  11   2   6          0.00          0.03         2.04 o
  -9   3   6         14.81          5.28         5.39 o
  -8   3   6         43.57         30.91         5.10 o
  -7   3   6          1.52          3.03         2.59 o
  -6   3   6         28.66         34.94         3.35 o
  -5   3   6       2071.74       2070.68        25.53 o
  -4   3   6         80.39         82.21         3.78 o
  -3   3   6        267.82        283.23         4.51 o
  -2   3   6        698.26        685.72         6.29 o
  -1   3   6        412.72        428.54         4.71 o
   0   3   6       1654.58       1782.51        13.50 o
   1   3   6        128.80        134.97         2.11 o
   2   3   6          0.26          0.82         0.35 o
   3   3   6        147.00        196.11         2.90 o
   4   3   6         32.22         38.38         1.53 o
   5   3   6       1324.18       1343.31        12.88 o
   6   3   6        535.20        510.90         6.91 o
   7   3   6         51.55         49.06         3.99 o
   8   3   6          0.54         -0.70         0.97 o
   9   3   6          2.79          4.01         1.85 o
  10   3   6         11.03          7.03         2.19 o
  11   3   6         20.82         15.59         3.05 o
  -8   4   6         81.46         87.30         9.04 o
  -7   4   6        113.63        110.95         9.73 o
  -6   4   6          0.03          0.62         1.65 o
  -5   4   6         71.69         54.55         3.95 o
  -4   4   6        513.41        493.58        15.35 o
  -3   4   6       1263.37       1251.51        12.45 o
  -2   4   6       1179.85       1151.32        10.34 o
  -1   4   6        297.27        288.47         3.44 o
   0   4   6        220.69        225.91         3.33 o
   1   4   6        984.08       1004.98         8.39 o
   2   4   6          3.28         -0.46         0.46 o
   3   4   6        392.47        378.12         3.99 o
   4   4   6        234.53        247.77         4.35 o
   5   4   6        730.84        763.91         7.63 o
   6   4   6       2371.83       2206.10        21.59 o
   7   4   6        151.97        151.53         3.41 o
   8   4   6        419.48        440.73        10.26 o
   9   4   6          1.45          0.71         1.36 o
  10   4   6          8.70         12.82         2.67 o
  11   4   6        306.61        326.14        15.31 o
  -8   5   6         22.87         26.61         9.49 o
  -7   5   6         11.68          7.27         2.71 o
  -6   5   6        100.47        103.29         6.35 o
  -5   5   6        131.00        125.34         5.98 o
  -4   5   6        831.87        882.18        15.11 o
  -3   5   6        110.85        113.66         4.45 o
  -2   5   6          0.44          1.96         0.81 o
  -1   5   6        521.18        515.47         6.11 o
   0   5   6       4652.82       4705.56        31.00 o
   1   5   6         14.47         17.08         1.03 o
   2   5   6       1868.81       1908.29        15.24 o
   3   5   6       1306.85       1321.38        11.07 o
   4   5   6          0.07          0.17         0.41 o
   5   5   6        309.31        294.21         4.20 o
   6   5   6        335.32        332.65         5.99 o
   7   5   6         58.83         57.44         2.49 o
   8   5   6          4.25          2.71         1.34 o
   9   5   6         17.93         17.97         2.85 o
  10   5   6          0.07          1.68         1.74 o
  11   5   6        107.85        111.23         8.56 o
  -7   6   6         21.88         18.24         5.02 o
  -6   6   6         86.52         87.38         5.99 o
  -5   6   6         85.82         86.58         5.84 o
  -4   6   6        203.89        191.69         6.24 o
  -3   6   6          0.03         -0.16         1.24 o
  -2   6   6          0.33         -0.43         0.81 o
  -1   6   6       2509.00       2437.78        21.92 o
   0   6   6        270.28        293.97         4.75 o
   1   6   6        961.57        905.26        10.26 o
   2   6   6        385.62        314.63         4.41 o
   3   6   6        878.31        811.80         8.99 o
   4   6   6          7.74          4.27         1.01 o
   5   6   6        358.69        373.13         7.67 o
   6   6   6        508.27        512.92        10.31 o
   7   6   6          0.06         -0.28         0.92 o
   8   6   6        658.27        659.76        13.49 o
   9   6   6         20.31         13.30         3.63 o
  10   6   6          9.61          7.94         3.46 o
  11   6   6        105.90        103.20         6.79 o
  -6   7   6          0.62         -1.07         2.23 o
  -5   7   6         13.13         10.96         2.78 o
  -4   7   6        466.54        477.86        11.13 o
  -3   7   6        142.32        140.97         6.14 o
  -2   7   6        698.10        697.70        12.82 o
  -1   7   6         32.19         34.81         2.75 o
   0   7   6        152.86        147.14         4.09 o
   1   7   6        920.46        906.27        10.78 o
   2   7   6       1158.41       1133.40        13.08 o
   3   7   6       1150.30       1179.84        13.84 o
   4   7   6          7.53          4.96         1.28 o
   5   7   6       1252.64       1213.06        16.55 o
   6   7   6         18.45         13.86         2.15 o
   7   7   6        938.66        941.84        18.49 o
   8   7   6          0.02          2.26         1.71 o
   9   7   6         55.24         51.47         4.56 o
  10   7   6         87.89         97.11         6.66 o
  11   7   6         90.32        108.21         7.40 o
  -6   8   6          1.99          0.21         3.01 o
  -5   8   6         35.86         33.62         4.37 o
  -4   8   6         34.89         32.40         3.86 o
  -3   8   6          3.08          2.81         1.79 o
  -2   8   6         11.86         10.86         2.26 o
  -1   8   6        199.75        207.45         6.90 o
   0   8   6          0.26          1.71         1.07 o
   1   8   6        279.22        260.37         5.48 o
   2   8   6          4.08          2.00         1.10 o
   3   8   6        118.91        118.38         4.04 o
   4   8   6        904.34        903.34        12.47 o
   5   8   6        818.91        855.79        15.29 o
   6   8   6          7.57          7.42         2.02 o
   7   8   6        325.74        305.75        10.74 o
   8   8   6         64.42         57.09         6.09 o
   9   8   6        302.39        323.06        15.41 o
  10   8   6         57.61         69.89         5.94 o
  11   8   6         12.20         12.15         4.35 o
  -5   9   6         17.18         14.42         4.90 o
  -4   9   6         44.90         40.37         4.46 o
  -3   9   6          0.92         -0.18         1.90 o
  -2   9   6         25.95         32.46         3.47 o
  -1   9   6         75.51         76.23         5.13 o
   0   9   6        269.38        295.88         7.74 o
   1   9   6         18.68         15.35         1.86 o
   2   9   6        436.40        418.92         7.30 o
   3   9   6         62.64         58.16         3.73 o
   4   9   6         51.49         48.73         2.89 o
   5   9   6         19.53         23.61         2.48 o
   6   9   6         17.08          8.83         2.54 o
   7   9   6       1140.62       1223.61        26.38 o
   8   9   6         18.29         20.79         4.33 o
   9   9   6         65.02         60.07         7.13 o
  10   9   6         15.78         13.22         3.39 o
  11   9   6          2.00          2.71         2.71 o
  -4  10   6          0.35         -0.54         5.16 o
  -3  10   6          3.37          4.89         2.44 o
  -2  10   6         14.80         13.41         2.80 o
  -1  10   6         65.64         60.89         5.64 o
   0  10   6        179.09        177.60         7.66 o
   1  10   6        447.33        444.14        10.61 o
   2  10   6        101.34         96.23         3.93 o
   3  10   6         69.00         55.55         4.02 o
   4  10   6        292.80        278.63         8.19 o
   5  10   6          0.53          2.34         1.54 o
   6  10   6        148.05        141.88        12.13 o
   7  10   6        125.66        125.81         8.63 o
   8  10   6        160.06        174.20        10.30 o
   9  10   6        130.25        160.74        12.25 o
  10  10   6         49.83         43.33         6.53 o
  11  10   6         11.00          3.64         2.78 o
  -2  11   6        126.74        136.08         7.75 o
  -1  11   6         19.05         22.47         3.75 o
   0  11   6         20.43         23.61         3.59 o
   1  11   6          4.45          1.50         1.87 o
   2  11   6        362.73        346.06         9.21 o
   3  11   6         72.81         64.47         5.68 o
   4  11   6         58.70         71.74         5.68 o
   5  11   6        171.99        178.41         8.04 o
   6  11   6        194.13        202.46         8.15 o
   7  11   6         24.03         25.59         8.49 o
   8  11   6        424.02        455.10        15.87 o
   9  11   6        216.90        230.60        12.06 o
  10  11   6          5.96          6.16         4.12 o
  -1  12   6         23.38          9.95         7.14 o
   0  12   6         63.97         67.12         5.81 o
   1  12   6         25.04         28.04         4.07 o
   2  12   6        300.33        346.02         9.69 o
   3  12   6        135.36        117.78         7.58 o
   4  12   6        166.49        187.36        10.17 o
   5  12   6          8.17          7.18         3.24 o
   6  12   6         88.58         85.81         6.00 o
   7  12   6         16.60         12.08         4.36 o
   8  12   6         11.00          5.95         3.43 o
   9  12   6        123.94        131.65        10.37 o
  10  12   6          3.15          4.39         3.37 o
   1  13   6         76.53         61.50         8.01 o
   2  13   6         77.26         76.96         7.37 o
   3  13   6          0.59          0.32         2.38 o
   4  13   6         94.07         90.81         7.88 o
   5  13   6          6.59         18.24         4.59 o
   6  13   6         10.70         11.74         4.43 o
   7  13   6         36.45         29.16         4.04 o
   8  13   6         53.41         37.11         6.83 o
   5  14   6         50.35         38.19        11.14 o
  -6 -10   7          4.02          0.96         3.54 o
  -5 -10   7         76.38         60.57         9.78 o
  -4 -10   7        290.42        346.22        20.01 o
  -3 -10   7         52.63         32.41         6.49 o
  -2 -10   7         74.74         69.04         9.48 o
  -1 -10   7        168.41        192.10        27.84 o
  -7  -9   7         50.92         47.63         5.67 o
  -6  -9   7         23.09         24.08         4.06 o
  -5  -9   7          1.03         -0.01         2.19 o
  -4  -9   7         25.47         21.44         5.02 o
  -3  -9   7          0.00          2.31         2.61 o
  -2  -9   7         10.92         11.76         3.52 o
  -1  -9   7         90.82        106.44         9.74 o
   0  -9   7         10.31          6.18         2.99 o
   1  -9   7         70.37         71.09         9.13 o
  -8  -8   7         32.52         28.68         4.27 o
  -7  -8   7          7.18          6.25         3.19 o
  -6  -8   7         31.22         33.20         6.44 o
  -5  -8   7        263.50        234.73         9.46 o
  -4  -8   7        149.52        144.55         8.10 o
  -3  -8   7          5.10          2.26         2.26 o
  -2  -8   7         59.44         46.13         4.94 o
  -1  -8   7          0.35          0.18         1.95 o
   0  -8   7         11.73         10.56         2.77 o
   1  -8   7         94.98         99.73         7.69 o
   2  -8   7          2.19          1.27         2.65 o
   3  -8   7         13.27         14.86         4.67 o
  -9  -7   7         24.26         22.29         4.30 o
  -8  -7   7         19.65         18.41         3.84 o
  -7  -7   7        164.38        148.62         9.45 o
  -6  -7   7         21.03         18.77         3.85 o
  -5  -7   7        357.09        370.35        13.72 o
  -4  -7   7         77.34         63.01         4.84 o
  -3  -7   7        198.14        175.98         7.40 o
  -2  -7   7         17.00         17.86         3.04 o
  -1  -7   7         87.09         71.74         5.31 o
   0  -7   7        257.96        272.16         8.40 o
   1  -7   7          6.44          4.04         2.65 o
   2  -7   7          2.17          2.51         2.41 o
   3  -7   7        128.72        121.18        11.61 o
   4  -7   7        171.09        185.84        12.09 o
  -9  -6   7         25.93         26.92         4.77 o
  -8  -6   7        421.62        481.94        14.45 o
  -7  -6   7         13.07         15.88         3.40 o
  -6  -6   7        349.28        324.93        12.21 o
  -5  -6   7        301.28        276.26         9.70 o
  -4  -6   7         71.23         60.37         3.61 o
  -3  -6   7        841.90        823.68        11.28 o
  -2  -6   7        217.64        224.54         6.52 o
  -1  -6   7        103.33        100.77         5.56 o
   0  -6   7          2.92          0.89         1.51 o
   1  -6   7        243.29        261.69         9.56 o
   2  -6   7         35.64         43.06         4.75 o
   3  -6   7        549.15        574.62        15.27 o
   4  -6   7          0.23         -0.59         2.16 o
   5  -6   7         24.68         23.99         4.73 o
 -10  -5   7         19.45          9.03         5.15 o
  -9  -5   7          4.29         -0.34         3.39 o
  -8  -5   7          3.16          4.39         2.64 o
  -7  -5   7         53.66         40.07         4.63 o
  -6  -5   7        123.44        144.41         6.99 o
  -5  -5   7        657.40        687.84        13.48 o
  -4  -5   7        665.02        689.83         9.33 o
  -3  -5   7         40.86         34.90         2.76 o
  -2  -5   7          0.16          1.67         1.20 o
  -1  -5   7        931.22        954.54        12.54 o
   0  -5   7        573.23        597.88        10.58 o
   1  -5   7         77.39         77.89         5.70 o
   2  -5   7        233.17        259.22         9.04 o
   3  -5   7         77.86         95.40         6.55 o
   4  -5   7          3.37          0.60         1.99 o
   5  -5   7         41.28         40.99         5.32 o
   6  -5   7         21.95         19.21         4.51 o
 -10  -4   7          5.11         10.18         3.56 o
  -9  -4   7         22.10         21.39         3.92 o
  -8  -4   7         10.06          7.68         2.73 o
  -7  -4   7         52.38         53.36         7.10 o
  -6  -4   7         49.26         55.47         4.70 o
  -5  -4   7         90.76         95.37         6.09 o
  -4  -4   7         48.17         46.69         4.18 o
  -3  -4   7       1847.72       1868.65        18.76 o
  -2  -4   7          0.22          0.04         1.01 o
  -1  -4   7        700.51        732.23        10.03 o
   0  -4   7        200.15        192.14         4.41 o
   1  -4   7         74.71         82.04         4.65 o
   2  -4   7         45.34         42.16         4.33 o
   3  -4   7        355.20        351.02        10.20 o
   4  -4   7          1.96          3.62         1.98 o
   5  -4   7          0.24          1.41         1.93 o
   6  -4   7         63.95         72.24         8.36 o
   7  -4   7        107.08        138.04        11.60 o
 -10  -3   7         69.55         73.37         6.75 o
  -9  -3   7         18.39         18.48         3.84 o
  -8  -3   7         63.01         50.76         4.62 o
  -7  -3   7         71.00         77.68         7.93 o
  -6  -3   7         34.93         33.98         3.39 o
  -5  -3   7         54.66         65.03         3.90 o
  -4  -3   7       2427.26       2371.01        24.92 o
  -3  -3   7         42.55         40.64         2.36 o
  -2  -3   7        437.70        475.55         7.82 o
  -1  -3   7         71.53         57.85         2.89 o
   0  -3   7        388.16        401.45         5.89 o
   1  -3   7       1881.20       1851.31        20.19 o
   2  -3   7        683.51        684.84        10.59 o
   3  -3   7         63.98         63.96         3.95 o
   4  -3   7         94.36         85.28         5.41 o
   5  -3   7         34.85         35.84         4.11 o
   6  -3   7         24.24         22.66         3.35 o
   7  -3   7        114.37        115.86        11.55 o
   8  -3   7         23.09         25.43         5.10 o
 -10  -2   7         91.60         76.35         9.77 o
  -9  -2   7         20.09         17.84         4.25 o
  -8  -2   7        184.21        186.75         8.06 o
  -7  -2   7         22.09         20.83         2.94 o
  -6  -2   7          0.36          0.88         1.69 o
  -5  -2   7        355.64        347.41         6.84 o
  -4  -2   7          0.01          1.19         0.90 o
  -3  -2   7         29.73         24.17         1.60 o
  -2  -2   7        300.58        309.14         5.45 o
  -1  -2   7        287.02        276.67         5.21 o
   0  -2   7        822.81        863.97        11.58 o
   1  -2   7        323.24        307.29         5.89 o
   2  -2   7          0.16          1.08         0.81 o
   3  -2   7        385.28        385.58         6.97 o
   4  -2   7        216.80        201.88         6.98 o
   5  -2   7        180.80        195.00         7.02 o
   6  -2   7          1.10          0.48         1.46 o
   7  -2   7          3.51          4.72         2.09 o
   8  -2   7         55.71         42.41         4.58 o
   9  -2   7          4.14          1.79         4.43 o
 -10  -1   7          8.62          6.18         3.99 o
  -9  -1   7         52.32         54.37         5.10 o
  -8  -1   7        158.27        168.67         7.75 o
  -7  -1   7          0.35          2.13         1.94 o
  -6  -1   7         40.74         38.26         3.68 o
  -5  -1   7          0.13         -0.20         1.00 o
  -4  -1   7        646.33        620.34         7.99 o
  -3  -1   7         11.69         13.31         1.27 o
  -2  -1   7          0.92          0.56         0.42 o
  -1  -1   7       1700.72       1727.97        16.00 o
   0  -1   7        208.11        203.00         4.14 o
   1  -1   7       1534.54       1446.47        14.65 o
   2  -1   7        328.80        360.30         5.30 o
   3  -1   7        151.94        135.18         3.48 o
   4  -1   7         44.64         31.79         1.80 o
   5  -1   7         12.65          5.59         1.24 o
   6  -1   7        121.63        114.82         5.94 o
   7  -1   7        147.61        149.35         9.01 o
   8  -1   7         14.82         11.75         2.64 o
   9  -1   7          1.26          1.56         1.93 o
 -10   0   7         76.59         75.36        19.35 o
  -9   0   7          3.81          0.75         2.25 o
  -8   0   7         43.40         46.23         5.12 o
  -7   0   7        141.27        159.02         8.63 o
  -6   0   7         42.86         44.11         3.63 o
  -5   0   7         12.37          5.78         1.32 o
  -4   0   7        101.43         99.27         3.28 o
  -3   0   7         23.14         22.47         1.44 o
  -2   0   7        394.51        414.76         4.84 o
  -1   0   7        364.42        361.43         5.88 o
   0   0   7        573.09        554.75         6.72 o
   1   0   7         79.24         80.59         2.16 o
   2   0   7         88.38         80.77         1.80 o
   3   0   7        444.50        450.53         6.84 o
   4   0   7        142.17        149.16         2.80 o
   5   0   7         42.97         31.08         1.81 o
   6   0   7        578.09        532.67        11.95 o
   7   0   7        209.16        189.42        23.23 o
   8   0   7          9.75         17.34         4.20 o
   9   0   7         36.94         27.23         5.34 o
  10   0   7         12.22          9.22         5.31 o
  -9   1   7         12.58         15.54         4.50 o
  -8   1   7        159.58        125.03        16.81 o
  -7   1   7         72.59         60.00         7.02 o
  -6   1   7        761.51        757.67        13.68 o
  -5   1   7         19.15         18.08         1.95 o
  -4   1   7        109.36        101.31         3.48 o
  -3   1   7        305.26        278.96         4.66 o
  -2   1   7         33.64         29.68         1.40 o
  -1   1   7       2393.02       2423.50        17.24 o
   0   1   7        140.66        132.80         2.48 o
   1   1   7       1158.17       1272.34        10.83 o
   2   1   7        819.57        815.37         7.37 o
   3   1   7        153.47        185.90         3.97 o
   4   1   7         18.92         19.15         1.11 o
   5   1   7          1.78          1.81         0.59 o
   6   1   7        103.54        100.95         4.59 o
   7   1   7         21.95         16.82         3.05 o
   8   1   7         28.36         27.74         4.76 o
   9   1   7          0.17         -0.13         2.30 o
  10   1   7         55.55         58.29         8.16 o
  -9   2   7        231.66        240.14        10.52 o
  -8   2   7        296.40        314.52        18.25 o
  -7   2   7         21.51         27.97         4.52 o
  -6   2   7          0.20         -0.29         1.41 o
  -5   2   7        228.05        192.15         6.12 o
  -4   2   7        106.60         96.01         3.42 o
  -3   2   7         72.00         55.62         2.42 o
  -2   2   7         13.20         12.64         0.91 o
  -1   2   7        471.68        509.96         5.33 o
   0   2   7        258.25        249.37         2.90 o
   1   2   7        138.57        141.46         2.32 o
   2   2   7        859.71        767.26         7.29 o
   3   2   7        895.03        876.51        10.06 o
   4   2   7        681.00        643.68        11.64 o
   5   2   7        698.96        679.34        12.34 o
   6   2   7          5.89          4.43         0.76 o
   7   2   7         57.75         56.69         4.83 o
   8   2   7         70.76         75.46         6.13 o
   9   2   7          2.09          0.98         4.64 o
  10   2   7          9.10          3.60         3.33 o
  -8   3   7          0.00         -1.49         2.68 o
  -7   3   7         27.42         22.01         3.65 o
  -6   3   7        610.19        652.95        12.91 o
  -5   3   7         75.20         70.86         4.20 o
  -4   3   7        578.62        638.09         9.91 o
  -3   3   7        277.92        258.75         4.79 o
  -2   3   7          0.53          1.62         0.69 o
  -1   3   7        102.00         73.70         2.28 o
   0   3   7        192.38        181.46         2.88 o
   1   3   7        192.36        173.04         2.56 o
   2   3   7        454.53        517.54         5.00 o
   3   3   7         51.01         53.90         1.86 o
   4   3   7          5.38          5.02         0.85 o
   5   3   7        556.81        547.55         9.30 o
   6   3   7       1338.99       1281.82        13.83 o
   7   3   7         55.72         49.58         5.11 o
   8   3   7        185.64        187.66         9.37 o
   9   3   7         48.59         61.28         6.95 o
  10   3   7          6.06         10.13         5.28 o
  11   3   7         23.92         18.16         4.79 o
  -8   4   7          7.87          9.12         4.13 o
  -7   4   7        289.97        310.74        10.52 o
  -6   4   7         18.35         21.06         2.93 o
  -5   4   7        315.39        308.11         8.29 o
  -4   4   7        207.12        197.03         6.22 o
  -3   4   7        475.55        456.28         6.86 o
  -2   4   7        672.73        687.88         7.85 o
  -1   4   7        515.37        515.28         6.71 o
   0   4   7        406.90        430.03         5.05 o
   1   4   7       1574.98       1551.60        13.96 o
   2   4   7       1570.67       1528.73        12.37 o
   3   4   7        120.94        126.13         2.04 o
   4   4   7         32.86         36.06         1.63 o
   5   4   7         95.16         80.01         3.53 o
   6   4   7       1858.83       1800.16        17.76 o
   7   4   7        289.88        268.90         7.03 o
   8   4   7        664.93        641.06        29.79 o
   9   4   7          8.17          4.58         2.67 o
  10   4   7         29.88         28.76         5.36 o
  11   4   7         68.37         71.78         8.73 o
  -7   5   7         38.11         35.04         4.79 o
  -6   5   7        213.76        214.46         8.34 o
  -5   5   7        253.01        267.80         9.92 o
  -4   5   7        460.13        483.34         9.81 o
  -3   5   7        152.16        151.61         4.71 o
  -2   5   7        232.25        226.66         4.78 o
  -1   5   7        529.76        498.38         7.05 o
   0   5   7        508.43        536.15         7.66 o
   1   5   7       1556.39       1523.84        13.68 o
   2   5   7       1721.24       1833.34        16.60 o
   3   5   7        195.96        212.84         3.11 o
   4   5   7        203.49        203.91         3.32 o
   5   5   7          0.04          0.35         0.49 o
   6   5   7        331.63        309.68         5.83 o
   7   5   7        160.27        159.17         5.36 o
   8   5   7          1.99          1.50         1.56 o
   9   5   7        224.98        230.06        11.52 o
  10   5   7         15.26         18.51         4.50 o
  11   5   7          2.96          6.25         6.51 o
  -7   6   7         43.83         47.09         6.18 o
  -6   6   7          4.26          1.05         2.17 o
  -5   6   7        100.43         87.96         5.14 o
  -4   6   7          6.73          4.25         1.81 o
  -3   6   7         33.05         37.70         3.55 o
  -2   6   7        555.02        560.13         9.09 o
  -1   6   7       1972.46       1967.96        20.40 o
   0   6   7        571.39        586.88         8.39 o
   1   6   7        286.95        294.92         6.34 o
   2   6   7        576.95        600.12         7.82 o
   3   6   7       1767.22       1772.71        18.91 o
   4   6   7        169.81        159.19         4.13 o
   5   6   7         74.97         70.10         3.25 o
   6   6   7        856.93        809.06        12.62 o
   7   6   7        220.61        208.08         5.33 o
   8   6   7        984.26       1023.91        19.30 o
   9   6   7        363.67        362.54        12.50 o
  10   6   7        103.07        111.09        10.15 o
  11   6   7         17.23         16.19         9.12 o
  -6   7   7        210.05        212.63        11.86 o
  -5   7   7          0.11          2.73         2.08 o
  -4   7   7         26.47         30.48         3.46 o
  -3   7   7         36.77         35.94         3.42 o
  -2   7   7         93.36         93.25         5.45 o
  -1   7   7         40.51         44.01         2.86 o
   0   7   7        403.30        407.43         7.07 o
   1   7   7        809.11        813.04        12.61 o
   2   7   7       1160.97       1186.55        15.13 o
   3   7   7        640.01        637.38         9.95 o
   4   7   7         60.22         69.24         3.39 o
   5   7   7       1642.68       1579.21        20.44 o
   6   7   7       1716.61       1703.44        24.91 o
   7   7   7        485.73        494.56        13.50 o
   8   7   7        106.27        116.99         5.73 o
   9   7   7        115.70         98.82         5.90 o
  10   7   7        208.65        216.63         8.72 o
  11   7   7        156.53        164.31         7.56 o
  -5   8   7         41.30         41.03         6.47 o
  -4   8   7          2.25         -0.86         1.91 o
  -3   8   7         27.66         21.69         3.40 o
  -2   8   7        337.72        348.65        10.48 o
  -1   8   7         10.98         10.69         2.05 o
   0   8   7         51.45         48.16         2.90 o
   1   8   7         87.30         83.60         3.92 o
   2   8   7         18.67         14.08         1.84 o
   3   8   7        399.09        386.44         7.83 o
   4   8   7          6.94          6.58         1.43 o
   5   8   7        150.63        162.40         5.56 o
   6   8   7         49.00         59.60         4.96 o
   7   8   7        251.20        281.73        14.74 o
   8   8   7        426.03        451.09        15.69 o
   9   8   7         59.99         55.32         5.66 o
  10   8   7          1.50         -1.47         1.56 o
  11   8   7         22.22         14.79         3.16 o
  -4   9   7          9.28          7.04         2.56 o
  -3   9   7         45.72         46.09         4.67 o
  -2   9   7        248.83        270.87         8.80 o
  -1   9   7         93.09         92.43         5.58 o
   0   9   7        322.01        314.80         8.77 o
   1   9   7         15.85         14.47         1.76 o
   2   9   7        187.32        173.81         6.13 o
   3   9   7        320.71        307.25         7.95 o
   4   9   7          3.28          3.68         1.48 o
   5   9   7        119.42        110.12        11.15 o
   6   9   7        147.38        149.47         8.85 o
   7   9   7       1157.92       1146.09        23.60 o
   8   9   7        483.27        475.35        16.95 o
   9   9   7         10.02         10.67         3.60 o
  10   9   7        117.69        119.16         7.33 o
  11   9   7         39.03         42.06         5.30 o
  -3  10   7         23.87         23.67         3.69 o
  -2  10   7        310.26        327.51        10.22 o
  -1  10   7        349.12        372.06        10.44 o
   0  10   7          7.54          2.78         2.01 o
   1  10   7         23.73         20.78         3.31 o
   2  10   7          7.43          3.18         1.78 o
   3  10   7         84.41         84.43         6.03 o
   4  10   7        123.46        126.94         6.30 o
   5  10   7        180.38        199.00         8.29 o
   6  10   7         43.45         49.44         7.87 o
   7  10   7        466.54        479.67        15.40 o
   8  10   7          2.44          3.38         2.36 o
   9  10   7        503.65        511.57        18.83 o
  10  10   7        176.03        192.70         9.59 o
  11  10   7          0.20          2.51         2.53 o
  -2  11   7          8.16          4.62         2.78 o
  -1  11   7         65.74         75.77         6.11 o
   0  11   7         61.57         64.49         5.66 o
   1  11   7         16.10          8.75         3.11 o
   2  11   7          4.99          1.50         2.04 o
   3  11   7          1.23          0.11         1.98 o
   4  11   7         16.90         14.88         2.95 o
   5  11   7         23.67         17.45         2.77 o
   6  11   7          7.69          7.02         3.37 o
   7  11   7        239.43        290.42        15.83 o
   8  11   7        251.01        256.56        11.82 o
   9  11   7        148.61        125.88        10.02 o
  10  11   7        106.22         90.22         8.57 o
  -1  12   7         51.32         51.05         9.06 o
   0  12   7         12.86          9.47         3.38 o
   1  12   7        302.58        306.41        10.09 o
   2  12   7         52.94         62.19         6.18 o
   3  12   7          2.80          3.55         2.83 o
   4  12   7         49.61         40.98         4.80 o
   5  12   7          8.32          7.63         2.63 o
   6  12   7          0.05          4.89         2.97 o
   7  12   7         40.53         44.84         6.70 o
   8  12   7          2.57          1.13         2.97 o
   9  12   7        111.89        108.80         9.56 o
   1  13   7         49.40         31.28         6.34 o
   2  13   7          3.04          6.79         3.90 o
   3  13   7        224.68        241.64        10.59 o
   4  13   7        244.94        247.66        11.71 o
   5  13   7          3.89          7.37         2.95 o
   6  13   7        107.47        101.61         6.91 o
   7  13   7          0.74          1.83         3.11 o
   8  13   7          8.36         14.74         4.98 o
  -6  -9   8         33.57         27.54         5.56 o
  -5  -9   8         13.84         14.56         7.27 o
  -4  -9   8          2.20          4.48         3.56 o
  -3  -9   8         65.47         66.22         7.10 o
  -2  -9   8          2.94          3.18         3.35 o
  -1  -9   8         12.20          8.24         3.93 o
   0  -9   8          3.05          5.65         3.93 o
  -7  -8   8         33.64         29.61         5.44 o
  -6  -8   8          3.36          3.46         3.03 o
  -5  -8   8         24.85         16.07         3.39 o
  -4  -8   8         12.65         13.18         3.31 o
  -3  -8   8        198.32        193.53        11.45 o
  -2  -8   8          8.66          7.61         2.81 o
  -1  -8   8         10.84         11.54         2.81 o
   0  -8   8          1.80         -2.37         2.37 o
   1  -8   8         13.55         11.68         3.73 o
   2  -8   8         37.25         24.67         5.77 o
  -8  -7   8         17.27         17.58         4.20 o
  -7  -7   8        263.83        277.27        11.99 o
  -6  -7   8        127.98        144.34         8.81 o
  -5  -7   8        131.85        119.02         7.08 o
  -4  -7   8          4.62          8.50         2.84 o
  -3  -7   8         34.52         34.61         4.06 o
  -2  -7   8          5.22          2.02         2.03 o
  -1  -7   8        163.47        186.97         7.49 o
   0  -7   8         91.99         94.12         5.55 o
   1  -7   8          9.85         11.52         3.25 o
   2  -7   8        308.73        340.76        12.15 o
   3  -7   8          7.47          7.55         3.55 o
  -9  -6   8        159.44        142.92        14.82 o
  -8  -6   8          0.40          2.75         2.64 o
  -7  -6   8        227.60        229.81        10.71 o
  -6  -6   8        123.11        112.92         8.26 o
  -5  -6   8          9.01          4.81         2.32 o
  -4  -6   8        306.43        318.38         9.53 o
  -3  -6   8         75.01         77.51         8.26 o
  -2  -6   8         60.33         49.51         4.59 o
  -1  -6   8          8.48          5.89         2.05 o
   0  -6   8         46.82         47.06         3.36 o
   1  -6   8         45.09         44.86         4.89 o
   2  -6   8        163.58        155.70         8.55 o
   3  -6   8         51.32         35.45         4.57 o
   4  -6   8          0.96         -1.76         2.59 o
   5  -6   8          3.61          2.10         3.12 o
  -9  -5   8         14.69         10.32         3.70 o
  -8  -5   8        302.17        337.81        11.92 o
  -7  -5   8          8.32          6.12         3.03 o
  -6  -5   8          7.72          6.12         2.57 o
  -5  -5   8        926.85        921.28        17.83 o
  -4  -5   8        318.48        319.78         6.49 o
  -3  -5   8         56.35         47.29         3.24 o
  -2  -5   8         79.63         71.02         4.22 o
  -1  -5   8         83.61         79.60         5.00 o
   0  -5   8          0.01         -0.03         1.07 o
   1  -5   8          0.18         -1.71         1.71 o
   2  -5   8        212.16        220.43        13.09 o
   3  -5   8        234.57        261.07         9.84 o
   4  -5   8        370.17        409.20        12.39 o
   5  -5   8          8.99          5.58         2.69 o
   6  -5   8         86.06        110.50        17.36 o
  -9  -4   8         52.11         34.83         5.24 o
  -8  -4   8         68.18         77.29         6.72 o
  -7  -4   8         72.22         75.47         5.88 o
  -6  -4   8         11.86         11.48         3.93 o
  -5  -4   8         78.37         79.65         5.59 o
  -4  -4   8        155.64        148.47         4.45 o
  -3  -4   8        113.32        117.57         4.75 o
  -2  -4   8        648.33        672.60        10.38 o
  -1  -4   8         22.77         19.16         1.98 o
   0  -4   8        566.64        561.21        10.78 o
   1  -4   8        106.67        116.39         5.78 o
   2  -4   8         19.36         13.98         2.76 o
   3  -4   8        395.70        396.27        11.18 o
   4  -4   8        249.11        273.60         9.39 o
   5  -4   8         29.17         33.19         4.06 o
   6  -4   8         76.59         92.64         9.52 o
   7  -4   8         61.43         58.28         9.02 o
  -9  -3   8        121.56        121.20         8.30 o
  -8  -3   8        253.25        261.55         9.41 o
  -7  -3   8        217.68        212.35         8.29 o
  -6  -3   8         37.41         31.26         3.95 o
  -5  -3   8        587.19        604.99        13.79 o
  -4  -3   8        284.62        265.55         5.89 o
  -3  -3   8        586.47        596.61         8.61 o
  -2  -3   8         41.65         40.08         2.69 o
  -1  -3   8        512.30        518.98         8.61 o
   0  -3   8         89.41         92.61         3.99 o
   1  -3   8          3.18          2.25         1.11 o
   2  -3   8         31.10         28.75         2.80 o
   3  -3   8        147.74        170.31         8.73 o
   4  -3   8          4.30          4.38         1.87 o
   5  -3   8        108.27        110.84         6.15 o
   6  -3   8        274.12        313.19         9.83 o
   7  -3   8          4.50          5.11         2.40 o
  -9  -2   8         23.70         19.09         3.96 o
  -8  -2   8        284.99        302.27        12.55 o
  -7  -2   8        304.87        298.32         8.87 o
  -6  -2   8          0.36         -1.32         1.61 o
  -5  -2   8        194.64        189.58         6.86 o
  -4  -2   8         31.16         26.61         2.12 o
  -3  -2   8        231.81        216.42         4.38 o
  -2  -2   8          2.21          0.27         0.93 o
  -1  -2   8        134.61        130.90         3.70 o
   0  -2   8       1077.05       1060.61        13.85 o
   1  -2   8         92.25         98.69         3.60 o
   2  -2   8        214.23        230.68         5.25 o
   3  -2   8        422.55        448.13         8.50 o
   4  -2   8          1.31          1.06         1.38 o
   5  -2   8         28.17         20.25         4.37 o
   6  -2   8          6.20          4.43         1.79 o
   7  -2   8        498.52        512.71        12.44 o
   8  -2   8        420.49        441.75        17.17 o
  -9  -1   8         85.30         74.82         6.40 o
  -8  -1   8          7.12          6.31         2.33 o
  -7  -1   8          5.14          3.80         2.38 o
  -6  -1   8        560.92        551.71        13.41 o
  -5  -1   8        368.21        353.95         7.43 o
  -4  -1   8        105.17         90.14         3.71 o
  -3  -1   8        815.80        817.78         9.79 o
  -2  -1   8          0.80          1.12         0.80 o
  -1  -1   8         19.40         15.77         1.34 o
   0  -1   8         30.37         33.01         2.34 o
   1  -1   8        207.84        232.95         4.95 o
   2  -1   8        489.07        503.04         7.80 o
   3  -1   8        119.07        114.38         3.39 o
   4  -1   8         15.57         12.17         1.29 o
   5  -1   8         88.64         79.38         4.91 o
   6  -1   8          1.54          0.61         1.95 o
   7  -1   8        383.09        390.68        12.87 o
   8  -1   8        170.05        141.89         9.50 o
   9  -1   8          0.78          1.98         3.55 o
  -9   0   8        208.35        215.25         9.68 o
  -8   0   8         46.40         38.69         5.29 o
  -7   0   8         38.78         28.60         4.02 o
  -6   0   8          6.39          3.69         2.25 o
  -5   0   8        139.61        144.21         4.95 o
  -4   0   8        236.21        264.41         5.70 o
  -3   0   8        319.06        326.14         5.71 o
  -2   0   8       1358.15       1425.08        14.46 o
  -1   0   8          5.31          2.24         0.66 o
   0   0   8         43.61         52.49         2.81 o
   1   0   8        951.55        921.82        10.25 o
   2   0   8        125.68        145.75         3.39 o
   3   0   8         53.29         55.86         2.15 o
   4   0   8        157.41        151.88         3.33 o
   5   0   8          0.73          1.29         1.29 o
   6   0   8        102.63         87.24         5.56 o
   7   0   8         79.02         82.17         6.82 o
   8   0   8         60.62         58.93        11.09 o
   9   0   8         34.36         23.29         4.91 o
  -9   1   8         28.48         25.87         4.48 o
  -8   1   8        361.93        341.99        13.26 o
  -7   1   8        148.62        151.35         8.63 o
  -6   1   8        156.61        135.04        10.64 o
  -5   1   8          8.32          2.27         1.37 o
  -4   1   8        259.76        229.24         5.13 o
  -3   1   8          2.93          5.58         1.12 o
  -2   1   8         25.41         30.31         2.31 o
  -1   1   8        168.08        166.06         3.08 o
   0   1   8        908.22        932.87         9.19 o
   1   1   8          0.41          1.23         0.53 o
   2   1   8       1136.08       1154.07        10.54 o
   3   1   8         30.49         17.28         1.02 o
   4   1   8        370.31        354.31         5.23 o
   5   1   8        186.05        177.22         3.65 o
   6   1   8        205.90        208.09         6.23 o
   7   1   8        445.92        440.60        22.21 o
   8   1   8         37.44         40.19         5.38 o
   9   1   8         48.15         44.00         6.12 o
  10   1   8         38.23         32.65         6.77 o
  -9   2   8          7.93          5.85         5.69 o
  -8   2   8         88.55         84.97         8.35 o
  -7   2   8        313.60        306.34         9.48 o
  -6   2   8         83.95         69.12         5.01 o
  -5   2   8         38.63         35.97         3.10 o
  -4   2   8       1005.27        929.20        12.57 o
  -3   2   8        467.29        505.38         7.73 o
  -2   2   8        351.66        374.35         5.85 o
  -1   2   8        622.13        591.15         8.20 o
   0   2   8       1104.80       1135.15        10.48 o
   1   2   8        960.37        951.68         8.55 o
   2   2   8          8.37          6.45         0.71 o
   3   2   8         29.41         35.89         2.50 o
   4   2   8        155.80        149.33         4.93 o
   5   2   8        499.75        530.04        10.43 o
   6   2   8       1199.01       1136.53        16.41 o
   7   2   8        425.70        420.23        16.03 o
   8   2   8        147.48        126.01         7.08 o
   9   2   8          5.87          2.01         2.97 o
  10   2   8          7.96          7.55         7.78 o
  -8   3   8          0.15         -0.26         3.20 o
  -7   3   8         21.02         15.41         3.10 o
  -6   3   8        967.90        935.17        16.53 o
  -5   3   8        352.41        373.28         8.55 o
  -4   3   8        504.86        496.71        11.11 o
  -3   3   8         11.29         11.22         1.48 o
  -2   3   8         28.69         15.08         1.41 o
  -1   3   8         53.84         61.20         2.77 o
   0   3   8         76.45         87.17         2.71 o
   1   3   8        553.29        597.71         6.24 o
   2   3   8        133.95        134.15         2.42 o
   3   3   8        254.03        215.49         3.15 o
   4   3   8         33.53         39.32         2.23 o
   5   3   8        375.95        342.34        11.41 o
   6   3   8        110.77        108.14         5.54 o
   7   3   8        354.72        357.73        12.45 o
   8   3   8        107.96        115.66        18.01 o
   9   3   8        195.18        208.77        10.46 o
  10   3   8          4.54          5.38         3.05 o
  -8   4   8        123.14        132.64        27.94 o
  -7   4   8         13.75          6.55         2.86 o
  -6   4   8        342.21        336.60         9.69 o
  -5   4   8         26.19         30.81         3.23 o
  -4   4   8          1.58          2.75         1.39 o
  -3   4   8       1884.37       1777.19        19.27 o
  -2   4   8         81.76         76.13         3.31 o
  -1   4   8         58.05         60.93         2.84 o
   0   4   8        960.02        958.53        11.81 o
   1   4   8        794.26        784.75        10.27 o
   2   4   8        615.68        609.73         7.25 o
   3   4   8         78.22         71.47         2.02 o
   4   4   8        404.63        387.01         5.04 o
   5   4   8         35.32         34.56         1.98 o
   6   4   8        420.50        396.52         7.59 o
   7   4   8         13.43         10.10         2.12 o
   8   4   8        616.08        605.76        33.22 o
   9   4   8          1.44          1.31         2.12 o
  10   4   8         21.29         19.05         4.16 o
  11   4   8        135.88        136.70        24.38 o
  -7   5   8         46.40         45.37         5.49 o
  -6   5   8        125.45        124.02         6.66 o
  -5   5   8        160.86        162.44         7.09 o
  -4   5   8        251.63        268.99         7.46 o
  -3   5   8        368.00        380.92         7.56 o
  -2   5   8         17.21         11.44         1.96 o
  -1   5   8        724.99        714.01         9.78 o
   0   5   8        763.40        766.45        11.82 o
   1   5   8        226.74        220.00         4.24 o
   2   5   8        641.03        655.99        11.12 o
   3   5   8         17.92         13.21         1.09 o
   4   5   8         57.03         54.68         1.81 o
   5   5   8       1124.84       1071.39        11.27 o
   6   5   8        449.54        445.33        10.99 o
   7   5   8        148.81        151.09         9.41 o
   8   5   8        304.60        299.70         8.71 o
   9   5   8         71.20         75.79         7.27 o
  10   5   8        519.10        531.59        40.20 o
  11   5   8         79.95         86.52        11.81 o
  -7   6   8         83.16         89.72        19.70 o
  -6   6   8        229.45        247.19         8.42 o
  -5   6   8         20.02         13.10         2.52 o
  -4   6   8         55.23         62.08         4.94 o
  -3   6   8          1.41          1.09         1.31 o
  -2   6   8        191.84        199.51         5.15 o
  -1   6   8        248.15        252.18         5.41 o
   0   6   8          3.91          3.75         1.28 o
   1   6   8        302.33        321.72         6.77 o
   2   6   8       2176.01       2183.60        27.65 o
   3   6   8         66.26         65.37         3.22 o
   4   6   8         17.26         12.80         1.35 o
   5   6   8         67.56         63.48         2.68 o
   6   6   8         86.56         84.77         3.50 o
   7   6   8         24.10         19.05         2.49 o
   8   6   8         48.33         49.44         5.13 o
   9   6   8          2.81          8.18         3.03 o
  10   6   8          8.78          8.58         5.69 o
  11   6   8         13.91         11.36         4.05 o
  -6   7   8         16.50         12.58         3.63 o
  -5   7   8         48.49         53.39         4.65 o
  -4   7   8         75.75         83.01         5.81 o
  -3   7   8          3.13          2.24         1.81 o
  -2   7   8        619.13        613.50        12.11 o
  -1   7   8          7.03          4.56         1.25 o
   0   7   8         76.69         73.24         4.11 o
   1   7   8       1385.34       1384.07        18.55 o
   2   7   8         97.94         85.86         5.12 o
   3   7   8         35.67         40.12         3.24 o
   4   7   8         94.78         85.00         4.79 o
   5   7   8        322.03        334.40         6.95 o
   6   7   8         71.41         70.54         4.38 o
   7   7   8        144.10        152.69         7.55 o
   8   7   8         44.62         40.89         3.10 o
   9   7   8         10.17         12.68         3.59 o
  10   7   8        200.72        215.92        12.86 o
  11   7   8          2.30          0.79         2.97 o
  -5   8   8         55.36         43.36         4.64 o
  -4   8   8         51.82         53.58         5.01 o
  -3   8   8        145.62        133.85         6.86 o
  -2   8   8        201.36        209.11         7.49 o
  -1   8   8         12.55         10.95         1.95 o
   0   8   8         42.44         42.39         3.10 o
   1   8   8        495.44        492.81        11.44 o
   2   8   8          4.96          2.90         1.36 o
   3   8   8        181.02        192.78         6.26 o
   4   8   8        221.67        208.20         6.72 o
   5   8   8         61.12         61.19         4.54 o
   6   8   8          7.08         10.03         4.02 o
   7   8   8          0.07          0.17         1.63 o
   8   8   8          5.85          8.60         3.28 o
   9   8   8        141.85        142.69         6.46 o
  10   8   8        353.64        367.78        10.40 o
  11   8   8         16.08         10.08         4.66 o
  -4   9   8         18.28          9.91         3.15 o
  -3   9   8         59.70         56.91         5.07 o
  -2   9   8        323.04        347.56        10.10 o
  -1   9   8         50.61         39.76         4.60 o
   0   9   8         22.32         18.71         2.32 o
   1   9   8         95.19         90.65         8.95 o
   2   9   8          1.70          0.42         1.43 o
   3   9   8        291.71        286.71        10.69 o
   4   9   8        143.06        134.32         8.57 o
   5   9   8        306.93        291.41         9.19 o
   6   9   8        361.41        381.89        12.85 o
   7   9   8          8.81         12.57         2.97 o
   8   9   8         30.82         34.10         6.08 o
   9   9   8          1.39          3.10         2.03 o
  10   9   8         97.25         93.88         6.09 o
  11   9   8         17.77          7.14         3.97 o
  -3  10   8         62.65         62.41         5.86 o
  -2  10   8          1.15          3.37         2.23 o
  -1  10   8         97.04         80.80         5.45 o
   0  10   8          7.93         10.46         2.51 o
   1  10   8         59.02         49.24         4.82 o
   2  10   8         65.96         70.90         5.66 o
   3  10   8          0.45          0.66         1.70 o
   4  10   8         42.29         43.68         3.52 o
   5  10   8          0.03          0.24         1.71 o
   6  10   8         35.96         26.80         4.98 o
   7  10   8          1.33          2.65         2.52 o
   8  10   8        158.07        159.50        10.75 o
   9  10   8        434.02        424.42        19.12 o
  10  10   8         11.32         10.86         3.00 o
  -2  11   8         52.49         46.67         5.72 o
  -1  11   8          2.75          3.86         2.55 o
   0  11   8        383.03        373.83        11.99 o
   1  11   8         49.25         39.81         4.74 o
   2  11   8         36.03         38.27         6.09 o
   3  11   8        313.19        327.94        15.96 o
   4  11   8         14.83         15.07         2.74 o
   5  11   8          0.24         -1.20         2.18 o
   6  11   8         15.37         10.35         3.32 o
   7  11   8         26.66         21.44         5.08 o
   8  11   8         58.58         52.61         6.55 o
   9  11   8        142.84        155.48        13.88 o
  10  11   8        148.67        149.26        15.55 o
   0  12   8          7.23          9.33         4.21 o
   1  12   8        187.16        202.34        13.79 o
   2  12   8        307.88        352.08        14.24 o
   3  12   8         37.28         37.53         4.63 o
   4  12   8        121.27        107.81         6.83 o
   5  12   8          6.28          4.29         2.25 o
   6  12   8          7.24          6.90         3.22 o
   7  12   8        245.76        262.46        13.41 o
   8  12   8          0.34         -1.63         3.18 o
   9  12   8          3.72         -1.53         3.10 o
   2  13   8          5.57          7.72         4.32 o
   3  13   8          4.35          2.48         3.28 o
   4  13   8        130.83        138.93         8.99 o
   5  13   8         14.97         12.43         3.21 o
   6  13   8         54.71         49.66         7.66 o
   7  13   8         29.35         21.44         4.62 o
   8  13   8        115.89        113.26        11.09 o
  -3  -9   9         89.66        105.40        13.50 o
  -6  -8   9          5.48          4.30         6.83 o
  -5  -8   9        134.89        164.44        15.19 o
  -4  -8   9        102.64         92.44         8.98 o
  -3  -8   9         53.40         47.32         5.87 o
  -2  -8   9         45.22         35.42         4.65 o
  -1  -8   9         20.58         19.58         3.67 o
   0  -8   9         36.18         25.80         5.75 o
   1  -8   9        297.45        322.45        22.19 o
  -7  -7   9         10.08          9.59         3.61 o
  -6  -7   9        108.93         95.11         7.50 o
  -5  -7   9        145.20        133.79        10.37 o
  -4  -7   9          3.29          5.40         3.11 o
  -3  -7   9        194.81        198.28         8.53 o
  -2  -7   9        122.42        119.59         7.89 o
  -1  -7   9         27.77         24.32         3.07 o
   0  -7   9         16.86         13.50         3.57 o
   1  -7   9        118.23        107.40         7.99 o
   2  -7   9          6.86          3.10         3.48 o
  -8  -6   9          5.45          5.59         3.57 o
  -7  -6   9          0.53         -2.04         2.58 o
  -6  -6   9          3.91          1.86         4.18 o
  -5  -6   9          7.04          2.55         2.08 o
  -4  -6   9         67.74         68.49         6.41 o
  -3  -6   9        543.55        558.05        12.38 o
  -2  -6   9        137.06        134.61         9.41 o
  -1  -6   9          1.52          0.88         1.63 o
   0  -6   9          0.80         -0.19         2.11 o
   1  -6   9         25.33         18.98         3.69 o
   2  -6   9        100.09        120.78         9.17 o
   3  -6   9         31.53         28.85         4.69 o
   4  -6   9         27.99         14.83         4.19 o
  -8  -5   9          5.21          4.55         3.18 o
  -7  -5   9         85.05         80.23         7.21 o
  -6  -5   9        352.92        379.50        13.18 o
  -5  -5   9          3.98          3.05         1.90 o
  -4  -5   9        353.73        351.51         8.63 o
  -3  -5   9          6.25          7.95         2.06 o
  -2  -5   9         62.20         56.72         4.42 o
  -1  -5   9         58.33         58.60         3.67 o
   0  -5   9        135.59        150.60         8.37 o
   1  -5   9         24.51         25.92         3.77 o
   2  -5   9        112.97         95.44         6.76 o
   3  -5   9        258.72        278.24        10.38 o
   4  -5   9        129.26        121.01         8.10 o
   5  -5   9        273.74        296.67        12.86 o
  -9  -4   9         40.06         40.33         8.84 o
  -8  -4   9          5.68          4.18         3.05 o
  -7  -4   9          0.25          0.54         2.48 o
  -6  -4   9        104.34        105.16         7.41 o
  -5  -4   9         80.32         78.14         6.32 o
  -4  -4   9         97.86        106.88         5.69 o
  -3  -4   9        206.54        196.73         6.56 o
  -2  -4   9        464.28        501.08         9.93 o
  -1  -4   9        209.44        208.53         7.91 o
   0  -4   9          9.15          8.13         2.03 o
   1  -4   9        355.65        405.38        10.71 o
   2  -4   9        428.47        471.56        12.55 o
   3  -4   9         48.95         41.57         4.40 o
   4  -4   9         90.09         91.00         6.95 o
   5  -4   9          4.05          1.09         2.04 o
   6  -4   9          7.14          4.02         2.78 o
  -9  -3   9         38.96         33.53         5.24 o
  -8  -3   9         76.85         82.65         7.05 o
  -7  -3   9          9.64          2.63         2.48 o
  -6  -3   9          7.46          6.21         2.55 o
  -5  -3   9          6.34          2.59         1.92 o
  -4  -3   9        586.54        563.53        10.18 o
  -3  -3   9        139.88        139.50         6.52 o
  -2  -3   9         14.39         11.45         1.76 o
  -1  -3   9         84.47         84.03         3.61 o
   0  -3   9        234.40        230.65         6.81 o
   1  -3   9         77.74         78.69         4.70 o
   2  -3   9        188.62        178.86         6.48 o
   3  -3   9         42.22         35.86         3.68 o
   4  -3   9         60.30         68.67         5.05 o
   5  -3   9         44.22         47.31         4.31 o
   6  -3   9         39.19         37.60         4.88 o
   7  -3   9         85.34         79.30         9.14 o
  -9  -2   9          2.14          0.37         2.76 o
  -8  -2   9         52.71         54.52         4.82 o
  -7  -2   9          0.98         -0.80         2.33 o
  -6  -2   9          3.52          2.31         2.54 o
  -5  -2   9        790.53        802.12        15.55 o
  -4  -2   9         25.03         20.08         2.09 o
  -3  -2   9         49.56         44.19         3.06 o
  -2  -2   9        617.01        615.54         9.50 o
  -1  -2   9          4.35          3.61         1.03 o
   0  -2   9        318.87        342.91         7.91 o
   1  -2   9         51.35         41.00         3.12 o
   2  -2   9         55.42         59.27         4.94 o
   3  -2   9        163.70        170.80         6.27 o
   4  -2   9          3.14          1.25         1.30 o
   5  -2   9         53.80         58.43         5.11 o
   6  -2   9          2.53          2.90         1.50 o
   7  -2   9          3.47          6.96         3.11 o
   8  -2   9          1.11         -0.59         3.92 o
  -9  -1   9          1.27          2.05         2.86 o
  -8  -1   9        177.00        199.15        12.08 o
  -7  -1   9         21.31         20.95         3.95 o
  -6  -1   9         55.25         49.44         5.15 o
  -5  -1   9         23.76         26.29         3.44 o
  -4  -1   9        762.17        709.18        10.07 o
  -3  -1   9          8.50         10.05         1.83 o
  -2  -1   9       1067.56       1048.30        14.03 o
  -1  -1   9         10.52          7.63         1.23 o
   0  -1   9         10.63         10.01         1.51 o
   1  -1   9         54.41         54.34         3.62 o
   2  -1   9        200.98        193.80         5.00 o
   3  -1   9         58.98         37.72         2.63 o
   4  -1   9        309.26        302.92         5.89 o
   5  -1   9        115.84        135.09         6.92 o
   6  -1   9          9.97          9.92         2.71 o
   7  -1   9        203.00        219.31        10.17 o
   8  -1   9         45.06         31.47         5.55 o
  -9   0   9        216.77        224.78        19.93 o
  -8   0   9         61.95         65.66         6.18 o
  -7   0   9          2.06          3.40         2.41 o
  -6   0   9          1.20          1.44         1.84 o
  -5   0   9        231.99        227.55         6.44 o
  -4   0   9          0.00          0.83         1.02 o
  -3   0   9        115.51        111.75         4.10 o
  -2   0   9         16.90         12.08         1.50 o
  -1   0   9        430.03        432.54         8.09 o
   0   0   9       1030.28        987.56        12.87 o
   1   0   9        439.76        440.04         7.58 o
   2   0   9         55.07         51.47         2.67 o
   3   0   9        347.05        381.77         6.13 o
   4   0   9         95.64         68.50         2.69 o
   5   0   9          4.78          2.55         1.50 o
   6   0   9         37.00         40.54         4.32 o
   7   0   9        330.31        320.61        10.91 o
   8   0   9        127.32        117.86         8.11 o
   9   0   9          5.09          6.11         4.03 o
  -8   1   9         21.00         19.97         3.96 o
  -7   1   9          2.27          2.72         2.38 o
  -6   1   9         32.45         32.00         4.06 o
  -5   1   9         19.37         16.98         2.56 o
  -4   1   9         69.09         56.95         3.41 o
  -3   1   9        221.27        231.47         4.79 o
  -2   1   9         83.99         80.25         3.64 o
  -1   1   9       1084.35       1080.58        12.02 o
   0   1   9        756.24        725.76        10.21 o
   1   1   9        262.25        246.18         4.68 o
   2   1   9        703.41        689.93         8.54 o
   3   1   9        541.09        514.21         7.25 o
   4   1   9          7.01          4.64         0.94 o
   5   1   9          3.48          5.38         1.62 o
   6   1   9          1.08          1.70         1.35 o
   7   1   9         33.62         31.13         4.25 o
   8   1   9         67.04         77.77        12.21 o
   9   1   9         38.16         37.08         5.56 o
  -8   2   9         66.24         71.72         8.35 o
  -7   2   9        244.06        227.27         8.61 o
  -6   2   9         53.58         53.71         5.14 o
  -5   2   9        162.11        138.73         7.85 o
  -4   2   9        301.08        323.28         7.10 o
  -3   2   9        392.06        367.32         6.48 o
  -2   2   9         47.92         55.06         3.15 o
  -1   2   9         55.72         56.77         2.95 o
   0   2   9        437.20        421.07         7.66 o
   1   2   9        335.02        337.62         5.73 o
   2   2   9       2495.49       2424.05        21.54 o
   3   2   9        337.08        340.52         4.70 o
   4   2   9         53.06         52.80         1.99 o
   5   2   9          1.59          1.00         1.33 o
   6   2   9         20.47         23.94         3.19 o
   7   2   9          2.67         -0.50         1.42 o
   8   2   9         47.28         51.48         5.82 o
   9   2   9         64.06         63.43         7.40 o
  10   2   9         23.78         12.98         4.65 o
  -8   3   9         68.21         45.98        11.33 o
  -7   3   9         46.98         45.75         4.82 o
  -6   3   9        119.00        122.85         6.92 o
  -5   3   9         26.41         18.98         3.61 o
  -4   3   9         60.69         78.63         4.70 o
  -3   3   9        193.84        187.07         4.65 o
  -2   3   9          3.51          1.28         0.95 o
  -1   3   9        288.42        289.35         5.80 o
   0   3   9        479.52        476.15         8.11 o
   1   3   9          0.56         -0.04         0.71 o
   2   3   9        165.75        170.88         3.98 o
   3   3   9        315.55        304.35         4.37 o
   4   3   9       2709.61       2624.51        27.24 o
   5   3   9          3.28          4.58         1.63 o
   6   3   9         26.59         19.44         3.17 o
   7   3   9       1302.48       1238.26        25.46 o
   8   3   9         29.35         29.31        11.22 o
   9   3   9         74.05         59.43         8.89 o
  10   3   9         41.10         33.76         5.35 o
  -7   4   9         91.31         84.06         7.28 o
  -6   4   9        105.53        101.34         6.15 o
  -5   4   9          6.06          5.87         2.19 o
  -4   4   9        836.87        809.41        13.58 o
  -3   4   9        231.09        198.55         4.70 o
  -2   4   9        274.27        256.90         5.06 o
  -1   4   9        222.68        217.11         5.56 o
   0   4   9          3.10          3.20         0.89 o
   1   4   9        224.31        234.37         5.69 o
   2   4   9        768.28        815.57        11.80 o
   3   4   9       1084.50       1002.68        13.32 o
   4   4   9        849.37        802.72        11.92 o
   5   4   9         39.71         38.39         2.02 o
   6   4   9         28.47         29.19         2.28 o
   7   4   9       1689.82       1606.23        25.43 o
   8   4   9         34.72         36.40         4.14 o
   9   4   9         14.16          7.98         3.51 o
  10   4   9         80.24         72.03         9.23 o
  -7   5   9         96.21         76.40         8.20 o
  -6   5   9         25.85         27.68         3.78 o
  -5   5   9         92.67         97.94         7.27 o
  -4   5   9         37.52         47.44         3.70 o
  -3   5   9        277.49        278.34         7.90 o
  -2   5   9        218.27        241.46         5.23 o
  -1   5   9        109.22         98.85         4.26 o
   0   5   9          0.53          1.20         0.98 o
   1   5   9        659.32        651.87        11.75 o
   2   5   9          6.71          4.49         1.36 o
   3   5   9        199.02        207.24         5.56 o
   4   5   9        198.06        193.27         3.94 o
   5   5   9        437.35        424.09         7.27 o
   6   5   9        296.50        276.78        10.36 o
   7   5   9       1002.70        956.24        18.97 o
   8   5   9          0.59         -0.16         1.44 o
   9   5   9        420.22        446.58        15.93 o
  10   5   9         32.24         30.92         5.06 o
  11   5   9          4.06          2.24         3.13 o
  -6   6   9         12.73         12.05         2.95 o
  -5   6   9         20.59         22.83         3.85 o
  -4   6   9          1.91          6.15         2.21 o
  -3   6   9        137.65        131.57         7.05 o
  -2   6   9         70.99         64.26         3.94 o
  -1   6   9         34.46         31.54         3.14 o
   0   6   9        165.03        162.21         5.15 o
   1   6   9          0.12          0.99         0.95 o
   2   6   9         16.07         13.56         1.97 o
   3   6   9        523.57        523.93        10.03 o
   4   6   9        146.76        125.10         6.31 o
   5   6   9         50.88         54.87         2.31 o
   6   6   9          1.53          1.28         0.85 o
   7   6   9         41.05         33.95         3.63 o
   8   6   9        996.88       1000.89        23.77 o
   9   6   9        124.92        135.58         8.65 o
  10   6   9         27.45         19.92         4.38 o
  11   6   9        184.68        181.99        11.65 o
  -5   7   9          7.24          6.55         2.82 o
  -4   7   9         20.49         21.46         3.34 o
  -3   7   9        123.97        132.44         6.64 o
  -2   7   9        594.10        602.78        11.21 o
  -1   7   9        211.05        204.36         7.63 o
   0   7   9        560.74        542.51        10.46 o
   1   7   9        335.04        341.64         7.54 o
   2   7   9        986.60        974.51        15.95 o
   3   7   9        427.54        402.43         8.91 o
   4   7   9        247.47        225.55         8.34 o
   5   7   9          0.11          0.30         1.09 o
   6   7   9        103.39         99.00         6.30 o
   7   7   9         71.19         77.13         9.34 o
   8   7   9        148.00        148.03        13.44 o
   9   7   9          0.26         -0.94         1.95 o
  10   7   9        131.45        127.82         9.57 o
  11   7   9        154.65        135.06        10.37 o
  -5   8   9         27.37         21.64         5.90 o
  -4   8   9         10.47          5.55         2.55 o
  -3   8   9         85.83         94.09         7.28 o
  -2   8   9         61.52         56.80         4.48 o
  -1   8   9        180.25        178.85         5.43 o
   0   8   9        188.52        199.80         6.87 o
   1   8   9         73.07         65.75         4.24 o
   2   8   9         35.19         36.22         4.39 o
   3   8   9         96.50        100.54         6.42 o
   4   8   9        314.00        325.52        11.14 o
   5   8   9        231.07        223.75         7.67 o
   6   8   9         47.97         56.11         5.49 o
   7   8   9         79.97         97.49        13.07 o
   8   8   9        335.43        343.27         8.92 o
   9   8   9          0.73          1.45         2.38 o
  10   8   9         16.00         21.56         4.96 o
  11   8   9          1.28          2.69         3.67 o
  -4   9   9        208.51        250.45        12.17 o
  -3   9   9         10.83         16.40         3.16 o
  -2   9   9         15.41         17.32         2.92 o
  -1   9   9         35.26         32.43         3.30 o
   0   9   9         38.17         35.35         4.65 o
   1   9   9         32.39         32.47         5.54 o
   2   9   9        496.15        504.64        12.48 o
   3   9   9         54.69         55.58         5.78 o
   4   9   9         11.48          4.60         2.44 o
   5   9   9        116.89        108.32         7.53 o
   6   9   9          0.85          2.15         1.99 o
   7   9   9         71.84         74.88         6.72 o
   8   9   9         73.46         76.12         7.36 o
   9   9   9         48.66         53.39         4.37 o
  10   9   9         53.90         49.82         9.88 o
  -3  10   9        130.01        119.52        13.25 o
  -2  10   9         74.33         65.34         5.39 o
  -1  10   9          1.69          0.14         1.90 o
   0  10   9         33.80         30.01         8.63 o
   1  10   9         87.96         98.92         6.94 o
   2  10   9        145.43        141.89         7.28 o
   3  10   9         33.31         31.26         3.44 o
   4  10   9        388.60        390.38        13.61 o
   5  10   9         35.43         34.54         4.79 o
   6  10   9        283.14        285.28        16.19 o
   7  10   9        189.63        202.24        10.35 o
   8  10   9         26.17         11.25         5.69 o
   9  10   9         33.67         25.97         4.62 o
  10  10   9         73.51         74.67         5.55 o
  -1  11   9          9.46         13.26         4.02 o
   0  11   9          5.00          6.38         2.95 o
   1  11   9         18.71          8.44         3.33 o
   2  11   9         72.07         60.56         5.40 o
   3  11   9          0.09          3.27         2.14 o
   4  11   9         64.53         61.91         7.27 o
   5  11   9        113.53         96.50         8.23 o
   6  11   9          3.89          3.02         2.56 o
   7  11   9         54.65         73.42         6.91 o
   8  11   9        253.44        259.24        12.31 o
   9  11   9        360.47        407.45        15.98 o
  10  11   9         91.53         84.34         6.47 o
   0  12   9        124.57        127.11        11.71 o
   1  12   9        262.92        297.18        12.58 o
   2  12   9          3.71          5.49         2.95 o
   3  12   9         36.04         31.60         4.20 o
   4  12   9         58.97         46.56         6.97 o
   5  12   9          4.92         11.08         4.36 o
   6  12   9        254.47        269.03        14.06 o
   7  12   9         45.48         38.96         5.43 o
   8  12   9        105.00         99.65        10.15 o
   9  12   9         64.87         57.77         7.06 o
   2  13   9         10.05          4.86         5.35 o
   3  13   9        121.87        125.09        12.47 o
   4  13   9          0.13         -0.55         2.19 o
   5  13   9         50.65         58.99         8.41 o
   6  13   9         52.10         61.78         8.27 o
   7  13   9         50.33         47.63         7.53 o
  -4  -8  10        260.83        318.19        27.18 o
  -3  -8  10         59.98         62.90        20.58 o
  -2  -8  10         39.24         31.55         4.36 o
  -1  -8  10         26.36         15.09         5.06 o
  -6  -7  10         72.59         52.60        11.62 o
  -5  -7  10          9.55          6.35         3.94 o
  -4  -7  10          9.42          8.79         3.61 o
  -3  -7  10         42.25         34.31         4.19 o
  -2  -7  10         65.30         57.27         4.85 o
  -1  -7  10        175.08        177.73        10.07 o
   0  -7  10         40.45         26.94         4.55 o
   1  -7  10         98.15         99.03         9.64 o
  -7  -6  10        108.98         84.49         8.33 o
  -6  -6  10         29.39         39.73         6.92 o
  -5  -6  10          0.85          2.65         3.13 o
  -4  -6  10          8.50         12.23         3.02 o
  -3  -6  10          8.23          6.68         2.40 o
  -2  -6  10          1.44          2.15         1.89 o
  -1  -6  10          8.42          5.58         2.94 o
   0  -6  10          5.77          6.84         2.92 o
   1  -6  10        526.99        575.57        16.28 o
   2  -6  10         95.18        104.95         8.58 o
   3  -6  10        100.66        123.00        10.29 o
  -8  -5  10         18.06         11.13         5.84 o
  -7  -5  10          1.34         -0.38         2.54 o
  -6  -5  10          4.78          3.89         2.76 o
  -5  -5  10        193.05        210.58        11.73 o
  -4  -5  10         87.87         85.93         5.54 o
  -3  -5  10        101.12         84.74         5.24 o
  -2  -5  10         69.43         78.10         5.59 o
  -1  -5  10        189.83        226.41         9.54 o
   0  -5  10         53.92         53.25         5.42 o
   1  -5  10        209.59        210.22         9.17 o
   2  -5  10          0.50         -1.81         2.19 o
   3  -5  10         99.63        113.22         8.29 o
   4  -5  10        340.24        347.43        16.24 o
  -8  -4  10         13.53         10.11         3.49 o
  -7  -4  10         14.38         19.19         4.23 o
  -6  -4  10          8.75          5.22         3.16 o
  -5  -4  10         46.40         38.40         4.98 o
  -4  -4  10        160.82        170.36         7.57 o
  -3  -4  10        255.80        256.03         8.25 o
  -2  -4  10         19.58         15.43         2.54 o
  -1  -4  10        244.47        246.56        10.34 o
   0  -4  10         26.49         22.89         3.29 o
   1  -4  10          0.51          3.72         1.92 o
   2  -4  10         22.61         17.30         3.20 o
   3  -4  10        167.33        190.43        11.24 o
   4  -4  10          0.21          0.62         2.11 o
   5  -4  10          0.10          2.30         2.28 o
  -8  -3  10        188.97        208.24        11.55 o
  -7  -3  10        126.00        112.12         7.83 o
  -6  -3  10         25.95         19.19         3.80 o
  -5  -3  10          0.26          0.27         1.76 o
  -4  -3  10         50.84         41.81         5.35 o
  -3  -3  10        274.91        275.80         8.35 o
  -2  -3  10        126.56        122.65         5.65 o
  -1  -3  10         82.71         83.80         5.37 o
   0  -3  10         72.30         71.26         4.99 o
   1  -3  10         53.51         50.06         3.99 o
   2  -3  10          1.30          0.36         1.49 o
   3  -3  10          0.49         -0.49         1.49 o
   4  -3  10         12.97         12.00         2.58 o
   5  -3  10        355.71        395.35        10.98 o
   6  -3  10         70.51         72.28         4.90 o
  -8  -2  10         38.13         33.11         6.72 o
  -7  -2  10         81.80         81.29         7.63 o
  -6  -2  10        118.50        129.44         8.35 o
  -5  -2  10        137.89        140.40         7.23 o
  -4  -2  10         27.38         36.05         3.98 o
  -3  -2  10        901.60        891.19        16.37 o
  -2  -2  10         17.92         14.76         2.20 o
  -1  -2  10         46.23         42.85         3.75 o
   0  -2  10         56.87         60.53         4.28 o
   1  -2  10        264.43        285.99         7.57 o
   2  -2  10          0.05         -0.46         1.37 o
   3  -2  10         31.32         33.28         3.90 o
   4  -2  10         16.86         13.17         2.16 o
   5  -2  10        117.15        118.97         8.48 o
   6  -2  10        116.31        109.00         8.18 o
   7  -2  10        192.59        218.15        23.00 o
  -8  -1  10          0.75          1.06         2.44 o
  -7  -1  10         97.33        108.38         8.63 o
  -6  -1  10         36.85         39.79         5.27 o
  -5  -1  10         41.31         29.45         3.17 o
  -4  -1  10         62.57         50.80         3.89 o
  -3  -1  10         38.68         29.75         3.20 o
  -2  -1  10        172.25        178.63         5.74 o
  -1  -1  10         38.81         34.67         3.83 o
   0  -1  10        335.72        348.60         8.13 o
   1  -1  10        389.20        394.63         9.24 o
   2  -1  10        167.06        167.00         5.51 o
   3  -1  10         28.15         30.18         2.79 o
   4  -1  10        218.38        211.76         8.00 o
   5  -1  10          5.56          5.66         2.19 o
   6  -1  10         59.10         58.96         5.84 o
   7  -1  10        149.37        149.67         8.83 o
   8  -1  10        150.43        177.91        13.63 o
  -8   0  10          2.54         -2.66         3.07 o
  -7   0  10         40.36         38.42         5.37 o
  -6   0  10        106.31        109.16         8.05 o
  -5   0  10        423.78        454.38         9.97 o
  -4   0  10       1288.66       1318.53        18.15 o
  -3   0  10        171.77        159.08         5.96 o
  -2   0  10          4.74          3.53         1.28 o
  -1   0  10         38.49         37.98         3.00 o
   0   0  10          3.24          4.11         1.38 o
   1   0  10         22.05         15.50         1.99 o
   2   0  10         13.57         15.18         1.69 o
   3   0  10        109.55        104.47         6.91 o
   4   0  10         18.22         13.29         2.49 o
   5   0  10         64.50         60.26         8.83 o
   6   0  10         19.00         11.60         2.94 o
   7   0  10         17.92         16.21         3.73 o
   8   0  10          2.70         -0.99         2.57 o
  -8   1  10          5.39          4.83         3.64 o
  -7   1  10         57.61         47.10         5.63 o
  -6   1  10          2.27          3.48         2.10 o
  -5   1  10        214.69        248.58         7.24 o
  -4   1  10         86.73         64.54         3.27 o
  -3   1  10        118.11        123.51         4.87 o
  -2   1  10        705.92        702.57        10.94 o
  -1   1  10         58.47         55.62         2.29 o
   0   1  10         15.47         14.06         2.41 o
   1   1  10       1105.02       1158.23        15.28 o
   2   1  10        303.66        300.96         6.69 o
   3   1  10        674.78        638.57        10.66 o
   4   1  10         48.05         50.27         3.58 o
   5   1  10          7.69          8.43         1.88 o
   6   1  10          7.23          6.07         1.83 o
   7   1  10        122.91        111.53         5.80 o
   8   1  10          0.15          2.05         2.00 o
   9   1  10         37.46         33.86         5.61 o
  -8   2  10        367.65        380.85        17.85 o
  -7   2  10          0.77          0.70         2.20 o
  -6   2  10        123.29        124.01         7.96 o
  -5   2  10        389.96        378.50         9.95 o
  -4   2  10        192.88        164.83         5.73 o
  -3   2  10        116.80        131.53         5.32 o
  -2   2  10         77.48         84.12         3.51 o
  -1   2  10         98.29        105.74         3.75 o
   0   2  10        252.48        236.76         5.75 o
   1   2  10       1300.47       1267.33        16.30 o
   2   2  10        274.65        265.69         5.03 o
   3   2  10        221.38        200.04         4.01 o
   4   2  10         74.28         83.13         3.54 o
   5   2  10        385.72        374.14         7.92 o
   6   2  10        328.01        339.06        14.14 o
   7   2  10        247.58        227.72         7.52 o
   8   2  10          4.81          5.75         2.20 o
   9   2  10          0.94          1.69         2.62 o
  -7   3  10         35.26         38.92         5.04 o
  -6   3  10         48.18         39.74         4.54 o
  -5   3  10        344.58        339.94         9.57 o
  -4   3  10        263.23        226.54         6.41 o
  -3   3  10         47.97         44.11         2.56 o
  -2   3  10         89.77         72.55         3.54 o
  -1   3  10       1143.10       1180.39        15.30 o
   0   3  10        321.57        325.36         6.75 o
   1   3  10        388.19        408.96         7.32 o
   2   3  10          1.10          1.37         0.95 o
   3   3  10        936.82        956.03        12.14 o
   4   3  10         88.63         91.43         3.88 o
   5   3  10         56.45         46.65         3.62 o
   6   3  10         26.49         20.42         3.27 o
   7   3  10        192.20        161.89        12.57 o
   8   3  10        835.63        809.26        32.92 o
   9   3  10        133.05        131.50         8.10 o
  10   3  10         55.74         61.41         7.28 o
  -7   4  10         70.47         48.13         5.85 o
  -6   4  10        164.51        179.64         8.18 o
  -5   4  10          1.99          1.68         1.88 o
  -4   4  10          8.10          4.87         1.67 o
  -3   4  10         33.26         30.58         2.36 o
  -2   4  10          4.00          2.89         1.48 o
  -1   4  10         22.90         16.80         2.22 o
   0   4  10         53.55         43.18         2.87 o
   1   4  10        164.32        172.84         5.12 o
   2   4  10       2101.88       2102.06        24.83 o
   3   4  10        594.55        585.88        11.40 o
   4   4  10        840.14        879.37        15.06 o
   5   4  10        178.49        171.47         6.50 o
   6   4  10        628.89        620.33        13.40 o
   7   4  10          9.71         15.72         4.87 o
   8   4  10        252.19        244.03        25.13 o
   9   4  10          6.77          2.37         2.10 o
  10   4  10         27.23         38.93         9.73 o
  -6   5  10         23.73         21.33         3.37 o
  -5   5  10          1.34         -0.06         1.89 o
  -4   5  10       1188.77       1229.62        21.33 o
  -3   5  10        142.70        155.78         5.75 o
  -2   5  10          3.38          5.57         1.70 o
  -1   5  10        725.31        708.84        12.22 o
   0   5  10        403.65        391.76         7.88 o
   1   5  10          6.13          5.23         2.43 o
   2   5  10          4.71          3.37         1.41 o
   3   5  10         39.59         36.17         3.48 o
   4   5  10        352.76        323.70         8.27 o
   5   5  10          0.81          0.81         1.06 o
   6   5  10         26.06         24.80         2.77 o
   7   5  10         46.67         43.37         3.47 o
   8   5  10        491.02        469.20        14.72 o
   9   5  10         85.11         78.24         6.88 o
  10   5  10        591.40        574.40        19.18 o
  -6   6  10         16.76          9.27         3.35 o
  -5   6  10         28.11         25.78         3.81 o
  -4   6  10         32.59         33.07         3.83 o
  -3   6  10          4.25          4.91         2.47 o
  -2   6  10        422.68        447.72        10.83 o
  -1   6  10        102.92         99.87         6.57 o
   0   6  10         24.75         24.10         2.45 o
   1   6  10        247.40        245.79         7.19 o
   2   6  10        238.74        242.86         6.85 o
   3   6  10         29.06         18.90         2.33 o
   4   6  10        453.16        462.94         9.70 o
   5   6  10         80.58         76.78         3.94 o
   6   6  10         23.87         25.62         3.07 o
   7   6  10        490.86        501.53        13.45 o
   8   6  10        313.84        290.97        15.02 o
   9   6  10        173.28        181.59        34.31 o
  10   6  10         14.90          9.38         3.18 o
  -5   7  10         26.50         36.16         4.61 o
  -4   7  10        151.39        162.16         7.77 o
  -3   7  10         84.84         83.91         5.42 o
  -2   7  10        388.14        403.62        10.25 o
  -1   7  10          6.67          9.62         2.40 o
   0   7  10        615.08        665.62        13.80 o
   1   7  10        172.58        176.09         6.44 o
   2   7  10        414.63        446.93        11.21 o
   3   7  10         29.62         25.56         3.76 o
   4   7  10         82.99         72.82         5.86 o
   5   7  10        187.04        197.39         9.42 o
   6   7  10          3.37          4.89         1.60 o
   7   7  10         96.36         94.61         8.64 o
   8   7  10          0.21          0.22         1.53 o
   9   7  10          3.94          3.47         2.56 o
  10   7  10        133.58        126.30         9.27 o
  -4   8  10        112.16        115.44         8.91 o
  -3   8  10          9.42          5.78         2.33 o
  -2   8  10         21.29         16.42         3.41 o
  -1   8  10          6.87          5.74         2.21 o
   0   8  10        371.16        396.04        10.57 o
   1   8  10          7.99          7.72         1.94 o
   2   8  10         49.97         46.12         6.45 o
   3   8  10        428.57        432.16        13.60 o
   4   8  10        108.01        119.86        10.74 o
   5   8  10        160.33        166.74        10.00 o
   6   8  10        125.04        115.26         5.96 o
   7   8  10         45.35         42.57         4.97 o
   8   8  10         52.02         54.13         6.44 o
   9   8  10         73.65         81.35         7.68 o
  10   8  10          0.02         -0.66         2.63 o
  -3   9  10        233.52        233.16         9.13 o
  -2   9  10        134.36        135.72         8.81 o
  -1   9  10         70.54         65.60         5.93 o
   0   9  10         43.23         39.75         4.18 o
   1   9  10         58.19         62.37         5.24 o
   2   9  10         68.77         68.99         4.19 o
   3   9  10       1128.72       1134.04        25.58 o
   4   9  10         87.27         78.15         8.27 o
   5   9  10         17.66         22.04         3.68 o
   6   9  10         19.59         11.65         3.79 o
   7   9  10         80.07         88.77         7.41 o
   8   9  10         12.07          8.86         3.30 o
   9   9  10        154.52        157.15         9.34 o
  10   9  10         61.50         52.78         6.40 o
  -2  10  10         96.61         86.95         7.36 o
  -1  10  10        116.02        113.98         9.69 o
   0  10  10         62.68         60.58         7.74 o
   1  10  10         50.28         51.49         5.21 o
   2  10  10         94.11        105.88         6.17 o
   3  10  10        171.78        174.14        10.65 o
   4  10  10         38.98         43.59         5.35 o
   5  10  10        277.13        295.15        12.92 o
   6  10  10        105.59        116.39         9.54 o
   7  10  10         18.14         17.45         4.25 o
   8  10  10         53.33         41.19         6.56 o
   9  10  10          6.42          2.61         2.05 o
  10  10  10          0.35          2.16         2.74 o
  -1  11  10          9.21          7.89         5.06 o
   0  11  10          2.87          0.37         3.56 o
   1  11  10          0.33          0.97         2.46 o
   2  11  10         93.43        107.17         6.86 o
   3  11  10        196.68        196.83         7.49 o
   4  11  10         26.27         23.31         4.26 o
   5  11  10         85.30         91.25         8.04 o
   6  11  10          0.30          9.08         3.81 o
   7  11  10         49.34         47.19         5.68 o
   8  11  10        437.54        509.34        15.78 o
   9  11  10          7.35          4.75         3.51 o
   1  12  10         39.84         40.54        15.90 o
   2  12  10        453.36        473.12        15.87 o
   3  12  10          2.34          3.03         2.26 o
   4  12  10          7.78          4.68         3.45 o
   5  12  10        208.79        220.45        15.99 o
   6  12  10          5.45          0.32         3.45 o
   7  12  10        201.67        207.83        18.22 o
   8  12  10          0.84          2.42         2.69 o
   3  13  10          0.51          0.28         4.05 o
   4  13  10         59.74         58.09         7.14 o
   5  13  10        139.90        137.39        13.31 o
   6  13  10          4.54          5.34         4.55 o
  -4  -7  11         33.63         14.82         8.60 o
  -3  -7  11         22.12         22.04         5.98 o
  -2  -7  11        124.27         99.86         9.96 o
  -1  -7  11         10.26          8.39         4.28 o
  -6  -6  11          0.21         -4.95         4.95 o
  -5  -6  11          6.18          0.01         5.64 o
  -4  -6  11        206.30        197.11        10.10 o
  -3  -6  11        374.49        393.18        10.53 o
  -2  -6  11          0.01          3.40         2.69 o
  -1  -6  11         12.83          5.22         4.37 o
   0  -6  11        112.43        109.69         8.80 o
   1  -6  11          8.32         10.92         3.80 o
   2  -6  11        243.96        237.64        12.76 o
  -7  -5  11          3.43          5.86         5.86 o
  -6  -5  11          4.90          2.13         3.79 o
  -5  -5  11          6.18          3.45         3.26 o
  -4  -5  11        313.74        298.76         9.15 o
  -3  -5  11         24.80         17.93         2.93 o
  -2  -5  11         40.97         40.11         3.81 o
  -1  -5  11        340.47        342.94        10.97 o
   0  -5  11          0.98          0.00         2.21 o
   1  -5  11        241.85        229.36        10.19 o
   2  -5  11          1.05          0.16         2.55 o
   3  -5  11         19.76         10.17         3.77 o
  -7  -4  11        309.25        303.91        16.10 o
  -6  -4  11         48.03         44.40         6.36 o
  -5  -4  11         14.93         18.71         4.74 o
  -4  -4  11         10.71         12.57         2.79 o
  -3  -4  11         13.89         12.73         2.70 o
  -2  -4  11         13.59          9.89         2.08 o
  -1  -4  11          0.03          0.29         1.90 o
   0  -4  11        116.07        128.56         7.89 o
   1  -4  11         67.77         72.16         5.56 o
   2  -4  11        277.66        324.75        10.86 o
   3  -4  11        141.53        147.34         9.69 o
   4  -4  11         55.58         52.14         5.56 o
  -7  -3  11         25.52         24.02         5.82 o
  -6  -3  11          4.27          9.23         4.65 o
  -5  -3  11        100.37         96.52         8.72 o
  -4  -3  11        418.50        408.53        11.96 o
  -3  -3  11         70.60         72.27         5.06 o
  -2  -3  11          1.00          0.22         1.46 o
  -1  -3  11          3.61          1.84         2.01 o
   0  -3  11        324.61        334.81        11.62 o
   1  -3  11        880.35        918.99        17.86 o
   2  -3  11         91.18         99.74         6.51 o
   3  -3  11         29.78         26.61         3.36 o
   4  -3  11         29.36         30.05         3.69 o
   5  -3  11         44.94         40.78         7.66 o
  -8  -2  11         19.82          6.17         4.91 o
  -7  -2  11        112.21        110.74         8.79 o
  -6  -2  11         22.58         21.94         5.52 o
  -5  -2  11        318.61        311.03        13.61 o
  -4  -2  11         76.03         70.99         5.67 o
  -3  -2  11        107.61         92.63         6.01 o
  -2  -2  11         21.76         17.12         2.45 o
  -1  -2  11          0.40         -1.33         1.67 o
   0  -2  11          8.55          6.40         2.05 o
   1  -2  11        195.57        190.92         8.23 o
   2  -2  11         59.29         55.33         4.54 o
   3  -2  11         86.03         94.94         8.37 o
   4  -2  11         50.56         54.57         3.73 o
   5  -2  11          0.99          2.99         2.49 o
   6  -2  11         28.30         28.50         5.82 o
  -8  -1  11          4.44          4.74         5.17 o
  -7  -1  11        141.75        142.72         9.38 o
  -6  -1  11          0.57          0.04         2.39 o
  -5  -1  11         17.90         17.56         3.34 o
  -4  -1  11         56.20         57.55         5.09 o
  -3  -1  11        912.79        966.86        19.02 o
  -2  -1  11         28.66         18.64         2.39 o
  -1  -1  11          1.77         -0.70         1.75 o
   0  -1  11         16.98         12.99         2.35 o
   1  -1  11        101.68        111.90         5.84 o
   2  -1  11          2.71          1.53         1.64 o
   3  -1  11         10.72          7.94         2.22 o
   4  -1  11          7.70          7.14         2.32 o
   5  -1  11        124.57        118.20         7.81 o
   6  -1  11         19.26         24.10         3.93 o
   7  -1  11          8.32         12.61         3.92 o
  -8   0  11          1.31         12.40        10.03 o
  -7   0  11          0.27         -0.49         2.55 o
  -6   0  11        120.72        147.67         7.37 o
  -5   0  11        546.57        549.12        12.19 o
  -4   0  11          8.25          9.88         3.07 o
  -3   0  11        542.73        593.91        13.89 o
  -2   0  11        579.47        589.92        12.88 o
  -1   0  11        115.30        111.70         6.29 o
   0   0  11       2017.49       2115.64        30.07 o
   1   0  11         39.37         33.78         3.25 o
   2   0  11        340.93        311.34         9.58 o
   3   0  11         36.67         32.11         2.57 o
   4   0  11          0.08         -1.50         1.50 o
   5   0  11        106.82        100.82         5.87 o
   6   0  11        225.78        229.93         9.35 o
   7   0  11         20.57         19.42         3.53 o
   8   0  11         94.20        112.94        11.89 o
  -7   1  11         44.26         41.93         5.95 o
  -6   1  11        175.82        187.73         8.03 o
  -5   1  11         85.47         68.59         4.32 o
  -4   1  11          3.74          2.65         1.96 o
  -3   1  11        403.81        444.62        10.80 o
  -2   1  11          1.55          1.61         1.33 o
  -1   1  11        297.87        286.52         9.10 o
   0   1  11        383.46        383.54        11.39 o
   1   1  11         17.53         16.76         2.57 o
   2   1  11        782.42        778.22        13.68 o
   3   1  11         36.34         47.46         4.35 o
   4   1  11         88.32         87.22         6.76 o
   5   1  11         13.77          9.08         2.23 o
   6   1  11        105.14         96.84         8.69 o
   7   1  11        113.94        107.57         5.84 o
   8   1  11         63.24         68.29         9.04 o
  -7   2  11         36.09         19.87         5.41 o
  -6   2  11          3.32          4.56         2.33 o
  -5   2  11          3.01          3.24         1.71 o
  -4   2  11        148.19        168.18         6.75 o
  -3   2  11        123.79        124.88         6.24 o
  -2   2  11        499.35        534.80        11.45 o
  -1   2  11        216.32        223.00         7.56 o
   0   2  11         88.63         86.77         4.70 o
   1   2  11        586.68        567.06        11.35 o
   2   2  11        963.28        962.92        15.37 o
   3   2  11        316.78        289.77         7.43 o
   4   2  11          0.95          3.50         1.81 o
   5   2  11        505.26        504.90        12.35 o
   6   2  11        133.38        137.12        14.54 o
   7   2  11          0.09         -0.67         1.29 o
   8   2  11          1.99          2.89         2.50 o
   9   2  11         41.63         33.74         8.47 o
  -7   3  11        197.43        232.70        11.63 o
  -6   3  11         23.75         14.24         2.99 o
  -5   3  11         24.32         28.28         4.34 o
  -4   3  11         77.60         71.81         5.30 o
  -3   3  11         72.49         63.43         4.29 o
  -2   3  11         57.70         64.27         4.49 o
  -1   3  11        424.55        435.92         9.32 o
   0   3  11        190.47        187.93         6.29 o
   1   3  11        417.74        409.17         8.27 o
   2   3  11        313.18        325.30         8.49 o
   3   3  11         76.92         82.00         3.69 o
   4   3  11       1286.74       1263.36        19.99 o
   5   3  11          6.24          4.81         1.29 o
   6   3  11        191.84        169.70         9.27 o
   7   3  11        152.63        155.88        14.18 o
   9   3  11        180.35        160.72         7.94 o
  -6   4  11        123.38        126.36        11.03 o
  -5   4  11        123.16        108.51         5.64 o
  -4   4  11         16.03         11.57         2.05 o
  -3   4  11         54.22         48.57         4.65 o
  -2   4  11        163.52        181.85         6.83 o
  -1   4  11        762.45        748.44        13.92 o
   0   4  11        362.48        380.51         9.33 o
   1   4  11        120.99        125.52         6.26 o
   2   4  11          4.70          7.40         1.72 o
   3   4  11       1561.24       1502.34        20.83 o
   4   4  11         66.23         47.26         3.70 o
   5   4  11          6.17          5.08         1.77 o
   6   4  11        505.91        498.69        15.16 o
   7   4  11         64.06         71.28         7.97 o
   8   4  11          0.15          4.97         6.43 o
   9   4  11         12.26          0.77         7.47 o
  -6   5  11         34.14         20.96         3.48 o
  -5   5  11        115.07        109.45         6.08 o
  -4   5  11         57.49         61.97         4.36 o
  -3   5  11          0.75          2.34         1.99 o
  -2   5  11         29.92         34.21         4.03 o
  -1   5  11        193.94        212.48         7.25 o
   0   5  11         55.63         58.91         5.09 o
   1   5  11         62.60         72.91         6.44 o
   2   5  11          2.72          2.14         1.48 o
   3   5  11        111.69         99.66         5.34 o
   4   5  11          0.90         -0.38         1.41 o
   5   5  11          8.98          8.35         3.19 o
   6   5  11        464.27        447.40        10.69 o
   7   5  11         12.45         14.79         4.35 o
   8   5  11         13.64         22.08         9.29 o
   9   5  11       1146.10       1078.44        54.91 o
  10   5  11          6.96          5.43         2.12 o
  -5   6  11          6.36          7.41         2.75 o
  -4   6  11          0.03          2.47         1.94 o
  -3   6  11          3.05          1.14         2.22 o
  -2   6  11          9.62          7.39         2.42 o
  -1   6  11        126.61        126.87         6.35 o
   0   6  11         76.47         80.41         4.24 o
   1   6  11         25.28         20.59         3.69 o
   2   6  11        345.88        357.64        10.56 o
   3   6  11        489.99        491.16        12.39 o
   4   6  11         37.62         35.96         4.35 o
   5   6  11          0.48         -0.48         1.52 o
   6   6  11         26.87         27.31         4.18 o
   7   6  11          5.38          5.31         2.03 o
   8   6  11        229.79        237.47         9.86 o
   9   6  11          0.64          2.44         2.08 o
  10   6  11         12.24          8.74         2.85 o
  -5   7  11         33.20         32.11         6.88 o
  -4   7  11         41.53         36.46         4.17 o
  -3   7  11        325.13        383.83        12.69 o
  -2   7  11         42.80         40.51         4.48 o
  -1   7  11        355.58        335.24         9.89 o
   0   7  11        105.73         96.60         5.86 o
   1   7  11         83.65         88.09         6.61 o
   2   7  11        149.87        146.64         8.44 o
   3   7  11        532.38        514.36        14.83 o
   4   7  11        293.43        279.15        10.18 o
   5   7  11         41.52         38.16         5.97 o
   6   7  11         17.11         11.61         2.49 o
   7   7  11          5.87          6.04         1.83 o
   8   7  11          0.25          0.85         1.76 o
   9   7  11         75.47         66.73         5.69 o
  10   7  11        178.97        179.87        12.31 o
  -4   8  11         27.15         24.54         6.57 o
  -3   8  11          0.54         -0.77         2.57 o
  -2   8  11         34.01         22.23         4.73 o
  -1   8  11        283.68        291.56         9.59 o
   0   8  11         67.67         68.04         5.01 o
   1   8  11          3.22          3.39         1.55 o
   2   8  11        129.19        135.05         9.47 o
   3   8  11        194.79        198.66         9.85 o
   4   8  11         70.30         79.23         6.57 o
   5   8  11          1.27         -0.03         1.79 o
   6   8  11        163.67        175.86        14.07 o
   7   8  11          9.06         12.33         6.69 o
   8   8  11         40.42         28.19         4.16 o
   9   8  11        104.35        108.28         8.09 o
  10   8  11         57.07         38.91         5.30 o
  -3   9  11         56.00         40.47         7.05 o
  -2   9  11         19.20         19.25         3.88 o
  -1   9  11         21.68         10.76         3.58 o
   0   9  11         29.54         30.41         3.77 o
   1   9  11         15.49         11.96         2.78 o
   2   9  11        574.43        605.25        17.96 o
   3   9  11          7.33          7.48         2.98 o
   4   9  11         64.31         55.83         5.90 o
   5   9  11        104.82         99.23        10.40 o
   6   9  11        306.94        315.24        13.35 o
   7   9  11        133.18        160.76        10.08 o
   8   9  11         39.70         34.96         3.95 o
   9   9  11          0.30         -0.32         2.44 o
  10   9  11         20.09         10.10         3.68 o
  -2  10  11         22.50         15.99         5.08 o
  -1  10  11        131.24        127.48        11.11 o
   0  10  11          6.99          6.73         3.28 o
   1  10  11        232.17        244.39         9.28 o
   2  10  11          9.32          9.62         3.55 o
   3  10  11          9.57          3.94         2.92 o
   4  10  11         66.23         71.23        10.98 o
   5  10  11         56.76         47.78         5.72 o
   6  10  11         74.73         82.81         8.50 o
   7  10  11          8.33          8.73         3.63 o
   8  10  11         13.56         15.10         3.17 o
   9  10  11        122.52        121.88        12.34 o
   0  11  11         46.93         41.87        10.11 o
   1  11  11         15.72         15.11         3.50 o
   2  11  11         17.36         17.61         3.09 o
   3  11  11        704.41        760.36        21.85 o
   4  11  11        235.30        254.60        12.24 o
   5  11  11         38.70         30.44         5.03 o
   6  11  11         14.11         21.21         4.75 o
   7  11  11         11.76         16.21         4.60 o
   8  11  11        198.15        209.94        21.08 o
   1  12  11         82.51         99.47        14.62 o
   2  12  11         18.94         16.80         3.61 o
   3  12  11         25.80         37.16         5.83 o
   4  12  11        108.91         89.83         8.55 o
   5  12  11         36.60         27.23         5.11 o
   6  12  11        672.05        734.00        24.73 o
   7  12  11          4.60          3.18         3.57 o
  -4  -6  12         63.46         50.38        10.55 o
  -3  -6  12          0.70         -0.14         2.83 o
  -2  -6  12         20.01         15.06         5.58 o
  -1  -6  12          1.63          1.91         3.40 o
   0  -6  12         13.72          6.99         3.88 o
  -5  -5  12          0.14          1.15         4.77 o
  -4  -5  12         27.46         26.74         3.69 o
  -3  -5  12         51.82         35.97         5.34 o
  -2  -5  12         33.86         40.55         6.26 o
  -1  -5  12         84.43         76.71         7.08 o
   0  -5  12         58.85         54.76         5.87 o
   1  -5  12        411.79        452.97        15.46 o
   2  -5  12          7.49          5.37         3.49 o
  -6  -4  12         26.23         23.74         8.63 o
  -5  -4  12         13.55         14.84         4.47 o
  -4  -4  12          2.92          4.31         2.48 o
  -3  -4  12         62.79         64.05         4.90 o
  -2  -4  12         66.00         70.36         8.21 o
  -1  -4  12         18.27         15.92         3.26 o
   0  -4  12          1.49          2.21         2.16 o
   1  -4  12         97.37         85.67         6.25 o
   2  -4  12        310.11        355.91        12.77 o
   3  -4  12        219.89        231.19        10.47 o
  -7  -3  12         13.09         12.22         7.23 o
  -6  -3  12          0.22          5.02         4.79 o
  -5  -3  12         62.69         55.36         8.98 o
  -4  -3  12        135.51        133.60         7.94 o
  -3  -3  12         17.13          8.80         2.89 o
  -2  -3  12          8.97          1.71         2.51 o
  -1  -3  12        117.75        132.31         8.02 o
   0  -3  12         11.51          2.99         2.36 o
   1  -3  12         54.46         54.40         8.85 o
   2  -3  12         20.31         22.46         3.36 o
   3  -3  12          3.92          4.19         2.13 o
   4  -3  12          1.26          0.40         1.93 o
   5  -3  12          0.10         -3.45         3.45 o
  -6  -2  12        281.82        298.09        17.30 o
  -5  -2  12          0.71         -2.73         3.03 o
  -4  -2  12         88.33         93.05         6.59 o
  -3  -2  12          8.84          4.80         2.34 o
  -2  -2  12         20.99         18.50         3.45 o
  -1  -2  12         14.45         16.03         3.14 o
   0  -2  12         98.35         96.03         7.33 o
   1  -2  12        184.73        194.69         8.86 o
   2  -2  12         94.09         97.93         8.54 o
   3  -2  12          1.91          2.03         1.74 o
   4  -2  12         94.37        106.61         7.53 o
   5  -2  12        105.04        106.25         9.36 o
   6  -2  12         36.21         27.60         6.63 o
  -6  -1  12        173.34        201.57        15.44 o
  -5  -1  12          4.59          3.53         3.31 o
  -4  -1  12        898.23        902.15        19.28 o
  -3  -1  12        103.10         99.18        10.95 o
  -2  -1  12         37.07         39.72         4.94 o
  -1  -1  12        187.88        180.82         9.00 o
   0  -1  12        575.12        584.53        14.20 o
   1  -1  12        165.31        168.39         7.30 o
   2  -1  12         50.95         50.23         4.52 o
   3  -1  12          2.54          2.44         1.63 o
   4  -1  12         38.05         35.49         4.75 o
   5  -1  12         40.14         21.87         3.66 o
   6  -1  12        179.71        161.09         9.98 o
  -7   0  12          7.03          3.37         4.73 o
  -6   0  12          0.06         -0.33         2.95 o
  -5   0  12        501.08        518.63        14.82 o
  -4   0  12        146.07        164.25         8.25 o
  -3   0  12        390.44        395.49        11.06 o
  -2   0  12          8.56          6.42         2.84 o
  -1   0  12        347.11        378.89        12.24 o
   0   0  12         22.08         16.58         4.46 o
   1   0  12        229.83        241.12         8.85 o
   2   0  12         11.53          7.57         1.87 o
   3   0  12        130.18        146.90         7.87 o
   4   0  12         38.38         37.67         4.61 o
   5   0  12         18.94         18.89         3.40 o
   6   0  12         12.19          7.70         2.59 o
   7   0  12         42.08         44.42         5.45 o
  -7   1  12         57.99         52.64         7.33 o
  -6   1  12         42.47         41.21         5.87 o
  -5   1  12        182.65        190.12        10.48 o
  -4   1  12          1.96         -0.47         2.08 o
  -3   1  12          1.05          1.39         1.97 o
  -2   1  12        388.36        414.99        14.60 o
  -1   1  12        138.70        145.87         8.93 o
   0   1  12         39.48         26.66         6.71 o
   1   1  12        316.10        313.82        11.71 o
   2   1  12         50.15         44.85         6.13 o
   3   1  12        152.64        166.45         9.42 o
   4   1  12         11.61         13.65         2.89 o
   5   1  12         73.62         66.88         5.37 o
   6   1  12         89.55         85.14         5.15 o
   7   1  12         23.96         19.69         3.70 o
   8   1  12        157.00        179.26         9.60 o
  -7   2  12        159.89        148.64        12.99 o
  -6   2  12          5.00          9.84         3.89 o
  -5   2  12        107.95         83.94         5.98 o
  -4   2  12         16.61         11.46         2.90 o
  -3   2  12       1105.51       1185.79        18.69 o
  -2   2  12          5.64          8.62         2.02 o
  -1   2  12          5.42          4.43         2.34 o
   0   2  12       1435.14       1482.73        28.34 o
   1   2  12        943.96       1022.72        21.13 o
   2   2  12        394.11        392.52        10.76 o
   3   2  12          9.30          8.48         2.45 o
   4   2  12          1.62          1.96         1.75 o
   5   2  12        118.60        125.45        16.02 o
   6   2  12         73.70         75.07         4.51 o
   7   2  12         55.46         51.86         6.98 o
   8   2  12         10.60          6.86         8.94 o
  -6   3  12        111.28        114.25         8.40 o
  -5   3  12        130.39        111.49         7.77 o
  -4   3  12         35.37         28.44         3.63 o
  -3   3  12         46.42         44.64         4.61 o
  -2   3  12         34.37         27.96         3.16 o
  -1   3  12        233.46        228.84         8.45 o
   0   3  12        411.16        444.36        11.67 o
   1   3  12        393.85        406.20        10.51 o
   2   3  12         11.61         10.13         2.67 o
   3   3  12       1805.14       2022.29        36.27 o
   4   3  12        145.24        135.89         6.68 o
   5   3  12        323.19        318.63        11.39 o
   6   3  12         75.14         80.31         8.46 o
   7   3  12         70.20         68.72        10.00 o
  -6   4  12         25.74         21.04         5.48 o
  -5   4  12          4.32          6.32         2.88 o
  -4   4  12         40.64         36.76         3.85 o
  -3   4  12        272.67        290.51         9.36 o
  -2   4  12          0.11         -0.77         1.50 o
  -1   4  12         36.52         36.08         4.12 o
   0   4  12          0.50          1.07         1.66 o
   1   4  12         32.64         31.77         3.88 o
   2   4  12        115.63        111.19         7.13 o
   3   4  12          7.69          7.48         2.32 o
   4   4  12         28.18         19.48         3.92 o
   5   4  12        312.59        310.52         8.65 o
   6   4  12         92.56         92.62         9.16 o
   7   4  12        551.05        621.16        40.16 o
  -5   5  12         86.70         72.44         7.29 o
  -4   5  12         18.95         14.96         3.22 o
  -3   5  12         39.41         39.11         4.22 o
  -2   5  12          0.01          1.60         1.98 o
  -1   5  12         27.15         26.42         3.20 o
   0   5  12        169.03        150.41         8.02 o
   1   5  12        140.83        155.00        11.91 o
   2   5  12        243.15        241.73         8.65 o
   3   5  12        430.75        478.08        12.37 o
   4   5  12        612.50        623.34        14.11 o
   5   5  12        677.21        700.74        16.44 o
   6   5  12         30.24         27.39         2.89 o
   7   5  12         37.76         34.40         6.03 o
   8   5  12        115.86         87.02        11.33 o
   9   5  12          0.09         -4.09         5.77 o
  -5   6  12         36.93         27.43         6.08 o
  -4   6  12         33.62         28.26         4.78 o
  -3   6  12         29.70         32.78         6.02 o
  -2   6  12        362.84        387.16        11.92 o
  -1   6  12        231.85        238.89         7.94 o
   0   6  12        315.50        299.98        10.68 o
   1   6  12         60.82         60.44         5.37 o
   2   6  12          0.12          1.16         1.78 o
   3   6  12        195.09        181.14         7.76 o
   4   6  12          0.10          1.87         1.73 o
   5   6  12          0.21          0.20         1.66 o
   6   6  12          0.48         -0.02         1.64 o
   7   6  12        204.77        219.66         8.01 o
   8   6  12         22.09         19.18         5.22 o
   9   6  12        178.72        189.32        18.14 o
  -4   7  12          2.45          9.24         4.50 o
  -3   7  12         27.30         18.16         4.42 o
  -2   7  12         74.65         71.94         6.08 o
  -1   7  12         42.65         44.69         4.92 o
   0   7  12        170.27        180.71         8.20 o
   1   7  12         28.51         28.93         4.09 o
   2   7  12        287.44        297.86        10.26 o
   3   7  12         18.07         21.27         3.82 o
   4   7  12          6.94          4.07         2.49 o
   5   7  12          6.32          6.17         2.45 o
   6   7  12         96.71         93.41         6.16 o
   7   7  12         44.92         45.31         4.68 o
   8   7  12         13.86         12.71         2.84 o
   9   7  12         75.21         71.73         4.41 o
  -3   8  12          0.07         -1.03         3.41 o
  -2   8  12         51.26         55.04         8.63 o
  -1   8  12         28.30         24.79         3.80 o
   0   8  12         39.21         38.02         4.72 o
   1   8  12          2.38          1.47         2.34 o
   2   8  12        153.97        172.55         9.93 o
   3   8  12        591.69        629.33        17.80 o
   4   8  12        289.85        282.15        11.11 o
   5   8  12         64.93         57.22         5.62 o
   6   8  12        126.68        136.30         7.98 o
   7   8  12         67.95         73.80         6.90 o
   8   8  12          4.26          3.78         2.29 o
   9   8  12        169.35        168.17         6.91 o
  -2   9  12        274.83        305.00        21.09 o
  -1   9  12         58.03         65.59         6.86 o
   0   9  12         19.90         15.03         2.97 o
   1   9  12         47.71         37.99         5.67 o
   2   9  12        201.21        226.51        14.95 o
   3   9  12        176.51        185.47        11.15 o
   4   9  12         59.91         61.48         7.50 o
   5   9  12         72.11         76.97         6.98 o
   6   9  12         35.71         37.73         7.45 o
   7   9  12          0.04          5.98         3.00 o
   8   9  12          0.09         -0.91         2.34 o
   9   9  12         17.98         20.08         3.45 o
  -1  10  12         34.97         29.33         8.81 o
   0  10  12        113.28        113.00         7.37 o
   1  10  12          3.40          2.34         2.01 o
   2  10  12        490.68        519.94        17.53 o
   3  10  12         50.99         60.93         6.84 o
   4  10  12          0.07          1.27         2.65 o
   5  10  12        165.40        210.63        10.99 o
   6  10  12        213.44        226.05        13.01 o
   7  10  12         11.22          7.32         3.43 o
   8  10  12          6.77          9.43         3.75 o
   0  11  12         43.63         30.15        14.15 o
   1  11  12         11.45         12.16         3.21 o
   2  11  12        449.42        478.76        17.43 o
   3  11  12        257.47        273.18        12.89 o
   4  11  12        156.71        152.70        10.80 o
   5  11  12          6.71          5.69         3.55 o
   6  11  12          1.95          2.02         3.22 o
   7  11  12        178.57        193.58        12.77 o
   8  11  12         61.40         70.77         8.29 o
   3  12  12          0.13          2.14         3.58 o
   4  12  12         10.95          3.78         3.73 o
   5  12  12         82.43         91.33         8.75 o
   6  12  12          5.52          9.74         4.74 o
  -3  -5  13         65.67         48.42         5.73 o
  -2  -5  13         18.47         15.55         4.14 o
  -1  -5  13         73.33         66.57        10.35 o
   0  -5  13          0.01          1.20         3.34 o
  -5  -4  13        113.56         86.34        16.32 o
  -4  -4  13          5.55          5.09         3.51 o
  -3  -4  13          6.31          4.60         3.56 o
  -2  -4  13        330.20        367.14        17.02 o
  -1  -4  13         55.29         59.89         8.95 o
   0  -4  13          4.39          2.67         2.70 o
   1  -4  13         69.03         70.71         6.48 o
   2  -4  13         51.87         39.94         5.29 o
  -5  -3  13         12.44          2.71         6.60 o
  -4  -3  13          0.12          1.09         2.45 o
  -3  -3  13         69.55         60.90         6.92 o
  -2  -3  13          7.47          9.35         3.48 o
  -1  -3  13         62.48         58.67         5.80 o
   0  -3  13         26.68         25.14         5.69 o
   1  -3  13        373.84        397.74        12.52 o
   2  -3  13          9.19         12.69         3.17 o
   3  -3  13         48.94         41.20         4.38 o
  -5  -2  13        332.52        317.50        19.16 o
  -4  -2  13          7.80          3.55         2.67 o
  -3  -2  13          0.04          0.26         1.69 o
  -2  -2  13         97.60         89.73        11.64 o
  -1  -2  13          6.20          0.39         2.41 o
   0  -2  13        117.33        115.49         7.86 o
   1  -2  13        195.85        199.63         8.80 o
   2  -2  13         83.03         95.05         6.76 o
   3  -2  13        202.96        197.69         7.81 o
   4  -2  13          3.84          4.45         3.30 o
  -5  -1  13          0.71          0.16         3.23 o
  -4  -1  13          3.56          3.51         2.46 o
  -3  -1  13        155.25        146.79         6.76 o
  -2  -1  13         29.18         21.88         5.02 o
  -1  -1  13         98.30         95.27         7.56 o
   0  -1  13         16.87         16.53         3.57 o
   1  -1  13         53.98         50.32         5.09 o
   2  -1  13         65.85         78.37         5.50 o
   3  -1  13        291.14        274.67         8.60 o
   4  -1  13          5.73          4.79         2.57 o
   5  -1  13         56.39         58.92         6.34 o
  -6   0  13        173.13        177.61        20.91 o
  -5   0  13         95.38        125.71        10.95 o
  -4   0  13        346.45        346.89        11.23 o
  -3   0  13        194.79        205.86         7.90 o
  -2   0  13         69.70         68.40         8.03 o
  -1   0  13          2.54          3.78         2.40 o
   0   0  13         67.30         60.44         5.93 o
   1   0  13        116.29        125.20         7.20 o
   2   0  13          0.69          0.70         3.51 o
   3   0  13         88.33         92.05         9.14 o
   4   0  13         64.78         47.09         5.61 o
   5   0  13         57.99         73.68         6.45 o
   6   0  13         46.43         56.92         5.71 o
  -6   1  13         98.86         59.10        11.49 o
  -5   1  13          1.42          0.66         3.01 o
  -4   1  13          2.93          2.89         2.56 o
  -3   1  13        331.48        345.10         8.97 o
  -2   1  13        228.47        234.80        10.39 o
  -1   1  13        971.80       1008.99        23.04 o
   0   1  13         25.16         21.08         5.65 o
   1   1  13         34.40         36.82         5.28 o
   2   1  13        197.30        226.45         9.77 o
   3   1  13         45.21         35.77         7.71 o
   4   1  13        260.74        263.90        12.53 o
   5   1  13         88.56         67.71         6.14 o
   6   1  13          3.82          3.94         2.16 o
   7   1  13        150.62        161.56         8.10 o
  -6   2  13         12.30         10.64         6.27 o
  -5   2  13         71.77         58.72         6.77 o
  -4   2  13        286.07        320.70         9.67 o
  -3   2  13          3.52         -0.24         1.96 o
  -2   2  13         65.26         61.42         7.15 o
  -1   2  13          2.88          1.18         2.30 o
   0   2  13          1.81          2.89         2.52 o
   1   2  13        205.55        215.48         8.89 o
   2   2  13        136.07        132.80        10.85 o
   3   2  13        111.00        100.74         7.09 o
   4   2  13        157.74        171.14         9.00 o
   5   2  13         17.19         16.38         3.40 o
   6   2  13          2.93          0.68         1.91 o
   7   2  13        104.19         88.43        11.05 o
  -5   3  13          1.48          3.62         2.57 o
  -4   3  13         29.14         18.46         3.16 o
  -3   3  13          4.93          3.83         2.23 o
  -2   3  13         28.50         32.61         3.13 o
  -1   3  13         48.04         61.22         5.97 o
   0   3  13        108.20        119.57         7.90 o
   1   3  13        138.36        129.87         8.70 o
   2   3  13         61.07         74.84         7.09 o
   3   3  13         53.42         66.04         6.46 o
   4   3  13        561.81        556.58        16.49 o
   5   3  13        180.22        164.20        18.45 o
   6   3  13         42.37         32.98        11.04 o
   7   3  13         18.70         15.46         8.16 o
  -5   4  13         27.59         26.32         5.88 o
  -4   4  13         12.10         13.07         3.71 o
  -3   4  13        232.48        236.44         9.51 o
  -2   4  13        104.02        120.69         6.84 o
  -1   4  13         31.58         25.25         4.02 o
   0   4  13         20.60         21.00         3.99 o
   1   4  13          3.15          0.18         2.01 o
   2   4  13          4.19          2.15         2.17 o
   3   4  13        518.53        520.79        20.47 o
   4   4  13         75.12         62.98        10.53 o
   5   4  13         50.27         44.42         4.17 o
   6   4  13         35.01         51.68         9.05 o
  -5   5  13        121.97        108.43        11.31 o
  -4   5  13         18.77         15.99         4.07 o
  -3   5  13         41.70         43.27         8.62 o
  -2   5  13        200.37        202.67         8.64 o
  -1   5  13        241.19        247.60        11.37 o
   0   5  13        124.10        147.50         8.76 o
   1   5  13         13.85         13.47         2.98 o
   2   5  13        197.35        202.98         8.47 o
   3   5  13         82.46         94.42         6.45 o
   4   5  13         98.12        101.21         6.08 o
   5   5  13        249.97        245.87        10.83 o
   6   5  13        101.25         99.83         5.62 o
   7   5  13         53.12         48.66        12.64 o
  -4   6  13          5.47          2.78         3.63 o
  -3   6  13        437.85        459.19        16.18 o
  -2   6  13         62.65         68.69         5.85 o
  -1   6  13          4.41          4.11         1.85 o
   0   6  13         22.85         28.98         4.32 o
   1   6  13        306.58        297.32        10.62 o
   2   6  13         17.35         14.55         3.04 o
   3   6  13         14.82         17.63         5.42 o
   4   6  13         38.94         35.67         4.30 o
   5   6  13          0.06         -1.60         1.60 o
   6   6  13         82.39         77.88         6.50 o
   7   6  13         96.45         92.65         5.56 o
   8   6  13        425.23        397.73        17.98 o
  -3   7  13        181.17        203.34        20.19 o
  -2   7  13         46.53         61.06         8.54 o
  -1   7  13          4.16          3.68         2.06 o
   0   7  13         16.83         14.20         3.41 o
   1   7  13         94.57         83.04         6.69 o
   2   7  13         20.81         10.01         3.02 o
   3   7  13          0.11          1.37         2.10 o
   4   7  13        118.31        110.33         8.12 o
   5   7  13         99.72         93.84         7.00 o
   6   7  13          0.00         -0.44         1.86 o
   7   7  13         39.23         40.14         7.50 o
   8   7  13         15.48         15.95         5.08 o
   9   7  13          6.22          9.38         6.07 o
  -2   8  13         24.51         24.48         5.31 o
  -1   8  13        323.41        341.67        10.43 o
   0   8  13          3.85          2.36         2.67 o
   1   8  13        168.75        183.45        10.22 o
   2   8  13        235.06        234.16        18.91 o
   3   8  13          0.34          0.82         2.34 o
   4   8  13        185.18        185.73        10.07 o
   5   8  13         50.36         56.67         5.87 o
   6   8  13         16.80         14.10         3.30 o
   7   8  13         24.72         20.24         6.92 o
   8   8  13        192.17        227.80         9.93 o
  -1   9  13         86.03         79.48         6.48 o
   0   9  13         65.11         68.86         7.98 o
   1   9  13        276.52        291.46        13.04 o
   2   9  13          2.13         -2.34         2.34 o
   3   9  13         66.67         67.39         6.94 o
   4   9  13          0.37         -0.06         2.56 o
   5   9  13        202.50        197.29        10.31 o
   6   9  13         96.92         97.37         8.83 o
   7   9  13         37.90         35.56         5.62 o
   8   9  13         80.87         92.11         8.28 o
   0  10  13         64.03         56.34         5.22 o
   1  10  13        216.89        209.40        13.24 o
   2  10  13         32.83         41.06         6.14 o
   3  10  13         41.68         36.17         5.59 o
   4  10  13        399.90        406.51        16.66 o
   5  10  13          6.10          2.01         2.84 o
   6  10  13        162.94        185.62        24.95 o
   7  10  13         37.46         29.25         5.35 o
   8  10  13          8.10         18.10         4.52 o
   2  11  13          2.15         -2.00         3.28 o
   3  11  13        314.53        348.54        14.88 o
   4  11  13          0.30          0.56         2.91 o
   5  11  13         69.50         70.25         7.51 o
   6  11  13          4.18          4.23         3.66 o
   7  11  13         17.42         10.87         6.91 o
  -4  -3  14          1.27         -1.33         4.79 o
  -3  -3  14         47.59         36.75         9.27 o
  -2  -3  14          0.03          4.61         3.96 o
  -1  -3  14         26.79         33.13         5.86 o
   0  -3  14          0.18          0.41         2.83 o
   1  -3  14         67.89         73.07         7.95 o
   2  -3  14         80.34         70.69         5.91 o
  -4  -2  14          0.02          3.36         2.68 o
  -3  -2  14        133.34        131.89        10.94 o
  -2  -2  14         51.53         42.76         7.86 o
  -1  -2  14         37.25         37.38         8.16 o
   0  -2  14         21.86         21.85         4.62 o
   1  -2  14          5.58          3.22         2.85 o
   2  -2  14         71.48         64.61         6.53 o
   3  -2  14          0.00         -0.36         1.73 o
  -5  -1  14         17.91         15.45         8.77 o
  -4  -1  14        118.65        100.52         7.04 o
  -3  -1  14         12.81          7.23         4.12 o
  -2  -1  14        330.19        373.94        14.08 o
  -1  -1  14         51.48         51.25         5.97 o
   0  -1  14          0.15          0.60         2.40 o
   1  -1  14        283.07        276.39        14.38 o
   2  -1  14         72.91         67.43         6.04 o
   3  -1  14         45.99         44.62         7.28 o
   4  -1  14         14.55         14.35         4.21 o
  -5   0  14         60.20         52.69        13.29 o
  -4   0  14        188.64        202.29         7.95 o
  -3   0  14         18.71         12.69         3.98 o
  -2   0  14        201.40        203.57        11.15 o
  -1   0  14          0.72         -0.18         2.32 o
   0   0  14          1.71          2.25         2.64 o
   1   0  14         41.77         39.24         7.13 o
   2   0  14         97.04         95.24         5.85 o
   3   0  14          6.71          4.74         2.74 o
   4   0  14         33.31         39.91         9.32 o
   5   0  14        234.65        224.87        11.78 o
  -5   1  14          6.75          2.01         4.51 o
  -4   1  14         61.81         55.51         4.81 o
  -3   1  14         48.57         33.74         4.18 o
  -2   1  14        489.67        484.75        15.75 o
  -1   1  14          9.45          6.96         2.99 o
   0   1  14         18.50         15.74         3.49 o
   1   1  14        439.30        416.86        18.46 o
   2   1  14         23.05         23.89         3.38 o
   3   1  14        509.77        490.93        17.00 o
   4   1  14         16.17         14.14         3.65 o
   5   1  14          6.02          4.94         2.90 o
   6   1  14         16.16         12.66         3.25 o
  -5   2  14          0.42          1.71         4.65 o
  -4   2  14         22.97         21.99         3.97 o
  -3   2  14        301.34        321.86         9.96 o
  -2   2  14          8.45         14.88         3.83 o
  -1   2  14          4.60          4.21         2.66 o
   0   2  14         16.50         19.17         6.56 o
   1   2  14         28.76         13.21         3.16 o
   2   2  14          0.30         -1.35         4.11 o
   3   2  14          3.78          3.06         2.51 o
   4   2  14         33.28         30.88         5.90 o
   5   2  14        208.00        200.72         9.85 o
   6   2  14         15.88         15.87         7.99 o
  -5   3  14         29.29         25.12         6.31 o
  -4   3  14         57.33         58.84         9.09 o
  -3   3  14         15.84         20.81         3.39 o
  -2   3  14         30.67         27.74         4.89 o
  -1   3  14        133.98        128.77         8.79 o
   0   3  14         92.61        110.71         7.87 o
   1   3  14         29.89         42.56         4.70 o
   2   3  14        185.96        194.78        11.09 o
   3   3  14        168.20        166.07         9.61 o
   4   3  14         95.23        100.12         7.12 o
   5   3  14        221.27        235.75        21.01 o
   6   3  14         10.59         15.64         3.97 o
   7   3  14         15.49         11.72         8.07 o
  -4   4  14         38.96         26.92         6.21 o
  -3   4  14        133.30        121.54         7.17 o
  -2   4  14          2.96          3.18         2.64 o
  -1   4  14        148.49        164.76         8.78 o
   0   4  14         18.83         17.39         6.89 o
   1   4  14          2.85          3.39         4.67 o
   2   4  14        565.57        596.14        19.09 o
   3   4  14          1.63         -0.66         2.35 o
   4   4  14          1.45          0.44         1.94 o
   5   4  14         21.99         15.00         3.02 o
   6   4  14        288.15        299.41         9.98 o
  -4   5  14         93.69         87.57        13.66 o
  -3   5  14         80.12         70.79         6.54 o
  -2   5  14        323.48        329.40         9.99 o
  -1   5  14          5.34          7.27         3.35 o
   0   5  14         18.81         13.01         3.93 o
   1   5  14         46.44         35.96         4.51 o
   2   5  14         29.17         24.89         5.00 o
   3   5  14          0.02          0.25         1.98 o
   4   5  14        178.41        187.92         9.22 o
   5   5  14        209.10        197.09         9.65 o
   6   5  14          1.83          1.94         2.04 o
   7   5  14        165.37        164.71        23.10 o
  -3   6  14         41.40         44.65         7.80 o
  -2   6  14         79.93         88.75         6.09 o
  -1   6  14         62.58         68.57         7.55 o
   0   6  14          0.72          0.90         2.37 o
   1   6  14          7.90          3.31         2.32 o
   2   6  14        187.76        178.22         9.23 o
   3   6  14         97.65         84.49         6.45 o
   4   6  14        253.78        238.60        10.07 o
   5   6  14         10.30         11.27         2.94 o
   6   6  14        201.87        211.37         9.39 o
   7   6  14         34.16         18.93         3.69 o
   8   6  14          8.27          9.04        11.12 o
  -2   7  14         28.37         22.91         4.24 o
  -1   7  14        103.94        118.84         9.85 o
   0   7  14        239.37        248.32        11.02 o
   1   7  14         79.26         82.92         7.09 o
   2   7  14         69.31         80.80         8.99 o
   3   7  14         15.42         11.13         3.25 o
   4   7  14         76.77         84.22         7.19 o
   5   7  14         15.81         20.99         3.80 o
   6   7  14         83.36         96.98         6.68 o
   7   7  14         86.15         83.43         6.25 o
   8   7  14         26.12         18.10         8.82 o
  -2   8  14        131.97        157.54        18.12 o
  -1   8  14         61.71         45.96         6.91 o
   0   8  14        169.23        175.94        18.67 o
   1   8  14        123.38        109.65         8.34 o
   2   8  14         27.04         21.26         6.61 o
   3   8  14        194.27        225.36        11.44 o
   4   8  14        232.81        222.64        14.49 o
   5   8  14         79.30         81.57        14.09 o
   6   8  14          4.06          2.70         2.37 o
   7   8  14          0.94          0.54         2.37 o
   0   9  14          0.79          2.26         3.50 o
   1   9  14         75.76         75.83         7.85 o
   2   9  14        112.70        114.60         9.59 o
   3   9  14         64.52         74.07         8.12 o
   4   9  14          3.26          1.50         2.89 o
   5   9  14        196.55        231.16        11.89 o
   6   9  14         11.52         12.54         4.01 o
   7   9  14         16.15          6.78         3.51 o
   1  10  14        144.84        156.11        11.76 o
   2  10  14        134.16        143.62        12.07 o
   3  10  14         36.84         34.95         5.36 o
   4  10  14          0.41          2.28         3.27 o
   5  10  14        387.83        414.30        15.34 o
   6  10  14         19.87          2.24         4.62 o
  -2  -2  15          3.15          7.73         3.77 o
  -1  -2  15         61.59         63.33         7.65 o
   0  -2  15        195.39        208.50        11.59 o
   1  -2  15          0.67         -0.89         2.70 o
  -3  -1  15        197.39        213.69        14.56 o
  -2  -1  15          4.52         -1.11         3.13 o
  -1  -1  15          6.94          2.40         3.22 o
   0  -1  15         18.42         10.12         4.53 o
   1  -1  15          0.57          2.57         2.97 o
   2  -1  15        316.55        341.93        12.39 o
  -3   0  15          7.10          4.46         3.72 o
  -2   0  15         10.53          4.02         3.75 o
  -1   0  15         89.57         96.76         8.94 o
   0   0  15          0.02          6.79         3.15 o
   1   0  15          0.02         -0.90         2.38 o
   2   0  15          0.06          3.24         2.24 o
   3   0  15         38.93         31.93         6.68 o
   4   0  15        211.43        265.24        15.19 o
  -4   1  15         34.00         38.40         5.19 o
  -3   1  15          2.15          2.98         3.46 o
  -2   1  15        505.18        548.65        19.53 o
  -1   1  15        147.14        134.83        10.30 o
   0   1  15          0.25          0.94         2.42 o
   1   1  15         13.31         13.36         3.15 o
   2   1  15        367.24        381.17        11.71 o
   3   1  15          7.25         10.76         4.22 o
   4   1  15         83.28         91.25         9.44 o
   5   1  15          9.43         10.11         3.81 o
  -4   2  15         47.01         37.12         6.95 o
  -3   2  15          2.63          2.67         3.39 o
  -2   2  15        179.03        184.51        12.87 o
  -1   2  15          4.92          6.13         3.34 o
   0   2  15        147.69        149.84         8.92 o
   1   2  15         50.61         43.54         5.82 o
   2   2  15        156.51        150.19        10.21 o
   3   2  15         30.72         25.42         4.85 o
   4   2  15          6.45          7.72         4.05 o
   5   2  15          2.50          1.60         2.84 o
  -3   3  15          7.34          4.10         3.72 o
  -2   3  15        272.86        282.49        17.63 o
  -1   3  15          5.92          6.69         3.03 o
   0   3  15         35.24         38.20         5.03 o
   1   3  15         70.45         79.94         8.55 o
   2   3  15         12.30          4.52         3.37 o
   3   3  15         89.20        108.73        11.12 o
   4   3  15         95.32         92.36         7.77 o
   5   3  15         18.04          6.96         2.88 o
   6   3  15          0.40          0.60         1.94 o
  -3   4  15        126.48        149.22        12.33 o
  -2   4  15        174.60        177.35        21.63 o
  -1   4  15         49.09         46.29         5.95 o
   0   4  15          3.23          5.65         4.24 o
   1   4  15         22.26         29.81         6.03 o
   2   4  15         19.63          9.86         3.80 o
   3   4  15        129.10        142.10        23.51 o
   4   4  15         32.47         36.51         5.13 o
   5   4  15         66.21         50.49         5.36 o
   6   4  15         59.35         51.42         6.73 o
  -3   5  15        158.93        169.91         8.79 o
  -2   5  15          9.91          6.48         4.41 o
  -1   5  15          0.02         -0.76         3.18 o
   0   5  15         45.07         30.62         7.65 o
   1   5  15         74.80         69.60         9.37 o
   2   5  15          2.47          2.90         2.85 o
   3   5  15         25.64         28.90         4.76 o
   4   5  15         42.82         41.03         5.11 o
   5   5  15         65.61         96.07         7.84 o
   6   5  15        141.64        168.56         8.18 o
  -2   6  15          0.01          0.39         3.63 o
  -1   6  15        467.98        451.53        18.96 o
   0   6  15        149.18        161.80        11.07 o
   1   6  15         16.38          6.07         2.93 o
   2   6  15        185.53        178.69         9.58 o
   3   6  15        137.85        149.10         8.58 o
   4   6  15        126.41        132.58        12.77 o
   5   6  15          6.17          8.58         3.26 o
   6   6  15         33.90         40.25        10.09 o
   7   6  15         27.35         16.50         9.77 o
  -1   7  15          0.01         -0.48         3.74 o
   0   7  15         94.94         83.89         8.40 o
   1   7  15          0.67          1.54         2.84 o
   2   7  15         36.15         41.10         5.44 o
   3   7  15          2.74          0.96         2.56 o
   4   7  15          4.43          3.66         2.75 o
   5   7  15        177.10        184.47         9.97 o
   6   7  15         16.55         16.58         3.69 o
   0   8  15          0.02         -1.95         3.09 o
   1   8  15         17.99         15.72         4.66 o
   2   8  15          9.08          8.74         3.56 o
   3   8  15          0.06          1.68         2.83 o
   4   8  15         95.70         80.23        11.72 o
   5   8  15         81.40         84.61         7.49 o
   6   8  15         59.79         74.55         7.27 o
   1   9  15          3.35          5.33         3.94 o
   2   9  15         14.12          8.51         4.05 o
   3   9  15        732.85        771.09        22.22 o
   4   9  15         71.12         77.45         7.73 o
   5   9  15         72.53         60.52         6.70 o
   6   9  15         86.14         67.05        16.43 o
   0   0  16        279.94        306.23        13.61 o
   1   0  16         11.63         15.18         3.76 o
  -2   1  16        116.77        116.28        17.41 o
  -1   1  16        109.45         95.23        10.12 o
   0   1  16          1.35          2.81         3.06 o
   1   1  16        206.41        193.26        12.20 o
   2   1  16          5.12          6.21         4.47 o
  -2   2  16         43.97         43.01         7.01 o
  -1   2  16         64.30         69.98         7.63 o
   0   2  16         90.34         78.96         7.88 o
   1   2  16          5.52          2.89         2.77 o
   2   2  16          8.80          7.02         4.28 o
   3   2  16         17.18         20.56         5.72 o
  -2   3  16          1.06         -0.85         3.53 o
  -1   3  16         56.20         64.58         7.72 o
   0   3  16          0.01         -0.75         2.72 o
   1   3  16         67.95         87.76        15.85 o
   2   3  16          3.40          2.62         3.42 o
   3   3  16          0.07          2.38         3.09 o
   4   3  16         87.44        106.13        14.56 o
  -1   4  16          0.45         -0.50         3.99 o
   0   4  16         60.82         70.24        10.40 o
   1   4  16        116.50        144.43        13.88 o
   2   4  16        118.63        138.64        12.02 o
   3   4  16          9.92          9.94         3.93 o
   4   4  16         34.42         40.25         7.18 o
   5   4  16         85.82         91.95         8.48 o
  -1   5  16        113.97        100.95        12.94 o
   0   5  16         36.65         29.67         7.41 o
   1   5  16        166.42        184.36        24.88 o
   2   5  16          0.95          0.87         3.19 o
   3   5  16         22.70         24.98         6.55 o
   4   5  16        106.46         90.86         9.53 o
   5   5  16         76.50         75.47         7.85 o
   0   6  16         28.17         24.69         5.97 o
   1   6  16        144.94        180.28        16.01 o
   2   6  16         62.71         53.21         7.55 o
   3   6  16        158.47        171.53        15.30 o
   4   6  16         86.32         79.42        17.81 o
   5   6  16          2.80          5.71         3.14 o
   1   7  16        198.73        218.59        14.92 o
   2   7  16         13.14         12.21         4.98 o
   3   7  16         69.36         65.40         7.11 o
   4   7  16         84.98         94.11        11.01 o
   5   7  16        187.85        221.18        16.99 o
   2   8  16          1.41          3.96         3.62 o
   3   8  16        115.81        114.08         9.61 o
   4   8  16         55.06         52.33         6.48 o
                                                
