# Supplementary material for: Crystal structure of (3-carb­oxy­prop­yl)tri­phenyl­phospho­nium hexa­fluorido­phosphate
Source: Acta Crystallogr Sect E Struct Rep Online. 2014 Oct 24;70(Pt 11):o1197–8. doi: 10.1107/S160053681402323X (PMC4257321; doi:10.1107/S160053681402323X)
Supplement: Supplementary file 3 [file e-70-o1197-Isup3.mol]

Molecule Name
  CHEMDOOD10171411373D 0   0.00000     0.00000     0
[Insert Comment Here]
 32 33  0  0  0  0  0  0  0  0  2 V2000
   -2.4794   -0.9451    0.0000 P   0  3  0  0  0  0  0  0  0  0  0  0
   -4.2115   -0.9451    0.0000 C   0  0  0  0  0  0  0  0  0  0  0  0
   -5.0775   -0.4451    0.0000 C   0  0  0  0  0  0  0  0  0  0  0  0
   -5.0775    0.5549    0.0000 C   0  0  0  0  0  0  0  0  0  0  0  0
   -4.2115    1.0549    0.0000 C   0  0  0  0  0  0  0  0  0  0  0  0
   -3.3455    0.5549    0.0000 C   0  0  0  0  0  0  0  0  0  0  0  0
   -3.3455   -0.4451    0.0000 C   0  0  0  0  0  0  0  0  0  0  0  0
   -2.9794   -1.8112    0.0000 C   0  0  0  0  0  0  0  0  0  0  0  0
   -3.9794   -1.8112    0.0000 C   0  0  0  0  0  0  0  0  0  0  0  0
   -4.4794   -2.6772    0.0000 C   0  0  0  0  0  0  0  0  0  0  0  0
   -3.9794   -3.5432    0.0000 C   0  0  0  0  0  0  0  0  0  0  0  0
   -2.9794   -3.5432    0.0000 C   0  0  0  0  0  0  0  0  0  0  0  0
   -2.4794   -2.6772    0.0000 C   0  0  0  0  0  0  0  0  0  0  0  0
   -2.4794    0.7869    0.0000 C   0  0  0  0  0  0  0  0  0  0  0  0
   -1.9794   -0.0791    0.0000 C   0  0  0  0  0  0  0  0  0  0  0  0
   -0.9794   -0.0791    0.0000 C   0  0  0  0  0  0  0  0  0  0  0  0
   -0.4794    0.7869    0.0000 C   0  0  0  0  0  0  0  0  0  0  0  0
   -0.9794    1.6529    0.0000 C   0  0  0  0  0  0  0  0  0  0  0  0
   -1.9794    1.6529    0.0000 C   0  0  0  0  0  0  0  0  0  0  0  0
   -1.6134   -1.4451    0.0000 C   0  0  0  0  0  0  0  0  0  0  0  0
   -0.7474   -0.9451    0.0000 C   0  0  0  0  0  0  0  0  0  0  0  0
    0.1186   -1.4451    0.0000 C   0  0  0  0  0  0  0  0  0  0  0  0
    0.9847   -0.9451    0.0000 C   0  0  0  0  0  0  0  0  0  0  0  0
    1.8507   -1.4451    0.0000 O   0  0  0  0  0  0  0  0  0  0  0  0
    0.9847    0.0549    0.0000 O   0  0  0  0  0  0  0  0  0  0  0  0
    4.1116    2.5773    0.0000 P   0  5  0  0  0  0  0  0  0  0  0  0
    4.9776    2.0773    0.0000 F   0  0  0  0  0  0  0  0  0  0  0  0
    4.6116    3.4433    0.0000 F   0  0  0  0  0  0  0  0  0  0  0  0
    3.1457    2.3185    0.0000 F   0  0  0  0  0  0  0  0  0  0  0  0
    5.0775    2.8361    0.0000 F   0  0  0  0  0  0  0  0  0  0  0  0
    3.8528    3.5432    0.0000 F   0  0  0  0  0  0  0  0  0  0  0  0
    4.3704    1.6114    0.0000 F   0  0  0  0  0  0  0  0  0  0  0  0
  2  3  2  0  0  0  0
  3  4  1  0  0  0  0
  4  5  2  0  0  0  0
  5  6  1  0  0  0  0
  6  7  2  0  0  0  0
  7  2  1  0  0  0  0
  1  7  1  0  0  0  0
  8  9  2  0  0  0  0
  9 10  1  0  0  0  0
 10 11  2  0  0  0  0
 11 12  1  0  0  0  0
 12 13  2  0  0  0  0
 13  8  1  0  0  0  0
  1  8  1  0  0  0  0
 14 15  2  0  0  0  0
 15 16  1  0  0  0  0
 16 17  2  0  0  0  0
 17 18  1  0  0  0  0
 18 19  2  0  0  0  0
 19 14  1  0  0  0  0
  1 15  1  0  0  0  0
  1 20  1  0  0  0  0
 20 21  1  0  0  0  0
 21 22  1  0  0  0  0
 22 23  1  0  0  0  0
 23 24  1  0  0  0  0
 23 25  2  0  0  0  0
 26 27  1  0  0  0  0
 26 28  1  0  0  0  0
 26 29  1  0  0  0  0
 26 30  1  0  0  0  0
 26 31  1  0  0  0  0
 26 32  1  0  0  0  0
M  CHG  2   1   1  26  -1
M  END
